# Supplementary material for: An Integrative Sialomic Analysis Reveals Molecules From Triatoma sordida (Hemiptera: Reduviidae)
Source: Front Cell Infect Microbiol. 2022 Jan 3;11:798924. doi: 10.3389/fcimb.2021.798924 (PMC8762107; doi:10.3389/fcimb.2021.798924)
Supplement: Supplementary file 2 [file DataSheet_2.xlsx]

## Sheet: Secreted
Supplementary Table 1.	Functional annotation analysis of Triatoma sordida sialotranscriptome resulted in the extraction of 16,683 transcripts classified into seven categories: Housekeeping (H), salivary putative Secreted (S), Immunity related (IR), Unknowns (U), Proteasome machinery (P), Transposable elements (TE) and Viral product (Vr).
Link to pep	First residue	Seq size	DP's	Link to cds	Seq size	Description	First codon	*	SigP Result	Cleavage Position	MW	pI	Mature MW	pI	TMHMM result	Predicted helices	% membrane	% outside	% inside	DGPI GPI anchor prediction	No. potential glyc sites	Percent Ser+Thr	Percent Gly	Percent Pro	Percent GGY	ProP furin cleavage predictions	Contig name	Comments	Class	DBase	Evalue	% Coverage	tsord READS	tsord FPKM	tsord TPM	Best match to HEMIPTERA protein database	E value	Match	% identity	% similarity	% Coverage	Species of best match	Best match to NR-LIGHT protein database	E value	Match	% identity	% similarity	% Coverage	Species of best match
Secreted protein
Kratagonists
Lipocalins
Triabin
Hem-c14915_g2_i4.p1	M	220	1	Hem-c14915_g2_i4.p1	660	GENE.c14915_g2_i4~~c14915_g2_i4.p1 ORF type:3prime_partial len:221 (+),score=32.20,ADN29785.1|91.038|3.93e-143 c14915_g2_i4:109-768(+)	M		SIG	18-19	25.65	9.08	23.695	9.01	ExpAA=1.78 First60=1.78 PredHel=0 Topology=o	0				N	0	10	5.9	3.6	.		Hem-c14915_g2_i4.p1	tm816 triabin-like lipocalin precursor triatoma matogrossensis - signalP detected lipocalin	s/lipocalin	HEMIPTERA	0	100	10272.5	1880.51	549.92	Tm816 triabin-like lipocalin precursor	1E-112	ADN29785.1	89	95	100	Triatoma matogrossensis	triabin-like lipocalin 4a precursor, partial	4E-091	ABR27959.1	80	89	103	Triatoma infestans
Hem-c14915_g2_i2.p1	M	176	1	Hem-c14915_g2_i2.p1	528	GENE.c14915_g2_i2~~c14915_g2_i2.p1 ORF type:3prime_partial len:177 (+),score=10.02,ADN29784.1|88.636|1.96e-114 c14915_g2_i2:374-901(+)	M		SIG	18-19	20.826	7.63	18.737	7.17	ExpAA=8.36 First60=8.35 PredHel=0 Topology=o	0				N	0	12.5	5.7	3.4	.		Hem-c14915_g2_i2.p1	tm817 triabin-like lipocalin precursor triatoma matogrossensis - signalP detected lipocalin	s/lipocalin	HEMIPTERA	3e-90	83.8	3867.41	998.76	292.07	Tm817 triabin-like lipocalin precursor	3E-090	ADN29784.1	88	92	84	Triatoma matogrossensis	triabin-like lipocalin 4a precursor, partial	1E-069	ABR27959.1	72	81	89	Triatoma infestans
Hem-c14915_g2_i3.p1	M	155	0	Hem-c14915_g2_i3.p1	465	GENE.c14915_g2_i3~~c14915_g2_i3.p1 ORF type:3prime_partial len:156 (+),score=16.36,ADN29752.1|92.903|3.71e-106 c14915_g2_i3:109-573(+)	M		SIG	18-19	18.018	9.45	16.063	9.38	ExpAA=1.96 First60=1.96 PredHel=0 Topology=o	0				N	0	12.9	7.1	1.9	.		Hem-c14915_g2_i3.p1	triabin-like lipocalin precursor triatoma matogrossensis - probable fragment - signalP detected lipocalin	s/lipocalin	HEMIPTERA	3e-82	73.8	3924.54	1260.3	368.55	triabin-like lipocalin precursor	3E-082	ADN29752.1	92	96	74	Triatoma matogrossensis	triabin-like lipocalin 4a precursor, partial	3E-073	ABR27959.1	85	92	78	Triatoma infestans
Hem-c14915_g2_i1.p1	M	154	0	Hem-c14915_g2_i1.p1	462	GENE.c14915_g2_i1~~c14915_g2_i1.p1 ORF type:3prime_partial len:155 (+),score=10.32,ADN29784.1|94.118|2.42e-105 c14915_g2_i1:374-835(+)	M		SIG	18-19	18.155	8.55	16.069	8.3	ExpAA=8.85 First60=8.85 PredHel=0 Topology=o	0				N	0	13.6	6.5	3.9	.		Hem-c14915_g2_i1.p1	tm817 triabin-like lipocalin precursor triatoma matogrossensis - probable fragment - signalP detected lipocalin	s/lipocalin	HEMIPTERA	9e-84	72.3	1983.59	644.46	188.46	Tm817 triabin-like lipocalin precursor	9E-084	ADN29784.1	94	96	72	Triatoma matogrossensis	triabin-like lipocalin 4a precursor, partial	2E-059	ABR27959.1	68	81	78	Triatoma infestans
Hem-c13428_g1_i1.p1	Q	210	1	Hem-c13428_g1_i1.p1	633	GENE.c13428_g1_i1~~c13428_g1_i1.p1 ORF type:5prime_partial len:211 (-),score=26.49,ADN29727.1|89.109|3.72e-134 c13428_g1_i1:42-674(-)	Q	*	SIG	26-27	23.988	8.95	21.057	8.67	ExpAA=14.44 First60=14.44 PredHel=0 Topology=o	0				N	0	13.3	5.2	5.2	.		Hem-c13428_g1_i1.p1	salivary lipocalin triatoma matogrossensis - signalP detected lipocalin	s/lipocalin	HEMIPTERA	0	100	93434.1	18187.6	5318.62	salivary lipocalin	1E-103	ADN29727.1	89	94	100	Triatoma matogrossensis	hypothetical protein Td25 similar to salivary lipocalin	8E-064	BAI50830.1	59	73	101	Triatoma dimidiata
Hem-c12753_g1_i2.p1	M	206	0	Hem-c12753_g1_i2.p1	621	GENE.c12753_g1_i2~~c12753_g1_i2.p1 ORF type:complete len:207 (+),score=17.99,ABR27852.1|79.024|3.31e-120 c12753_g1_i2:96-716(+)	M	*	SIG	18-19	24.074	9.5	22.109	9.46	ExpAA=12.91 First60=12.90 PredHel=0 Topology=o	0				N	0	11.7	3.9	4.4	.		Hem-c12753_g1_i2.p1	salivary lipocalin - signalP detected lipocalin	s/lipocalin	HEMIPTERA	2e-92	98.5	68155.8	13651.3	3992.05	salivary lipocalin	2E-092	ABR27852.1	79	87	99	Triatoma infestans	salivary lipocalin	2E-091	ABR27852.1	79	87	99	Triatoma infestans
Hem-c12753_g1_i3.p1	M	202	1	Hem-c12753_g1_i3.p1	609	GENE.c12753_g1_i3~~c12753_g1_i3.p1 ORF type:complete len:203 (+),score=32.36,ADN29735.1|85.427|1.45e-125 c12753_g1_i3:96-704(+)	M	*	SIG	18-19	23.011	9.05	21.041	8.95	ExpAA=12.59 First60=12.59 PredHel=0 Topology=o	0				N	0	12.4	5.4	5.9	.		Hem-c12753_g1_i3.p1	salivary lipocalin triatoma matogrossensis - signalP detected lipocalin	s/lipocalin	HEMIPTERA	2e-96	100	163800	33786.9	9880.32	salivary lipocalin	2E-096	ADN29727.1	83	89	100	Triatoma matogrossensis	Pc57, similar to Td26,salivary lipocalin	3E-062	BBA30641.1	59	72	98	Panstrongylus chinai
Hem-c15288_g1_i1.p1	T	156	0	Hem-c15288_g1_i1.p1	468	GENE.c15288_g1_i1~~c15288_g1_i1.p1 ORF type:internal len:157 (-),score=17.95,ABR27850.1|84.615|1.43e-96 c15288_g1_i1:1-468(-)	T		SIG	16-17	18.437	9.42	16.741	9.42	ExpAA=7.40 First60=7.39 PredHel=0 Topology=o	0				N	0	10.3	3.8	5.1	.		Hem-c15288_g1_i1.p1	salivary lipocalin - signalP detected lipocalin	s/lipocalin	HEMIPTERA	8e-75	75	51402.2	16317.9	4771.86	salivary lipocalin	8E-075	ABR27850.1	84	89	75	Triatoma infestans	salivary lipocalin	5E-074	ABR27850.1	84	89	75	Triatoma infestans
Hem-c14466_g2_i4.p1	M	182	0	Hem-c14466_g2_i4.p1	549	GENE.c14466_g2_i4~~c14466_g2_i4.p1 ORF type:complete len:183 (+),score=36.87,ADN29736.1|80.769|3.51e-107 c14466_g2_i4:45-593(+)	M	*	SIG	18-19	20.022	4.61	18.092	4.47	ExpAA=0.05 First60=0.05 PredHel=0 Topology=o	0				N	0	17.6	6.6	2.7	.		Hem-c14466_g2_i4.p1	salivary lipocalin triatoma matogrossensis - signalP detected lipocalin	s/lipocalin	HEMIPTERA	1e-81	100	35801.2	8678.76	2537.94	salivary lipocalin	1E-081	ADN29736.1	80	86	100	Triatoma matogrossensis	salivary lipocalin	3E-072	ABR27825.1	73	80	100	Triatoma infestans
Hem-c15366_g5_i3.p1	K	180	0	Hem-c15366_g5_i3.p1	543	GENE.c15366_g5_i3~~c15366_g5_i3.p1 ORF type:5prime_partial len:181 (-),score=25.91,ADN29755.1|83.333|1.18e-105 c15366_g5_i3:36-578(-)	K	*	SIG	24-25	19.512	5.65	16.903	4.89	ExpAA=8.66 First60=8.66 PredHel=0 Topology=o	0				N	14	21.1	7.2	2.8	.		Hem-c15366_g5_i3.p1	salivary lipocalin triatoma matogrossensis - 14 OH-glycosylation sites - signalP detected lipocalin	s/lipocalin	HEMIPTERA	7e-81	100	325768	80379.6	23505.5	salivary lipocalin	7E-081	ADN29755.1	83	89	100	Triatoma matogrossensis	salivary lipocalin 3	3E-077	ABH09422.1	79	86	100	Triatoma brasiliensis
Hem-c14466_g2_i3.p1	M	174	0	Hem-c14466_g2_i3.p1	525	GENE.c14466_g2_i3~~c14466_g2_i3.p1 ORF type:complete len:175 (+),score=29.64,ADN29757.1|87.356|1.13e-112 c14466_g2_i3:2-526(+)	M	*	SIG	18-19	18.739	8.19	16.795	7.73	ExpAA=0.08 First60=0.08 PredHel=0 Topology=o	0				N	11	22.4	8	3.4	.		Hem-c14466_g2_i3.p1	salivary lipocalin triatoma matogrossensis - 11 OH-glycosylation sites - signalP detected lipocalin	s/lipocalin	HEMIPTERA	5e-86	100	147847	38541.1	11270.6	salivary lipocalin	5E-086	ADN29757.1	87	93	100	Triatoma matogrossensis	salivary lipocalin 3	3E-067	ABH09422.1	71	82	100	Triatoma brasiliensis
Hem-c7844_g1_i1.p1	T	174	0	Hem-c7844_g1_i1.p1	525	GENE.c7844_g1_i1~~c7844_g1_i1.p1 ORF type:5prime_partial len:175 (+),score=23.38,ABR27870.1|63.793|9.67e-79 c7844_g1_i1:3-527(+)	T	*	SIG	16-17	19.087	7.53	17.386	7.81	ExpAA=0.18 First60=0.18 PredHel=0 Topology=o	0				N	2	15.5	8.6	5.2	.		Hem-c7844_g1_i1.p1	salivary lipocalin - signalP detected lipocalin	s/lipocalin	HEMIPTERA	2e-60	99.4	136	35.45	10.37	salivary lipocalin	2E-060	ABR27870.1	63	77	99	Triatoma infestans	salivary lipocalin	1E-059	ABR27870.1	63	77	99	Triatoma infestans
Hem-c11756_g1_i2.p1	S	151	1	Hem-c11756_g1_i2.p1	456	GENE.c11756_g1_i2~~c11756_g1_i2.p1 ORF type:5prime_partial len:152 (-),score=27.20,ADN29748.1|82.877|4.55e-84 c11756_g1_i2:6-461(-)	S	*	CYT		16.481	4.97			ExpAA=0.00 First60=0.00 PredHel=0 Topology=o	0				N	1	20.5	8.6	3.3	.		Hem-c11756_g1_i2.p1	salivary lipocalin triatoma matogrossensis lipocalin	s/lipocalin	HEMIPTERA	2e-66	79.3	20643.2	6867.78	2008.35	salivary lipocalin	2E-066	ADN29748.1	82	87	79	Triatoma matogrossensis	salivary lipocalin	9E-047	ABR27825.1	66	77	80	Triatoma infestans
Hem-c15366_g5_i2.p1	Q	124	0	Hem-c15366_g5_i2.p1	375	GENE.c15366_g5_i2~~c15366_g5_i2.p1 ORF type:5prime_partial len:125 (-),score=23.77,ADN29755.1|95.161|3.35e-82 c15366_g5_i2:36-410(-)	Q	*	CYT		13.067	5.33			ExpAA=0.00 First60=0.00 PredHel=0 Topology=i	0				N	13	25	12.1	4	.		Hem-c15366_g5_i2.p1	salivary lipocalin triatoma matogrossensis - probable fragment - 14 OH-glycosylation sites lipocalin - 14 NetOglyc sites	s/lipocalin	HEMIPTERA	3e-65	71.2	168101	82540.3	24137.3	salivary lipocalin	3E-065	ADN29755.1	95	96	71	Triatoma matogrossensis	salivary lipocalin 1	4E-048	ABH09433.1	71	86	70	Triatoma brasiliensis
Hem-c12069_g1_i2.p1	T	211	1	Hem-c12069_g1_i2.p1	636	GENE.c12069_g1_i2~~c12069_g1_i2.p1 ORF type:5prime_partial len:212 (+),score=11.52,ADN29720.1|88.205|7.77e-127 c12069_g1_i2:2-637(+)	T	*	BL	34-35	24.226	8.05	20.497	7.77	ExpAA=22.54 First60=22.53 PredHel=1 Topology=i12-34o	1	10.4	83.9	5.7	N	0	13.7	7.6	1.4	.		Hem-c12069_g1_i2.p1	salivary lipocalin triatoma matogrossensis lipocalin	s/lipocalin	HEMIPTERA	0	98.9	8107	1567.06	458.26	salivary lipocalin	1E-100	ADN29720.1	88	93	99	Triatoma matogrossensis	hypothetical protein Td18 similar to triatin-like salivary lipocalin	2E-065	BAI50824.1	63	75	99	Triatoma dimidiata
Hem-c14929_g1_i1.p1	M	197	0	Hem-c14929_g1_i1.p1	594	GENE.c14929_g1_i1~~c14929_g1_i1.p1 ORF type:complete len:198 (+),score=25.07,ADN29774.1|99.492|7.09e-149 c14929_g1_i1:101-694(+)	M	*	SIG	16-17	22.964	5.11	21.217	5	ExpAA=0.11 First60=0.11 PredHel=0 Topology=o	0				N	0	12.2	5.1	2.5	.		Hem-c14929_g1_i1.p1	salivary lipocalin triatoma matogrossensis - signalP detected lipocalin	s/lipocalin	HEMIPTERA	0	100	59504.3	12749.2	3728.26	salivary lipocalin	1E-116	ADN29774.1	99	99	100	Triatoma matogrossensis	salivary lipocalin	1E-102	ABR27947.1	89	94	100	Triatoma infestans
Hem-c13744_g2_i2.p1	M	197	0	Hem-c13744_g2_i2.p1	594	GENE.c13744_g2_i2~~c13744_g2_i2.p1 ORF type:complete len:198 (-),score=25.47,ADN29775.1|98.985|1.01e-147 c13744_g2_i2:10-603(-)	M	*	SIG	16-17	22.949	5.01	21.203	4.92	ExpAA=0.11 First60=0.11 PredHel=0 Topology=o	0				N	0	12.2	5.6	2	.		Hem-c13744_g2_i2.p1	salivary lipocalin triatoma matogrossensis - signalP detected lipocalin	s/lipocalin	HEMIPTERA	0	100	67107	14378.1	4204.61	salivary lipocalin	1E-115	ADN29775.1	98	98	100	Triatoma matogrossensis	salivary lipocalin	1E-101	ABR27947.1	88	94	100	Triatoma infestans
Hem-c14063_g1_i2.p1	F	206	0	Hem-c14063_g1_i2.p1	621	GENE.c14063_g1_i2~~c14063_g1_i2.p1 ORF type:5prime_partial len:207 (+),score=27.67,BAI50824.1|49.738|2.71e-53 c14063_g1_i2:1-621(+)	F	*	CYT		23.84	6.09			ExpAA=0.01 First60=0.00 PredHel=0 Topology=o	0				N	0	16	5.8	1	.		Hem-c14063_g1_i2.p1	protein td18	s/	HEMIPTERA	5e-44	96.9	182.86	36.63	10.71	hypothetical protein Td18 similar to triatin-like salivary lipocalin	5E-044	BAI50824.1	49	64	97	Triatoma dimidiata	hypothetical protein Td18 similar to triatin-like salivary lipocalin	4E-043	BAI50824.1	49	64	97	Triatoma dimidiata
Hem-c14063_g1_i1.p1	F	204	1	Hem-c14063_g1_i1.p1	615	GENE.c14063_g1_i1~~c14063_g1_i1.p1 ORF type:5prime_partial len:205 (+),score=31.68,ADN29720.1|48.925|1.22e-55 c14063_g1_i1:1-615(+)	F	*	CYT		23.558	6.41			ExpAA=0.01 First60=0.00 PredHel=0 Topology=o	0				N	0	13.7	5.9	1.5	.		Hem-c14063_g1_i1.p1	tm227 salivary lipocalin triatoma matogrossensis lipocalin	s/lipocalin	HEMIPTERA	3e-45	87	2382.14	484.14	141.58	Tm227 salivary lipocalin	3E-045	ADN29758.1	47	64	87	Triatoma matogrossensis	hypothetical protein Td18 similar to triatin-like salivary lipocalin	5E-042	BAI50824.1	49	65	96	Triatoma dimidiata
Hem-c14528_g1_i1.p1	L	201	0	Hem-c14528_g1_i1.p1	606	GENE.c14528_g1_i1~~c14528_g1_i1.p1 ORF type:5prime_partial len:202 (-),score=16.43,ABR27920.1|79.188|1.84e-109 c14528_g1_i1:50-655(-)	L	*	SIG	21-22	22.469	9.39	20.072	9.27	ExpAA=7.11 First60=7.10 PredHel=0 Topology=o	0				N	1	21.9	5	4	.		Hem-c14528_g1_i1.p1	salivary lipocalin - signalP detected lipocalin	s/lipocalin	HEMIPTERA	2e-84	100	83567.5	17366.9	5078.61	salivary lipocalin	2E-084	ABR27920.1	79	85	100	Triatoma infestans	salivary lipocalin	1E-083	ABR27920.1	79	85	100	Triatoma infestans
Hem-c13977_g1_i1.p1	K	198	0	Hem-c13977_g1_i1.p1	597	GENE.c13977_g1_i1~~c13977_g1_i1.p1 ORF type:5prime_partial len:199 (+),score=16.46,ABR27920.1|88.325|4.36e-127 c13977_g1_i1:3-599(+)	K	*	SIG	17-18	21.849	9.24	19.916	9.09	ExpAA=1.12 First60=1.12 PredHel=0 Topology=o	0				N	2	20.7	6.1	4.5	.		Hem-c13977_g1_i1.p1	salivary lipocalin - signalP detected lipocalin	s/lipocalin	HEMIPTERA	3e-98	100	91466.5	19446.7	5686.81	salivary lipocalin	3E-098	ABR27920.1	88	92	100	Triatoma infestans	salivary lipocalin	2E-097	ABR27920.1	88	92	100	Triatoma infestans
Hem-c13977_g1_i2.p1	K	162	0	Hem-c13977_g1_i2.p1	486	GENE.c13977_g1_i2~~c13977_g1_i2.p1 ORF type:internal len:163 (+),score=5.73,JAC18577.1|81.988|3.23e-92 c13977_g1_i2:3-488(+)	K		SIG	17-18	17.781	9.36	15.849	9.17	ExpAA=1.29 First60=1.29 PredHel=0 Topology=o	0				N	3	22.8	6.8	3.7	.		Hem-c13977_g1_i2.p1	salivary lipocalin - signalP detected lipocalin	s/lipocalin	HEMIPTERA	2e-71	82.1	23777	7062.68	2065.35	putative salivary lipocalin	2E-071	JAC18577.1	81	90	82	Triatoma infestans	salivary lipocalin	2E-062	ABR27920.1	74	85	82	Triatoma infestans
Hem-c12533_g1_i1.p1	M	156	0	Hem-c12533_g1_i1.p1	468	GENE.c12533_g1_i1~~c12533_g1_i1.p1 ORF type:3prime_partial len:157 (+),score=10.19,ADN29749.1|94.444|1.91e-98 c12533_g1_i1:47-514(+)	M		SIG	28-29	17.804	9.03	14.64	8.29	ExpAA=12.76 First60=12.76 PredHel=0 Topology=o	0				N	2	14.1	5.1	5.1	.		Hem-c12533_g1_i1.p1	salivary lipocalin triatoma matogrossensis - probable fragment - signalP detected lipocalin	s/lipocalin	HEMIPTERA	5e-77	73	7683.73	2439.24	713.31	salivary lipocalin	5E-077	ADN29749.1	94	96	73	Triatoma matogrossensis	salivary lipocalin	2E-042	ABR27920.1	60	73	74	Triatoma infestans
Hem-c15016_g2_i2.p1	M	196	0	Hem-c15016_g2_i2.p1	591	GENE.c15016_g2_i2~~c15016_g2_i2.p1 ORF type:complete len:197 (+),score=21.38,ADN29740.1|78.680|1.44e-111 c15016_g2_i2:246-836(+)	M	*	SIG	18-19	22.401	8.59	20.447	8.41	ExpAA=0.18 First60=0.15 PredHel=0 Topology=o	0				N	0	14.3	5.1	1.5	.		Hem-c15016_g2_i2.p1	salivary lipocalin triatoma matogrossensis - signalP detected lipocalin	s/lipocalin	HEMIPTERA	5e-86	100	4304.05	929.37	271.78	salivary lipocalin	5E-086	ADN29740.1	78	86	100	Triatoma matogrossensis	salivary lipocalin	4E-078	ABR27903.1	74	85	101	Triatoma infestans
Hem-c15016_g5_i1.p1	M	195	0	Hem-c15016_g5_i1.p1	588	GENE.c15016_g5_i1~~c15016_g5_i1.p1 ORF type:complete len:196 (+),score=25.78,ADN29724.1|85.427|3.30e-122 c15016_g5_i1:145-732(+)	M	*	SIG	18-19	22.701	9.07	20.782	8.99	ExpAA=2.46 First60=2.45 PredHel=0 Topology=o	0				N	0	13.3	4.6	1	.		Hem-c15016_g5_i1.p1	salivary lipocalin - signalP detected lipocalin	s/lipocalin	HEMIPTERA	2e-96	100	13564.2	2951.95	863.24	salivary lipocalin	2E-096	ABR27832.1	86	93	100	Triatoma infestans	salivary lipocalin	2E-095	ABR27832.1	86	93	100	Triatoma infestans
Hem-c9469_g1_i1.p1	M	198	2	Hem-c9469_g1_i1.p1	597	GENE.c9469_g1_i1~~c9469_g1_i1.p1 ORF type:complete len:199 (+),score=26.36,JAC18562.1|81.313|2.43e-102 c9469_g1_i1:100-696(+)	M	*	SIG	18-19	22.871	8.36	20.946	8.11	ExpAA=16.63 First60=14.47 PredHel=0 Topology=o	0				N	0	9.1	6.1	4	.		Hem-c9469_g1_i1.p1	salivary lipocalin - signalP detected lipocalin	s/lipocalin	HEMIPTERA	4e-93	100.5	41732	8872.64	2594.63	putative salivary lipocalin	4E-093	JAC18562.1	81	88	101	Triatoma infestans	hypothetical protein Td23 similar to salivary lipocalin	2E-067	BAI50828.1	60	76	101	Triatoma dimidiata
Hem-c14915_g3_i1.p1	M	200	0	Hem-c14915_g3_i1.p1	603	GENE.c14915_g3_i1~~c14915_g3_i1.p1 ORF type:complete len:201 (+),score=8.59,JAC18578.1|75.622|6.91e-109 c14915_g3_i1:732-1334(+)	M	*	SIG	22-23	22.322	9.22	19.763	9.25	ExpAA=0.28 First60=0.28 PredHel=0 Topology=o	0				N	0	21.5	8	2.5	.		Hem-c14915_g3_i1.p1	salivary lipocalin - signalP detected lipocalin	s/lipocalin	HEMIPTERA	4e-84	100	14575.5	3051.98	892.49	putative salivary lipocalin, partial	4E-084	JAC18578.1	75	86	101	Triatoma infestans	salivary lipocalin	1E-080	ABR27868.1	72	85	100	Triatoma infestans
Hem-c14915_g1_i1.p1	M	199	0	Hem-c14915_g1_i1.p1	600	GENE.c14915_g1_i1~~c14915_g1_i1.p1 ORF type:complete len:200 (+),score=12.60,ADN29762.1|81.281|4.93e-118 c14915_g1_i1:109-708(+)	M	*	SIG	22-23	22.77	9.33	20.267	9.36	ExpAA=0.55 First60=0.55 PredHel=0 Topology=o	0				N	0	16.6	6	2.5	.		Hem-c14915_g1_i1.p1	salivary lipocalin triatoma matogrossensis - signalP detected lipocalin	s/lipocalin	HEMIPTERA	1e-90	100	5104.26	1076.94	314.93	salivary lipocalin	1E-090	ADN29762.1	81	85	100	Triatoma matogrossensis	salivary lipocalin	9E-060	ABR27868.1	57	72	99	Triatoma infestans
Hem-c15425_g1_i1.p1	V	141	0	Hem-c15425_g1_i1.p1	423	GENE.c15425_g1_i1~~c15425_g1_i1.p1 ORF type:internal len:142 (+),score=15.95,ABR27846.1|62.121|1.02e-49 c15425_g1_i1:2-424(+)	V		SIG	28-29	15.464	7.82	12.314	6.13	ExpAA=10.18 First60=10.17 PredHel=0 Topology=o	0				N	4	18.4	6.4	2.8	.		Hem-c15425_g1_i1.p1	salivary lipocalin - probable fragment - signalP detected lipocalin	s/lipocalin	HEMIPTERA	8e-38	72.9	956	366.32	107.12	salivary lipocalin	8E-038	ABR27846.1	62	75	73	Triatoma infestans	salivary lipocalin	7E-037	ABR27846.1	62	75	73	Triatoma infestans
Hem-c4385_g1_i1.p1	L	131	2	Hem-c4385_g1_i1.p1	393	GENE.c4385_g1_i1~~c4385_g1_i1.p1 ORF type:internal len:132 (+),score=12.98,ABR27846.1|49.606|1.08e-32 c4385_g1_i1:3-395(+)	L		SIG	23-24	14.661	7.79	12.121	6.74	ExpAA=1.72 First60=1.71 PredHel=0 Topology=o	0				N	2	11.5	4.6	7.6	.		Hem-c4385_g1_i1.p1	salivary lipocalin - probable fragment - signalP detected lipocalin	s/lipocalin	HEMIPTERA	6e-25	72.5	80	35.54	10.39	putative salivary lipocalin, partial	6E-025	JAC18590.1	46	60	73	Triatoma infestans	salivary lipocalin	6E-024	ABR27846.1	49	61	70	Triatoma infestans
Hem-c11397_g1_i1.p1	I	202	0	Hem-c11397_g1_i1.p1	609	GENE.c11397_g1_i1~~c11397_g1_i1.p1 ORF type:5prime_partial len:203 (+),score=17.77,JAC85880.1|42.640|1.11e-49 c11397_g1_i1:3-611(+)	I	*	SIG	16-17	23.363	8.98	21.576	8.85	ExpAA=0.01 First60=0.01 PredHel=0 Topology=o	0				N	0	15.8	5	1	.		Hem-c11397_g1_i1.p1	triabin-like lipocalin 4a precursor panstrongylus megistus - signalP detected lipocalin	s/lipocalin	HEMIPTERA	2e-39	98.9	4514	931.1	272.28	putative triabin-like lipocalin 4a precursor	2E-039	JAC85880.1	42	62	99	Panstrongylus megistus	hypothetical protein Td46 similar to triabin-like lipocalin 4a precursor	5E-037	BAI50845.1	45	61	101	Triatoma dimidiata
Hem-c11462_g1_i1.p1	M	198	0	Hem-c11462_g1_i1.p1	597	GENE.c11462_g1_i1~~c11462_g1_i1.p1 ORF type:complete len:199 (+),score=14.82,ADN29761.1|94.624|1.81e-126 c11462_g1_i1:34-630(+)	M	*	SIG	18-19	23.099	9.6	21.142	9.59	ExpAA=0.59 First60=0.50 PredHel=0 Topology=o	0				N	0	12.6	5.6	0.5	.		Hem-c11462_g1_i1.p1	triabin-like lipocalin precursor triatoma matogrossensis - signalP detected lipocalin	s/lipocalin	HEMIPTERA	0	94.7	2919.13	620.64	181.49	triabin-like lipocalin precursor	1E-107	ADN29761.1	93	95	95	Triatoma matogrossensis	Pc226, similar to Td18,triatin-like salivary lipocalin	3E-039	BBA30666.1	62	77	100	Panstrongylus chinai
Hem-c14595_g1_i2.p1	M	221	0	Hem-c14595_g1_i2.p1	666	GENE.c14595_g1_i2~~c14595_g1_i2.p1 ORF type:complete len:222 (+),score=4.82,ADN29741.1|84.817|7.86e-118 c14595_g1_i2:434-1099(+)	M	*	CYT		25.273	8.97			ExpAA=12.80 First60=12.34 PredHel=0 Topology=o	0				N	2	18.6	5.9	2.3	.		Hem-c14595_g1_i2.p1	salivary lipocalin triatoma matogrossensis lipocalin	s/lipocalin	HEMIPTERA	1e-90	99.4	99585	17992.2	5261.48	salivary lipocalin	1E-090	ADN29741.1	85	89	99	Triatoma matogrossensis	salivary lipocalin	9E-072	ABR27874.1	69	82	98	Triatoma infestans
Hem-c13699_g1_i2.p1	H	193	0	Hem-c13699_g1_i2.p1	582	GENE.c13699_g1_i2~~c13699_g1_i2.p1 ORF type:5prime_partial len:194 (+),score=12.45,ADN29743.1|86.243|4.57e-117 c13699_g1_i2:1-582(+)	H	*	SIG	24-25	21.886	9.02	19.308	8.93	ExpAA=14.68 First60=14.65 PredHel=1 Topology=i7-24o	1	8.8	87.6	3.6	N	1	17.1	4.7	1.6	.		Hem-c13699_g1_i2.p1	salivary lipocalin triatoma matogrossensis - signalP detected lipocalin	s/lipocalin	HEMIPTERA	4e-96	100	111356	24621.6	7200.11	salivary lipocalin	4E-096	ADN29773.1	88	93	100	Triatoma matogrossensis	hypothetical protein Td47 similar to salivary lipocalin	5E-057	BAI50846.1	59	73	101	Triatoma dimidiata
Hem-c15288_g11_i1.p1	L	193	0	Hem-c15288_g11_i1.p1	582	GENE.c15288_g11_i1~~c15288_g11_i1.p1 ORF type:5prime_partial len:194 (-),score=11.31,ADN29743.1|86.170|9.11e-120 c15288_g11_i1:86-667(-)	L	*	SIG	25-26	22.119	9.03	19.431	8.94	ExpAA=6.08 First60=6.07 PredHel=0 Topology=o	0				N	0	16.6	4.7	2.1	.		Hem-c15288_g11_i1.p1	salivary lipocalin triatoma matogrossensis - signalP detected lipocalin	s/lipocalin	HEMIPTERA	1e-95	100	133328	29479.6	8620.75	salivary lipocalin	1E-095	ADN29773.1	89	92	100	Triatoma matogrossensis	hypothetical protein Td47 similar to salivary lipocalin	6E-057	BAI50846.1	60	73	101	Triatoma dimidiata
Hem-c13699_g1_i1.p1	H	191	0	Hem-c13699_g1_i1.p1	576	GENE.c13699_g1_i1~~c13699_g1_i1.p1 ORF type:5prime_partial len:192 (+),score=13.37,ADN29773.1|68.229|3.91e-80 c13699_g1_i1:1-576(+)	H	*	SIG	24-25	21.711	6.34	19.132	5.71	ExpAA=14.63 First60=14.63 PredHel=1 Topology=i7-24o	1	8.9	87.4	3.7	N	1	16.2	5.2	1.6	.		Hem-c13699_g1_i1.p1	salivary lipocalin triatoma matogrossensis - signalP detected lipocalin	s/lipocalin	HEMIPTERA	5e-71	101.5	48746.7	10953.3	3203.07	salivary lipocalin	5E-071	ADN29773.1	72	80	102	Triatoma matogrossensis	hypothetical protein Td47 similar to salivary lipocalin	9E-037	BAI50846.1	47	62	102	Triatoma dimidiata
Hem-c15366_g7_i1.p1	K	188	0	Hem-c15366_g7_i1.p1	567	GENE.c15366_g7_i1~~c15366_g7_i1.p1 ORF type:5prime_partial len:189 (-),score=9.91,JAW13198.1|60.104|5.35e-80 c15366_g7_i1:18-584(-)	K	*	SIG	17-18	21.12	9.19	19.342	9.11	ExpAA=0.43 First60=0.42 PredHel=0 Topology=o	0				N	0	16	5.9	1.6	.		Hem-c15366_g7_i1.p1	salivary lipocalin panstrongylus lignarius - signalP detected lipocalin	s/lipocalin	HEMIPTERA	9e-63	99.4	24372	5613.08	1641.44	putative salivary lipocalin	9E-063	JAW13198.1	60	73	99	Panstrongylus lignarius	salivary lipocalin	3E-061	ABJ96357.1	69	77	91	Triatoma brasiliensis
Hem-c11656_g1_i1.p1	T	140	0	Hem-c11656_g1_i1.p1	420	GENE.c11656_g1_i1~~c11656_g1_i1.p1 ORF type:internal len:141 (+),score=12.26,JAW13198.1|50.000|2.46e-45 c11656_g1_i1:2-421(+)	T		SIG	17-18	15.876	5.04	14.056	5.04	ExpAA=0.11 First60=0.11 PredHel=0 Topology=o	0				N	1	17.9	5	4.3	.		Hem-c11656_g1_i1.p1	salivary lipocalin triatoma brasiliensis - probable fragment - signalP detected lipocalin	s/lipocalin	HEMIPTERA	5e-37	65.7	1459	566.87	165.77	salivary lipocalin	5E-037	ABJ96357.1	54	75	66	Triatoma brasiliensis	salivary lipocalin	4E-036	ABJ96357.1	54	75	66	Triatoma brasiliensis
Hem-c11656_g1_i2.p1	T	140	0	Hem-c11656_g1_i2.p1	420	GENE.c11656_g1_i2~~c11656_g1_i2.p1 ORF type:internal len:141 (+),score=11.14,JAC85836.1|53.425|6.78e-49 c11656_g1_i2:2-421(+)	T		SIG	17-18	15.689	5.57	13.869	5.59	ExpAA=0.26 First60=0.26 PredHel=0 Topology=o	0				N	4	19.3	5	4.3	.		Hem-c11656_g1_i2.p1	salivary lipocalin panstrongylus megistus - signalP detected lipocalin	s/lipocalin	HEMIPTERA	5e-38	75.2	210	81.59	23.86	putative salivary lipocalin	5E-038	JAC85836.1	53	65	75	Panstrongylus megistus	salivary lipocalin	1E-034	ABJ96357.1	54	69	66	Triatoma brasiliensis
Hem-c15366_g7_i2.p1	R	132	0	Hem-c15366_g7_i2.p1	399	GENE.c15366_g7_i2~~c15366_g7_i2.p1 ORF type:5prime_partial len:133 (-),score=4.47,ABJ96357.1|61.538|5.60e-50 c15366_g7_i2:18-416(-)	R	*	CYT		15.189	9.39			ExpAA=0.00 First60=0.00 PredHel=0 Topology=o	0				N	0	15.2	6.1	1.5	.		Hem-c15366_g7_i2.p1	salivary lipocalin panstrongylus lignarius - probable fragment lipocalin	s/lipocalin	HEMIPTERA	6e-40	68.5	5292.03	2278.56	666.32	putative salivary lipocalin	6E-040	JAW13198.1	57	70	69	Panstrongylus lignarius	salivary lipocalin	1E-038	ABJ96357.1	61	70	71	Triatoma brasiliensis
Hem-c14595_g1_i1.p2	N	130	1	Hem-c14595_g1_i1.p2	393	GENE.c14595_g1_i1~~c14595_g1_i1.p2 ORF type:5prime_partial len:131 (+),score=1.72,ADN29730.1|72.807|3.12e-50 c14595_g1_i1:3-395(+)	N	*	SIG	19-20	14.44	8.25	12.312	7.76	ExpAA=2.92 First60=2.49 PredHel=0 Topology=o	0				N	0	16.2	6.9	6.2	.		Hem-c14595_g1_i1.p2	salivary lipocalin triatoma matogrossensis - probable fragment - signalP detected lipocalin	s/lipocalin	HEMIPTERA	1e-39	62.9	491	218.13	63.79	salivary lipocalin	1E-039	ADN29730.1	72	79	63	Triatoma matogrossensis	salivary lipocalin	1E-031	ABR27824.1	60	68	61	Triatoma infestans
Hem-c9381_g2_i1.p1	Y	127	0	Hem-c9381_g2_i1.p1	384	GENE.c9381_g2_i1~~c9381_g2_i1.p1 ORF type:5prime_partial len:128 (+),score=11.06,ADN29780.1|81.890|2.04e-73 c9381_g2_i1:3-386(+)	Y	*	CYT		14.156	8.9			ExpAA=0.06 First60=0.05 PredHel=0 Topology=o	0				N	2	22	7.1	2.4	.		Hem-c9381_g2_i1.p1	salivary lipocalin triatoma matogrossensis - probable fragment lipocalin	s/lipocalin	HEMIPTERA	2e-57	68.2	9354.81	4363.99	1276.17	salivary lipocalin	2E-057	ADN29780.1	81	92	68	Triatoma matogrossensis	hypothetical protein Td47 similar to salivary lipocalin	8E-040	BAI50846.1	62	79	69	Triatoma dimidiata
Hem-c9453_g1_i2.p1	L	116	0	Hem-c9453_g1_i2.p1	351	GENE.c9453_g1_i2~~c9453_g1_i2.p1 ORF type:5prime_partial len:117 (-),score=5.04,ADN29726.1|91.379|2.99e-74 c9453_g1_i2:7-357(-)	L	*	CYT		12.878	5.54			ExpAA=0.54 First60=0.36 PredHel=0 Topology=o	0				N	1	22.4	5.2	1.7	.		Hem-c9453_g1_i2.p1	salivary lipocalin triatoma matogrossensis - probable fragment lipocalin	s/lipocalin	HEMIPTERA	2e-57	60.4	15320	8741.29	2556.22	salivary lipocalin	2E-057	ADN29726.1	91	95	60	Triatoma matogrossensis	salivary lipocalin	2E-033	ABR27874.1	59	75	61	Triatoma infestans
Hem-c10378_g3_i1.p1	L	109	0	Hem-c10378_g3_i1.p1	327	GENE.c10378_g3_i1~~c10378_g3_i1.p1 ORF type:internal len:110 (+),score=5.22,JAC85836.1|47.788|3.09e-29 c10378_g3_i1:2-328(+)	L		CYT		12.797	5.74			ExpAA=0.00 First60=0.00 PredHel=0 Topology=o	0				N	1	18.3	3.7	1.8	.		Hem-c10378_g3_i1.p1	salivary lipocalin panstrongylus megistus - probable fragment lipocalin	s/lipocalin	HEMIPTERA	7e-23	58.2	202	137.26	40.14	putative salivary lipocalin	7E-023	JAC85836.1	47	58	58	Panstrongylus megistus	salivary lipocalin	8E-022	ABJ96357.1	46	60	60	Triatoma brasiliensis
Hem-c10378_g1_i1.p1	W	100	0	Hem-c10378_g1_i1.p1	300	GENE.c10378_g1_i1~~c10378_g1_i1.p1 ORF type:internal len:101 (+),score=11.99,ABJ96357.1|60.000|1.57e-37 c10378_g1_i1:1-300(+)	W		CYT		11.384	6.99			ExpAA=0.02 First60=0.02 PredHel=0 Topology=i	0				N	2	17	6	3	.		Hem-c10378_g1_i1.p1	salivary lipocalin triatoma brasiliensis - probable fragment lipocalin	s/lipocalin	HEMIPTERA	1e-29	54.3	102	87.82	25.68	salivary lipocalin	1E-029	ABJ96357.1	60	75	54	Triatoma brasiliensis	salivary lipocalin	8E-029	ABJ96357.1	60	75	54	Triatoma brasiliensis
Hem-c10378_g2_i1.p1	T	99	0	Hem-c10378_g2_i1.p1	297	GENE.c10378_g2_i1~~c10378_g2_i1.p1 ORF type:internal len:100 (+),score=12.54,ABJ96357.1|58.163|2.43e-35 c10378_g2_i1:1-297(+)	T		CYT		11.125	6.02			ExpAA=0.00 First60=0.00 PredHel=0 Topology=o	0				N	3	18.2	6.1	4	.		Hem-c10378_g2_i1.p1	salivary lipocalin triatoma brasiliensis - probable fragment lipocalin	s/lipocalin	HEMIPTERA	2e-27	53.2	232	205.75	60.17	salivary lipocalin	2E-027	ABJ96357.1	58	73	53	Triatoma brasiliensis	salivary lipocalin	1E-026	ABJ96357.1	58	73	53	Triatoma brasiliensis
Hem-c13594_g2_i1.p1	Y	149	2	Hem-c13594_g2_i1.p1	450	GENE.c13594_g2_i1~~c13594_g2_i1.p1 ORF type:5prime_partial len:150 (+),score=14.05,ABR27917.1|61.745|6.52e-65 c13594_g2_i1:1-450(+)	Y	*	CYT		17.264	8.72			ExpAA=0.00 First60=0.00 PredHel=0 Topology=i	0				N	2	14.1	4.7	5.4	.		Hem-c13594_g2_i1.p1	salivary lipocalin lipocalin	s/lipocalin	HEMIPTERA	1e-50	76	928	316.32	92.5	salivary lipocalin	1E-050	ABR27917.1	61	76	77	Triatoma infestans	salivary lipocalin	9E-050	ABR27917.1	61	76	77	Triatoma infestans
Hem-c13594_g1_i1.p1	Y	126	0	Hem-c13594_g1_i1.p1	378	GENE.c13594_g1_i1~~c13594_g1_i1.p1 ORF type:internal len:127 (+),score=13.73,ABR27824.1|55.906|4.17e-45 c13594_g1_i1:1-378(+)	Y		CYT		14.217	5.12			ExpAA=0.00 First60=0.00 PredHel=0 Topology=i	0				N	2	19	5.6	4	.		Hem-c13594_g1_i1.p1	salivary lipocalin - probable fragment lipocalin	s/lipocalin	HEMIPTERA	1e-35	67	15	7.24	2.12	salivary lipocalin	1E-035	ABR27824.1	55	71	67	Triatoma infestans	salivary lipocalin	1E-034	ABR27824.1	55	71	67	Triatoma infestans
Hem-c13594_g1_i3.p1	Y	124	0	Hem-c13594_g1_i3.p1	372	GENE.c13594_g1_i3~~c13594_g1_i3.p1 ORF type:internal len:125 (+),score=11.76,ABJ96349.1|53.175|4.96e-44 c13594_g1_i3:1-372(+)	Y		CYT		14.188	6.15			ExpAA=0.01 First60=0.00 PredHel=0 Topology=i	0				N	1	16.1	5.6	2.4	.		Hem-c13594_g1_i3.p1	salivary lipocalin 6 triatoma brasiliensis - probable fragment lipocalin	s/lipocalin	HEMIPTERA	4e-34	67	20	10	2.92	salivary lipocalin 6	4E-034	ABJ96349.1	53	73	67	Triatoma brasiliensis	salivary lipocalin 6	3E-033	ABJ96349.1	53	73	67	Triatoma brasiliensis
Hem-c13594_g1_i4.p1	Y	121	0	Hem-c13594_g1_i4.p1	363	GENE.c13594_g1_i4~~c13594_g1_i4.p1 ORF type:internal len:122 (+),score=6.83,ABJ96349.1|52.800|1.69e-43 c13594_g1_i4:1-363(+)	Y		CYT		13.775	5.57			ExpAA=0.00 First60=0.00 PredHel=0 Topology=i	0				N	1	19	5	1.7	.		Hem-c13594_g1_i4.p1	salivary lipocalin 6 triatoma brasiliensis - probable fragment lipocalin	s/lipocalin	HEMIPTERA	7e-34	66.4	36.04	19.03	5.56	salivary lipocalin 6	7E-034	ABJ96349.1	52	72	66	Triatoma brasiliensis	salivary lipocalin 6	6E-033	ABJ96349.1	52	72	66	Triatoma brasiliensis
Hem-c13594_g1_i2.p1	Y	120	0	Hem-c13594_g1_i2.p1	360	GENE.c13594_g1_i2~~c13594_g1_i2.p1 ORF type:internal len:121 (+),score=9.99,ABJ96349.1|53.543|3.08e-42 c13594_g1_i2:1-360(+)	Y		CYT		13.615	5.08			ExpAA=0.00 First60=0.00 PredHel=0 Topology=i	0				N	1	18.3	6.7	2.5	2.5		Hem-c13594_g1_i2.p1	salivary lipocalin 6 triatoma brasiliensis - probable fragment lipocalin	s/lipocalin	HEMIPTERA	6e-33	67.5	13.13	7.06	2.07	salivary lipocalin 6	6E-033	ABJ96349.1	53	70	68	Triatoma brasiliensis	salivary lipocalin 6	5E-032	ABJ96349.1	53	70	68	Triatoma brasiliensis
Hem-c13594_g1_i5.p1	Y	85	0	Hem-c13594_g1_i5.p1	255	GENE.c13594_g1_i5~~c13594_g1_i5.p1 ORF type:internal len:86 (+),score=6.01,ABJ96349.1|40.000|4.83e-24 c13594_g1_i5:1-255(+)	Y		CYT		9.623	6.11			ExpAA=0.00 First60=0.00 PredHel=0 Topology=i	0				N	1	18.8	7.1	2.4	.		Hem-c13594_g1_i5.p1	salivary lipocalin 6 triatoma brasiliensis - probable fragment lipocalin	s/lipocalin	HEMIPTERA	8e-19	66.4	3.83	5.71	1.67	salivary lipocalin 6	8E-019	ABJ96349.1	40	51	66	Triatoma brasiliensis	salivary lipocalin 6	7E-018	ABJ96349.1	40	51	66	Triatoma brasiliensis
Hem-c19746_g1_i1.p1	L	154	0	Hem-c19746_g1_i1.p1	462	GENE.c19746_g1_i1~~c19746_g1_i1.p1 ORF type:internal len:155 (+),score=8.46,ABR27824.1|64.968|3.17e-73 c19746_g1_i1:2-463(+)	L		CYT		17.512	8.54			ExpAA=0.76 First60=0.00 PredHel=0 Topology=o	0				N	1	13	7.1	2.6	.		Hem-c19746_g1_i1.p1	salivary lipocalin lipocalin	s/lipocalin	HEMIPTERA	4e-56	83	2777	902.24	263.84	salivary lipocalin	4E-056	ABR27824.1	64	78	83	Triatoma infestans	salivary lipocalin	2E-055	ABR27824.1	64	78	83	Triatoma infestans
Hem-c14427_g1_i2.p1	L	193	0	Hem-c14427_g1_i2.p1	582	GENE.c14427_g1_i2~~c14427_g1_i2.p1 ORF type:5prime_partial len:194 (+),score=27.36,ADN29753.1|77.473|2.03e-100 c14427_g1_i2:3-584(+)	L	*	SIG	29-30	22.203	5.15	18.939	4.75	ExpAA=17.37 First60=17.37 PredHel=1 Topology=o15-34i	1	9.8	7.8	82.4	N	0	16.1	5.2	1.6	.		Hem-c14427_g1_i2.p1	salivary triabin 2 triatoma matogrossensis - signalP detected lipocalin	s/lipocal	HEMIPTERA	9e-80	100	10068.2	2226.14	650.99	salivary triabin 2	9E-080	ADN29753.1	77	84	100	Triatoma matogrossensis	salivary triabin 2	1E-074	ABH09428.1	73	82	101	Triatoma brasiliensis
Hem-c15366_g2_i1.p1	S	143	0	Hem-c15366_g2_i1.p1	429	GENE.c15366_g2_i1~~c15366_g2_i1.p1 ORF type:internal len:144 (-),score=25.27,ADN29753.1|78.723|3.90e-78 c15366_g2_i1:1-429(-)	S		CYT		16.548	4.78			ExpAA=0.00 First60=0.00 PredHel=0 Topology=o	0				N	0	13.3	5.6	2.1	.		Hem-c15366_g2_i1.p1	salivary triabin 2 triatoma matogrossensis lipocalin	s/lipocal	HEMIPTERA	6e-63	77.4	1862.81	694.65	203.14	salivary triabin 2	6E-063	ADN29753.1	78	87	77	Triatoma matogrossensis	salivary triabin 2	6E-056	ABH09428.1	74	82	77	Triatoma brasiliensis
Hem-c13513_g1_i2.p1	M	173	0	Hem-c13513_g1_i2.p1	522	GENE.c13513_g1_i2~~c13513_g1_i2.p1 ORF type:complete len:174 (+),score=8.08,ABH09420.1|78.736|4.11e-95 c13513_g1_i2:45-566(+)	M	*	SIG	18-19	19.302	8.48	17.283	8.22	ExpAA=1.32 First60=1.31 PredHel=0 Topology=o	0				N	0	20.8	6.4	2.3	.		Hem-c13513_g1_i2.p1	salivary lipocalin 2 triatoma brasiliensis - signalP detected lipocalin	s/lipocalin	HEMIPTERA	5e-73	97.7	21181.9	5574.26	1630.08	salivary lipocalin 2	5E-073	ABH09420.1	78	85	98	Triatoma brasiliensis	salivary lipocalin 5	3E-072	ABH09430.1	78	85	98	Triatoma brasiliensis
Hem-c13513_g1_i3.p1	M	173	0	Hem-c13513_g1_i3.p1	522	GENE.c13513_g1_i3~~c13513_g1_i3.p1 ORF type:complete len:174 (+),score=6.23,ABH09430.1|80.460|8.04e-99 c13513_g1_i3:65-586(+)	M	*	SIG	18-19	19.166	7.53	17.145	6.79	ExpAA=12.80 First60=12.78 PredHel=0 Topology=o	0				N	3	22	6.9	2.3	.		Hem-c13513_g1_i3.p1	salivary lipocalin 2 triatoma brasiliensis - signalP detected lipocalin	s/lipocalin	HEMIPTERA	1e-75	97.7	196795	51788.8	15144.6	salivary lipocalin 2	1E-075	ABH09420.1	80	89	98	Triatoma brasiliensis	salivary lipocalin 5	8E-075	ABH09430.1	80	89	98	Triatoma brasiliensis
Hem-c25814_g1_i1.p1	S	133	0	Hem-c25814_g1_i1.p1	399	GENE.c25814_g1_i1~~c25814_g1_i1.p1 ORF type:internal len:134 (+),score=15.25,ADN29787.1|71.200|7.84e-59 c25814_g1_i1:3-401(+)	S		SIG	32-33	14.769	9.01	11.152	7.81	ExpAA=21.44 First60=21.43 PredHel=1 Topology=o15-37i	1	16.5	11.3	72.2	N	0	15.8	6	2.3	.		Hem-c25814_g1_i1.p1	salivary lipocalin triatoma matogrossensis - probable fragment - signalP detected lipocalin	s/lipocalin	HEMIPTERA	3e-44	69.4	203	87.4	25.56	salivary lipocalin	3E-044	ADN29787.1	71	80	69	Triatoma matogrossensis	salivary lipocalin	5E-034	ABR27842.1	60	69	69	Triatoma infestans
Hem-c15288_g8_i1.p1	F	122	0	Hem-c15288_g8_i1.p1	366	GENE.c15288_g8_i1~~c15288_g8_i1.p1 ORF type:internal len:123 (-),score=11.79,ADN29778.1|82.353|4.15e-68 c15288_g8_i1:1-366(-)	F		SIG	21-22	13.701	7.84	11.318	6.99	ExpAA=7.27 First60=7.27 PredHel=0 Topology=o	0				N	3	23	4.9	2.5	.		Hem-c15288_g8_i1.p1	salivary lipocalin triatoma matogrossensis - probable fragment - signalP detected lipocalin	s/lipocalin	HEMIPTERA	5e-53	66.1	90266.8	46775	13678.5	salivary lipocalin	5E-053	ADN29778.1	82	88	66	Triatoma matogrossensis	salivary lipocalin	3E-041	ABR27842.1	70	80	67	Triatoma infestans
Hem-c13513_g1_i1.p1	M	180	0	Hem-c13513_g1_i1.p1	543	GENE.c13513_g1_i1~~c13513_g1_i1.p1 ORF type:complete len:181 (+),score=17.57,ADN29778.1|81.215|1.44e-101 c13513_g1_i1:45-587(+)	M	*	SIG	18-19	20.028	6.71	18.008	6.13	ExpAA=1.13 First60=0.86 PredHel=0 Topology=o	0				Y	3	21.7	6.1	2.2	.		Hem-c13513_g1_i1.p1	salivary lipocalin triatoma matogrossensis - signalP detected lipocalin - GPI anchored	s/lipocalin/gpi	HEMIPTERA	3e-77	100.5	287471	70930.2	20742.2	salivary lipocalin	3E-077	ADN29778.1	81	85	101	Triatoma matogrossensis	salivary lipocalin 4	3E-069	ABH09426.1	72	83	98	Triatoma brasiliensis
Hem-c15348_g11_i1.p1	N	176	0	Hem-c15348_g11_i1.p1	531	GENE.c15348_g11_i1~~c15348_g11_i1.p1 ORF type:5prime_partial len:177 (-),score=13.45,ADN29767.1|78.286|9.12e-98 c15348_g11_i1:56-586(-)	N	*	SIG	19-20	19.379	7.72	17.245	6.78	ExpAA=19.24 First60=18.38 PredHel=1 Topology=o4-26i	1	12.5	2.3	85.2	Y	3	23.9	5.7	2.3	.		Hem-c15348_g11_i1.p1	salivary lipocalin triatoma matogrossensis - signalP detected lipocalin - GPI anchored	s/lipocalin/gpi	HEMIPTERA	2e-75	100	465290	119051	34814.1	salivary lipocalin	2E-075	ADN29770.1	80	88	100	Triatoma matogrossensis	salivary lipocalin 4	8E-063	ABH09426.1	67	79	100	Triatoma brasiliensis
Hem-c13195_g2_i2.p1	F	131	1	Hem-c13195_g2_i2.p1	396	GENE.c13195_g2_i2~~c13195_g2_i2.p1 ORF type:5prime_partial len:132 (+),score=24.69,ABR27929.1|79.070|6.15e-66 c13195_g2_i2:3-398(+)	F	*	CYT		14.831	4.62			ExpAA=0.00 First60=0.00 PredHel=0 Topology=o	0				N	0	13	9.9	2.3	.		Hem-c13195_g2_i2.p1	salivary lipocalin lipocalin	s/lipocalin	HEMIPTERA	9e-55	82.7	1633.88	714.51	208.95	salivary lipocalin	9E-055	ABR27929.1	77	84	83	Triatoma infestans	salivary lipocalin	8E-054	ABR27929.1	77	84	83	Triatoma infestans
Hem-c13195_g2_i1.p1	C	112	0	Hem-c13195_g2_i1.p1	339	GENE.c13195_g2_i1~~c13195_g2_i1.p1 ORF type:5prime_partial len:113 (+),score=22.07,ABR27929.1|75.455|2.05e-52 c13195_g2_i1:2-340(+)	C	*	CYT		12.59	5.09			ExpAA=0.00 First60=0.00 PredHel=0 Topology=i	0				N	2	14.3	10.7	.	.		Hem-c13195_g2_i1.p1	salivary lipocalin - probable fragment lipocalin	s/lipocalin	HEMIPTERA	4e-44	67	5545.19	3440.67	1006.16	salivary lipocalin	4E-044	ABR27929.1	75	85	68	Triatoma infestans	salivary lipocalin	4E-043	ABR27929.1	75	85	68	Triatoma infestans
Hem-c11268_g1_i1.p1	V	109	0	Hem-c11268_g1_i1.p1	330	GENE.c11268_g1_i1~~c11268_g1_i1.p1 ORF type:5prime_partial len:110 (-),score=18.10,ABR27929.1|77.570|1.11e-52 c11268_g1_i1:118-447(-)	V	*	CYT		12.374	5.29			ExpAA=0.00 First60=0.00 PredHel=0 Topology=i	0				N	1	13.8	9.2	.	.		Hem-c11268_g1_i1.p1	salivary lipocalin - probable fragment lipocalin	s/lipocalin	HEMIPTERA	6e-44	66	3643.93	2418.72	707.31	salivary lipocalin	6E-044	ABR27929.1	77	87	66	Triatoma infestans	salivary lipocalin	5E-043	ABR27929.1	77	87	66	Triatoma infestans
Hem-c13195_g1_i1.p1	M	179	0	Hem-c13195_g1_i1.p1	540	GENE.c13195_g1_i1~~c13195_g1_i1.p1 ORF type:complete len:180 (+),score=18.43,ADN29783.1|68.263|6.22e-80 c13195_g1_i1:213-752(+)	M	*	CYT		20.71	5			ExpAA=20.90 First60=20.86 PredHel=1 Topology=o15-37i	1	12.3	8.4	79.3	N	0	15.6	7.8	2.8	.		Hem-c13195_g1_i1.p1	salivary triabin 1 triatoma matogrossensis lipocalin	s/lipocal	HEMIPTERA	2e-64	100	7458.33	1856.81	542.99	salivary triabin 1	2E-064	ADN29783.1	68	77	100	Triatoma matogrossensis	salivary triabin 1	5E-051	ABH09425.1	58	71	102	Triatoma brasiliensis
Hem-c10424_g1_i1.p1	M	165	0	Hem-c10424_g1_i1.p1	498	GENE.c10424_g1_i1~~c10424_g1_i1.p1 ORF type:complete len:166 (+),score=14.82,ABR27913.1|56.364|1.57e-61 c10424_g1_i1:286-783(+)	M	*	SIG	19-20	18.955	5.76	16.856	5.48	ExpAA=9.08 First60=3.74 PredHel=0 Topology=o	0				N	3	17.6	6.7	1.8	.		Hem-c10424_g1_i1.p1	salivary lipocalin - signalP detected lipocalin	s/lipocalin	HEMIPTERA	8e-50	101.8	2312	658.5	192.57	salivary lipocalin	8E-050	ABR27913.1	56	70	102	Triatoma infestans	salivary lipocalin	5E-049	ABR27913.1	56	70	102	Triatoma infestans
Hem-c12687_g1_i1.p1	F	165	0	Hem-c12687_g1_i1.p1	495	GENE.c12687_g1_i1~~c12687_g1_i1.p1 ORF type:internal len:166 (+),score=19.84,AAZ38956.1|73.292|9.54e-74 c12687_g1_i1:3-497(+)	F		SIG	23-24	18.767	9.2	16.269	9.14	ExpAA=19.93 First60=19.92 PredHel=1 Topology=i7-29o	1	13.3	82.4	4.2	N	0	13.3	6.7	1.2	.		Hem-c12687_g1_i1.p1	salivary lipocalin 3 triatoma brasiliensis - signalP detected lipocalin	s/lipocalin	HEMIPTERA	3e-56	79.5	22	6.33	1.85	triatin	8E-066	AAZ38956.1	73	83	75	Triatoma infestans	triatin	5E-065	AAZ38956.1	73	83	75	Triatoma infestans
Hem-c10187_g1_i2.p1	D	88	0	Hem-c10187_g1_i2.p1	267	GENE.c10187_g1_i2~~c10187_g1_i2.p1 ORF type:5prime_partial len:89 (-),score=12.34,ADN29783.1|71.591|3.57e-41 c10187_g1_i2:80-346(-)	D	*	CYT		10.368	4.45			ExpAA=0.01 First60=0.01 PredHel=0 Topology=o	0				N	0	14.8	9.1	.	.		Hem-c10187_g1_i2.p1	salivary triabin 1 triatoma matogrossensis - probable fragment lipocalin	s/lipocal	HEMIPTERA	5e-34	52.6	0	0	0	salivary triabin 1	5E-034	ADN29783.1	71	84	53	Triatoma matogrossensis	salivary triabin 1	1E-024	ABH09425.1	60	75	53	Triatoma brasiliensis
Hem-c10187_g1_i1.p1	D	88	0	Hem-c10187_g1_i1.p1	267	GENE.c10187_g1_i1~~c10187_g1_i1.p1 ORF type:5prime_partial len:89 (-),score=14.41,ADN29783.1|69.318|4.98e-38 c10187_g1_i1:80-346(-)	D	*	CYT		10.119	4.35			ExpAA=0.02 First60=0.02 PredHel=0 Topology=o	0				N	0	13.6	9.1	1.1	.		Hem-c10187_g1_i1.p1	salivary triabin 1 triatoma matogrossensis - probable fragment lipocalin	s/lipocal	HEMIPTERA	2e-31	52.6	584.67	733.45	214.48	salivary triabin 1	2E-031	ADN29783.1	69	81	53	Triatoma matogrossensis	salivary triabin 1	6E-024	ABH09425.1	59	75	53	Triatoma brasiliensis
Hem-c4464_g1_i1.p1	S	135	0	Hem-c4464_g1_i1.p1	405	GENE.c4464_g1_i1~~c4464_g1_i1.p1 ORF type:internal len:136 (+),score=13.76,BAI50824.1|61.481|1.20e-53 c4464_g1_i1:1-405(+)	S		CYT		15.807	5.1			ExpAA=0.01 First60=0.00 PredHel=0 Topology=o	0				N	1	14.1	5.9	3	.		Hem-c4464_g1_i1.p1	protein td18 - probable fragment	s/	HEMIPTERA	6e-44	68.5	1139	475.73	139.12	hypothetical protein Td18 similar to triatin-like salivary lipocalin	6E-044	BAI50824.1	61	76	69	Triatoma dimidiata	hypothetical protein Td18 similar to triatin-like salivary lipocalin	5E-043	BAI50824.1	61	76	69	Triatoma dimidiata
Hem-c13582_g1_i1.p1	T	118	0	Hem-c13582_g1_i1.p1	357	GENE.c13582_g1_i1~~c13582_g1_i1.p1 ORF type:5prime_partial len:119 (+),score=17.33,AER92489.1|57.759|3.98e-41 c13582_g1_i1:1-357(+)	T	*	CYT		13.74	4.89			ExpAA=0.00 First60=0.00 PredHel=0 Topology=o	0				N	0	11.9	6.8	0.8	.		Hem-c13582_g1_i1.p1	protein td18 - probable fragment	s/	HEMIPTERA	2e-33	58.3	9326.02	5114.76	1495.71	hypothetical protein, partial	1E-033	AER92489.1	57	73	77	Triatoma rubida	hypothetical protein Td18 similar to triatin-like salivary lipocalin	1E-032	BAI50824.1	55	74	58	Triatoma dimidiata
Hem-c13010_g3_i1.p1	S	118	0	Hem-c13010_g3_i1.p1	357	GENE.c13010_g3_i1~~c13010_g3_i1.p1 ORF type:5prime_partial len:119 (-),score=17.73,AER92450.1|59.091|6.49e-38 c13010_g3_i1:4-360(-)	S	*	CYT		13.522	4.96			ExpAA=0.00 First60=0.00 PredHel=0 Topology=o	0				N	0	11.9	6.8	0.8	.		Hem-c13010_g3_i1.p1	pc59 - probable fragment	s/	NR-LIGHT	3e-27	56.4	2792.87	1531.72	447.92	hypothetical protein	3E-031	AER92450.1	59	71	56	Triatoma rubida	Pc59, similar to pallidipin-like salivary lipocalin	3E-027	BBA30643.1	50	70	56	Panstrongylus chinai
Hem-c13582_g1_i2.p1	T	119	0	Hem-c13582_g1_i2.p1	360	GENE.c13582_g1_i2~~c13582_g1_i2.p1 ORF type:5prime_partial len:120 (+),score=14.62,AER92489.1|58.621|2.77e-40 c13582_g1_i2:1-360(+)	T	*	CYT		13.949	4.63			ExpAA=0.00 First60=0.00 PredHel=0 Topology=o	0				N	0	10.1	7.6	0.8	.		Hem-c13582_g1_i2.p1	salivary lipocalin triatoma matogrossensis - probable fragment lipocalin	s/lipocalin	HEMIPTERA	3e-33	59.4	3441.1	1851.25	541.36	hypothetical protein, partial	2E-033	AER92489.1	58	71	77	Triatoma rubida	hypothetical protein Td18 similar to triatin-like salivary lipocalin	1E-031	BAI50824.1	55	72	58	Triatoma dimidiata
Hem-c7784_g1_i1.p1	T	99	0	Hem-c7784_g1_i1.p1	297	GENE.c7784_g1_i1~~c7784_g1_i1.p1 ORF type:internal len:100 (+),score=12.37,ADN29786.1|88.889|1.62e-61 c7784_g1_i1:3-299(+)	T		CYT		11.315	4.9			ExpAA=0.00 First60=0.00 PredHel=0 Topology=o	0				N	0	11.1	8.1	2	.		Hem-c7784_g1_i1.p1	salivary lipocalin triatoma matogrossensis - probable fragment lipocalin	s/lipocalin	HEMIPTERA	7e-50	50.5	9916	8794.08	2571.66	salivary lipocalin	7E-050	ADN29786.1	88	95	51	Triatoma matogrossensis	salivary lipocalin	2E-038	ABR27936.1	72	82	51	Triatoma infestans
Hem-c13010_g1_i2.p1	G	108	1	Hem-c13010_g1_i2.p1	324	GENE.c13010_g1_i2~~c13010_g1_i2.p1 ORF type:internal len:109 (-),score=0.10,ADN29719.1|65.882|1.23e-30 c13010_g1_i2:2-325(-)	G		BL	41-42	12.556	5.58	7.685	5.2	ExpAA=18.79 First60=18.77 PredHel=1 Topology=o24-41i	1	15.7	22.2	62	N	0	17.6	8.3	0.9	.		Hem-c13010_g1_i2.p1	triabin - Membrane anchor detected	uc/anchor membrAnchor	UNIPROTKB	3e-06	53.7	8520.23	5929.89	1734.08	salivary lipocalin	3E-025	ADN29719.1	65	71	44	Triatoma matogrossensis	Pc13, similar to Td18,triatin-like	8E-024	BBA30623.1	66	74	48	Panstrongylus chinai
Hem-c13989_g1_i1.p1	S	214	2	Hem-c13989_g1_i1.p1	645	GENE.c13989_g1_i1~~c13989_g1_i1.p1 ORF type:5prime_partial len:215 (+),score=32.02,JAS00028.1|90.556|2.01e-120 c13989_g1_i1:3-647(+)	S	*	SIG	34-35	24.127	5.97	20.516	5.76	ExpAA=22.12 First60=22.12 PredHel=1 Topology=i13-35o	1	10.3	83.6	6.1	N	0	12.1	5.1	3.7	.		Hem-c13989_g1_i1.p1	salivary lipocalin - signalP detected lipocalin	s/lipocalin	HEMIPTERA	1e-93	99.4	95.61	18.1	5.29	salivary lipocalin, partial	1E-093	JAS00028.1	91	96	99	Triatoma infestans	triabin-like lipocalin 4a precursor, partial	2E-015	ABR27959.1	32	49	104	Triatoma infestans
Hem-c13989_g1_i2.p1	S	214	1	Hem-c13989_g1_i2.p1	645	GENE.c13989_g1_i2~~c13989_g1_i2.p1 ORF type:5prime_partial len:215 (+),score=22.11,JAS00028.1|85.000|1.27e-112 c13989_g1_i2:3-647(+)	S	*	SIG	34-35	23.974	5.6	20.363	5.4	ExpAA=22.25 First60=22.25 PredHel=1 Topology=i13-35o	1	10.3	83.6	6.1	N	1	14	5.6	3.7	.		Hem-c13989_g1_i2.p1	salivary lipocalin - signalP detected lipocalin	s/lipocalin	HEMIPTERA	1e-87	100	93.39	17.68	5.17	salivary lipocalin, partial	1E-087	JAS00028.1	85	91	100	Triatoma infestans	hypothetical protein Td23 similar to salivary lipocalin	3E-015	BAI50828.1	28	51	103	Triatoma dimidiata
Hem-c12594_g1_i1.p1	N	205	1	Hem-c12594_g1_i1.p1	618	GENE.c12594_g1_i1~~c12594_g1_i1.p1 ORF type:5prime_partial len:206 (+),score=33.80,JAW13074.1|60.891|1.27e-85 c12594_g1_i1:1-618(+)	N	*	SIG	24-25	23.213	6.25	20.618	6.07	ExpAA=17.34 First60=17.30 PredHel=1 Topology=i7-24o	1	8.3	88.3	3.4	N	0	13.7	4.9	3.9	.		Hem-c12594_g1_i1.p1	triabin-like lipocalin 4a precursor panstrongylus lignarius - signalP detected lipocalin	s/lipocalin	HEMIPTERA	1e-67	100	93	18.76	5.49	putative triabin-like lipocalin 4a precursor	1E-067	JAW13074.1	60	76	100	Panstrongylus lignarius	hypothetical protein Td40 similar to triabin-like lipocalin 4a precursor	1E-018	BAI50840.1	33	51	102	Triatoma dimidiata
Hem-c15313_g1_i1.p1	A	197	1	Hem-c15313_g1_i1.p1	594	GENE.c15313_g1_i1~~c15313_g1_i1.p1 ORF type:5prime_partial len:198 (+),score=32.97,JAC16995.1|89.119|5.37e-131 c15313_g1_i1:1-594(+)	A	*	SIG	20-21	22.448	5.54	20.341	5.54	ExpAA=5.23 First60=5.23 PredHel=0 Topology=o	0				N	0	12.2	4.6	4.6	.		Hem-c15313_g1_i1.p1	salivary lipocalin - signalP detected lipocalin	s/lipocalin	HEMIPTERA	0	100	111	23.78	6.95	putative salivary lipocalin	1E-101	JAC16995.1	89	94	100	Triatoma infestans	hypothetical protein Td40 similar to triabin-like lipocalin 4a precursor	3E-026	BAI50840.1	37	52	100	Triatoma dimidiata
Hem-c15313_g1_i2.p1	I	191	1	Hem-c15313_g1_i2.p1	576	GENE.c15313_g1_i2~~c15313_g1_i2.p1 ORF type:5prime_partial len:192 (+),score=33.88,JAC16995.1|81.579|4.71e-116 c15313_g1_i2:1-576(+)	I	*	SIG	14-15	21.74	6.58	20.308	6.6	ExpAA=0.00 First60=0.00 PredHel=0 Topology=o	0				N	0	13.1	5.8	3.7	.		Hem-c15313_g1_i2.p1	salivary lipocalin - signalP detected lipocalin	s/lipocalin	HEMIPTERA	2e-89	98.4	49	11.01	3.22	putative salivary lipocalin	2E-089	JAC16995.1	81	89	98	Triatoma infestans	hypothetical protein Td40 similar to triabin-like lipocalin 4a precursor	3E-027	BAI50840.1	38	53	99	Triatoma dimidiata
Hem-c15101_g7_i1.p1	C	216	1	Hem-c15101_g7_i1.p1	651	GENE.c15101_g7_i1~~c15101_g7_i1.p1 ORF type:5prime_partial len:217 (+),score=23.71,JAC16764.1|87.264|1.24e-130 c15101_g7_i1:1-651(+)	C	*	SIG	21-22	24.687	5.43	22.481	5.24	ExpAA=0.09 First60=0.08 PredHel=0 Topology=o	0				N	0	13.4	3.2	5.1	.		Hem-c15101_g7_i1.p1	nitrophorin precursor - signalP detected	s/	HEMIPTERA	0	99.5	652	121.77	35.61	putative nitrophorin precursor, partial	1E-104	JAC16764.1	87	93	100	Triatoma infestans	unnamed protein product	2E-015	BAI53112.1	27	46	102	Triatoma dimidiata
Hem-c15101_g5_i2.p1	M	193	1	Hem-c15101_g5_i2.p1	579	GENE.c15101_g5_i2~~c15101_g5_i2.p1 ORF type:3prime_partial len:194 (+),score=15.61,JAC16803.1|87.500|3.73e-123 c15101_g5_i2:105-683(+)	M		SIG	18-19	22.295	5.79	20.284	5.54	ExpAA=0.04 First60=0.01 PredHel=0 Topology=o	0				N	0	13.5	2.6	6.7	.		Hem-c15101_g5_i2.p1	nitrophorin precursor - signalP detected	s/	HEMIPTERA	6e-95	89.7	426	94.95	27.77	putative nitrophorin precursor, partial	6E-095	JAC16803.1	87	93	90	Triatoma infestans	unnamed protein product	6E-012	BAI53112.1	27	46	90	Triatoma dimidiata
Hem-c15101_g6_i1.p1	M	179	0	Hem-c15101_g6_i1.p1	537	GENE.c15101_g6_i1~~c15101_g6_i1.p1 ORF type:3prime_partial len:180 (+),score=18.91,JAC18647.1|88.827|6.85e-116 c15101_g6_i1:103-639(+)	M		SIG	18-19	20.531	4.68	18.471	4.58	ExpAA=0.39 First60=0.39 PredHel=0 Topology=o	0				N	0	16.2	3.9	4.5	.		Hem-c15101_g6_i1.p1	nitrophorin precursor - signalP detected	s/	HEMIPTERA	8e-89	83.6	68	17.08	5	putative nitrophorin precursor, partial	8E-089	JAC18647.1	88	92	84	Triatoma infestans	unnamed protein product	3E-014	BAI53112.1	31	48	82	Triatoma dimidiata
Hem-c15101_g5_i1.p1	C	142	1	Hem-c15101_g5_i1.p1	426	GENE.c15101_g5_i1~~c15101_g5_i1.p1 ORF type:internal len:143 (+),score=18.85,JAC16803.1|84.507|1.98e-86 c15101_g5_i1:3-428(+)	C		CYT		16.535	5.14			ExpAA=0.00 First60=0.00 PredHel=0 Topology=o	0				N	0	14.8	2.1	7	.		Hem-c15101_g5_i1.p1	nitrophorin precursor - probable fragment	s/	HEMIPTERA	1e-67	66.3	16	6.05	1.77	putative nitrophorin precursor, partial	1E-067	JAC16803.1	84	93	66	Triatoma infestans	unnamed protein product	8E-009	BAI53112.1	29	52	59	Triatoma dimidiata
Hem-c13428_g1_i2.p1	Q	79	0	Hem-c13428_g1_i2.p1	237	GENE.c13428_g1_i2~~c13428_g1_i2.p1 ORF type:internal len:80 (-),score=12.67,ADN29771.1|76.812|3.67e-32 c13428_g1_i2:2-238(-)	Q		SIG	26-27	9.085	9.47	6.149	9.04	ExpAA=19.68 First60=19.68 PredHel=1 Topology=i12-29o	1	21.5	63.3	15.2	N	0	11.4	5.1	5.1	.		Hem-c13428_g1_i2.p1	Hypothetical secreted protein	s/lipocalin				13944.9	28353.7	8291.5	salivary lipocalin	2E-024	ADN29735.1	76	81	35	Triatoma matogrossensis	salivary lipocalin	6E-022	ABR27848.1	69	81	33	Triatoma infestans
Hem-c8262_g1_i1.p1	M	83	0	Hem-c8262_g1_i1.p1	249	GENE.c8262_g1_i1~~c8262_g1_i1.p1 ORF type:3prime_partial len:84 (+),score=0.48,ADN29762.1|95.181|2.59e-55 c8262_g1_i1:74-322(+)	M		SIG	18-19	9.304	8.93	7.313	8.61	ExpAA=0.99 First60=0.99 PredHel=0 Topology=o	0				N	0	20.5	8.4	4.8	.		Hem-c8262_g1_i1.p1	triabin - signalP detected lipocalin	s/lipocal	UNIPROTKB	2e-06	50.6	2295	3762.96	1100.41	salivary lipocalin	5E-043	ADN29762.1	95	98	41	Triatoma matogrossensis	Pc103, similar to salivary lipocalin	7E-020	BBA30653.1	61	71	39	Panstrongylus chinai
Hem-c15124_g12_i1.p1	T	91	0	Hem-c15124_g12_i1.p1	273	GENE.c15124_g12_i1~~c15124_g12_i1.p1 ORF type:internal len:92 (-),score=7.09,JAC18668.1|94.318|4.03e-57 c15124_g12_i1:1-273(-)	T		SIG	14-15	10.294	8.75	8.801	8.87	ExpAA=0.13 First60=0.13 PredHel=0 Topology=o	0				N	2	19.8	7.7	4.4	.		Hem-c15124_g12_i1.p1	Hypothetical secreted protein	s/lipocalin				5788	6716.82	1964.21	putative salivary lipocalin lipocalin, partial	1E-044	JAC18668.1	94	96	49	Triatoma infestans	salivary lipocalin	3E-018	ABJ96357.1	59	76	39	Triatoma brasiliensis
Hem-c10355_g1_i1.p1	M	68	0	Hem-c10355_g1_i1.p1	204	GENE.c10355_g1_i1~~c10355_g1_i1.p1 ORF type:3prime_partial len:69 (+),score=5.31,ADN29780.1|80.357|1.48e-26 c10355_g1_i1:245-448(+)	M		SIG	28-29	7.667	9.74	4.445	8.25	ExpAA=18.45 First60=18.45 PredHel=1 Topology=o15-32i	1	25	22.1	52.9	N	1	14.7	4.4	4.4	.		Hem-c10355_g1_i1.p1	protein - signalP detected	s/	NR-LIGHT	3e-07	75.8	172	816.75	238.84	salivary lipocalin	8E-020	ADN29780.1	80	83	30	Triatoma matogrossensis	salivary lipocalin	6E-008	ABR27942.1	51	63	30	Triatoma infestans
Hem-c15124_g3_i1.p1	F	88	0	Hem-c15124_g3_i1.p1	264	GENE.c15124_g3_i1~~c15124_g3_i1.p1 ORF type:internal len:89 (-),score=1.01,ABH09420.1|76.250|3.08e-37 c15124_g3_i1:2-265(-)	F		SIG	23-24	9.836	9.04	7.214	8.74	ExpAA=18.26 First60=18.26 PredHel=1 Topology=o10-29i	1	21.6	11.4	67	N	5	27.3	8	2.3	.		Hem-c15124_g3_i1.p1	triabin - probable fragment - signalP detected lipocalin	s/lipocal	UNIPROTKB	6e-16	51.8	46483	60743.6	17763.3	salivary lipocalin 2	2E-029	ABH09420.1	77	89	44	Triatoma brasiliensis	salivary lipocalin 5	1E-028	ABH09430.1	77	89	44	Triatoma brasiliensis
Pallidipin
Hem-c13963_g2_i4.p1	Q	116	1	Hem-c13963_g2_i4.p1	348	GENE.c13963_g2_i4~~c13963_g2_i4.p1 ORF type:internal len:117 (+),score=10.78,ADN29895.1|64.407|2.67e-44 c13963_g2_i4:1-348(+)	Q		CYT		13.511	4.1			ExpAA=0.00 First60=0.00 PredHel=0 Topology=i	0				N	1	21.6	2.6	2.6	.		Hem-c13963_g2_i4.p1	pallidipin-like salivary lipocalin - probable fragment lipocalin	s/lipocalin	HEMIPTERA	5e-37	56.4	345.48	201.18	58.83	pallidipin-like salivary lipocalin, partial	5E-037	ADN29895.1	64	77	56	Triatoma matogrossensis	pallidipin-like salivary lipocalin	4E-031	ABR27944.1	60	74	46	Triatoma infestans
Hem-c13963_g2_i3.p1	M	111	0	Hem-c13963_g2_i3.p1	333	GENE.c13963_g2_i3~~c13963_g2_i3.p1 ORF type:3prime_partial len:120 (+),score=9.87,ADN29895.1|67.568|5.64e-46 c13963_g2_i3:27-359(+)	M		CYT		12.771	3.99			ExpAA=0.00 First60=0.00 PredHel=0 Topology=i	0				N	2	21.6	2.7	4.5	.		Hem-c13963_g2_i3.p1	pallidipin-like salivary lipocalin - probable fragment lipocalin	s/lipocalin	HEMIPTERA	3e-36	51.6	98	63.58	18.59	pallidipin-like salivary lipocalin, partial	3E-036	ADN29895.1	67	77	52	Triatoma matogrossensis	pallidipin-like salivary lipocalin	3E-027	ABR27944.1	59	70	44	Triatoma infestans
Hem-c10643_g1_i2.p1	L	109	0	Hem-c10643_g1_i2.p1	327	GENE.c10643_g1_i2~~c10643_g1_i2.p1 ORF type:internal len:110 (+),score=9.45,ADN29895.1|77.778|9.23e-53 c10643_g1_i2:2-328(+)	L		CYT		12.505	5.56			ExpAA=0.00 First60=0.00 PredHel=0 Topology=o	0				N	0	19.3	4.6	0.9	.		Hem-c10643_g1_i2.p1	pallidipin-like salivary lipocalin - probable fragment lipocalin	s/lipocalin	HEMIPTERA	4e-43	51.6	0	0	0	pallidipin-like salivary lipocalin, partial	4E-043	ADN29895.1	77	84	52	Triatoma matogrossensis	pallidipin-like salivary lipocalin	4E-018	ABR27944.1	51	60	44	Triatoma infestans
Hem-c14356_g2_i2.p1	R	270	1	Hem-c14356_g2_i2.p1	813	GENE.c14356_g2_i2~~c14356_g2_i2.p1 ORF type:5prime_partial len:271 (+),score=54.11,ADN29731.1|88.462|1.44e-152 c14356_g2_i2:3-815(+)	R	*	CYT		30.494	4.67			ExpAA=19.38 First60=19.37 PredHel=1 Topology=i21-40o	1	7	85.2	7.8	N	1	11.5	10	1.5	.		Hem-c14356_g2_i2.p1	pallidipin-like lipocalin precursor triatoma matogrossensis lipocalin	s/lipocalin	HEMIPTERA	0	99.2	153897	21063.4	6159.59	pallidipin-like lipocalin precursor	1E-124	ADN29731.1	83	87	99	Triatoma matogrossensis	pallidipin-like lipocalin precursor	1E-106	ABR27962.1	69	78	101	Triatoma infestans
Hem-c13384_g2_i1.p1	I	179	0	Hem-c13384_g2_i1.p1	537	GENE.c13384_g2_i1~~c13384_g2_i1.p1 ORF type:internal len:180 (+),score=9.52,ADN29737.1|91.444|2.01e-121 c13384_g2_i1:3-539(+)	I		CYT		20.954	4.14			ExpAA=0.01 First60=0.00 PredHel=0 Topology=o	0				N	0	16.8	3.4	1.7	.		Hem-c13384_g2_i1.p1	pallidipin-like salivary lipocalin triatoma matogrossensis - probable fragment lipocalin	s/lipocalin	HEMIPTERA	3e-97	69.7	1058.89	266.01	77.79	pallidipin-like salivary lipocalin	3E-097	ADN29737.1	91	95	70	Triatoma matogrossensis	pallidipin-like salivary lipocalin	5E-051	ABR27944.1	58	75	72	Triatoma infestans
Hem-c11201_g1_i1.p1	F	250	1	Hem-c11201_g1_i1.p1	753	GENE.c11201_g1_i1~~c11201_g1_i1.p1 ORF type:5prime_partial len:251 (+),score=25.43,JAC18672.1|54.244|3.70e-87 c11201_g1_i1:3-755(+)	F	*	CYT		28.906	4.52			ExpAA=0.00 First60=0.00 PredHel=0 Topology=o	0				N	0	16.4	4.4	2.4	.		Hem-c11201_g1_i1.p1	pallidipin-like salivary lipocalin lipocalin lipocalin	s/lipocalin	HEMIPTERA	4e-73	90	6872	1043.85	305.25	putative pallidipin-like salivary lipocalin lipocalin, partial	4E-073	JAC18672.1	53	66	90	Triatoma infestans	pallidipin-like salivary lipocalin	3E-069	ABR27944.1	55	68	101	Triatoma infestans
Hem-c11226_g2_i1.p1	S	100	0	Hem-c11226_g2_i1.p1	300	GENE.c11226_g2_i1~~c11226_g2_i1.p1 ORF type:internal len:101 (-),score=18.94,JAC18553.1|75.532|2.44e-44 c11226_g2_i1:3-302(-)	S		CYT		10.702	9			ExpAA=0.02 First60=0.00 PredHel=0 Topology=o	0				N	3	21	8	6	.		Hem-c11226_g2_i1.p1	pallidipin-like lipocalin precursor - probable fragment lipocalin	s/lipocalin	HEMIPTERA	1e-35	51	12781.2	11004.1	3217.94	putative pallidipin-like lipocalin precursor	1E-035	JAC18553.1	75	81	51	Triatoma infestans	pallidipin-like lipocalin precursor	7E-031	ABH09429.1	71	81	45	Triatoma brasiliensis
Hem-c13384_g2_i3.p1	I	175	0	Hem-c13384_g2_i3.p1	525	GENE.c13384_g2_i3~~c13384_g2_i3.p1 ORF type:internal len:176 (+),score=9.38,ADN29737.1|88.421|3.97e-116 c13384_g2_i3:3-527(+)	I		CYT		20.496	4.24			ExpAA=0.01 First60=0.00 PredHel=0 Topology=o	0				N	0	16.6	3.4	1.7	.		Hem-c13384_g2_i3.p1	pallidipin-like salivary lipocalin triatoma matogrossensis - probable fragment lipocalin	s/lipocalin	HEMIPTERA	2e-93	70	903.31	235.48	68.86	pallidipin-like salivary lipocalin	2E-093	ADN29737.1	88	91	71	Triatoma matogrossensis	pallidipin-like salivary lipocalin	2E-047	ABR27944.1	55	71	74	Triatoma infestans
Hem-c13384_g2_i4.p1	I	170	0	Hem-c13384_g2_i4.p1	510	GENE.c13384_g2_i4~~c13384_g2_i4.p1 ORF type:internal len:171 (+),score=1.54,ADN29737.1|62.679|7.42e-86 c13384_g2_i4:3-512(+)	I		CYT		19.723	4.23			ExpAA=0.00 First60=0.00 PredHel=0 Topology=o	0				N	0	14.7	5.3	1.8	.		Hem-c13384_g2_i4.p1	pallidipin-like salivary lipocalin triatoma matogrossensis lipocalin	s/lipocalin	HEMIPTERA	3e-70	77.9	287.53	78.66	23	pallidipin-like salivary lipocalin	3E-070	ADN29737.1	62	74	78	Triatoma matogrossensis	pallidipin-like salivary lipocalin	8E-051	ABR27944.1	54	70	76	Triatoma infestans
Hem-c9502_g1_i1.p1	L	168	0	Hem-c9502_g1_i1.p1	504	GENE.c9502_g1_i1~~c9502_g1_i1.p1 ORF type:internal len:169 (+),score=21.88,ABR27944.1|57.714|5.98e-48 c9502_g1_i1:2-505(+)	L		CYT		19.825	4.84			ExpAA=0.01 First60=0.01 PredHel=0 Topology=o	0				N	0	16.7	3	2.4	.		Hem-c9502_g1_i1.p1	pallidipin-like salivary lipocalin - probable fragment lipocalin	s/lipocalin	HEMIPTERA	2e-44	68	850.63	237.39	69.42	pallidipin-like salivary lipocalin	2E-044	ABR27944.1	58	69	68	Triatoma infestans	pallidipin-like salivary lipocalin	1E-043	ABR27944.1	58	69	68	Triatoma infestans
Hem-c13963_g2_i5.p1	N	248	1	Hem-c13963_g2_i5.p1	747	GENE.c13963_g2_i5~~c13963_g2_i5.p1 ORF type:5prime_partial len:249 (+),score=12.55,ABR27944.1|67.729|1.69e-112 c13963_g2_i5:1-747(+)	N	*	SIG	19-20	28.686	4.95	26.596	4.88	ExpAA=0.75 First60=0.75 PredHel=0 Topology=o	0				N	0	17.7	4	2	.		Hem-c13963_g2_i5.p1	pallidipin-like salivary lipocalin - signalP detected lipocalin	s/lipocalin	HEMIPTERA	4e-95	100	954.89	146.66	42.89	pallidipin-like salivary lipocalin	4E-095	ABR27944.1	68	77	100	Triatoma infestans	pallidipin-like salivary lipocalin	3E-094	ABR27944.1	68	77	100	Triatoma infestans
Hem-c13384_g2_i2.p1	F	138	0	Hem-c13384_g2_i2.p1	414	GENE.c13384_g2_i2~~c13384_g2_i2.p1 ORF type:internal len:139 (+),score=4.96,ADN29737.1|50.829|1.04e-46 c13384_g2_i2:2-415(+)	F		CYT		15.778	5.26			ExpAA=0.00 First60=0.00 PredHel=0 Topology=o	0				N	0	20.3	6.5	0.7	.		Hem-c13384_g2_i2.p1	pallidipin-like salivary lipocalin triatoma matogrossensis - probable fragment lipocalin	s/lipocalin	HEMIPTERA	6e-39	67.5	259	103.52	30.27	pallidipin-like salivary lipocalin	6E-039	ADN29737.1	49	57	68	Triatoma matogrossensis	pallidipin-like salivary lipocalin	9E-031	ABR27944.1	45	60	66	Triatoma infestans
Hem-c13963_g2_i1.p1	N	258	1	Hem-c13963_g2_i1.p1	777	GENE.c13963_g2_i1~~c13963_g2_i1.p1 ORF type:5prime_partial len:259 (+),score=17.44,ABR27944.1|70.115|5.46e-122 c13963_g2_i1:1-777(+)	N	*	SIG	19-20	29.788	4.77	27.699	4.72	ExpAA=0.72 First60=0.72 PredHel=0 Topology=o	0				N	0	17.4	4.3	1.6	.		Hem-c13963_g2_i1.p1	pallidipin-like salivary lipocalin - signalP detected lipocalin	s/lipocalin	HEMIPTERA	0	104	4635.62	674.51	197.25	pallidipin-like salivary lipocalin	1E-102	ABR27944.1	71	80	104	Triatoma infestans	pallidipin-like salivary lipocalin	1E-102	ABR27944.1	71	80	104	Triatoma infestans
Hem-c9502_g1_i2.p1	L	164	0	Hem-c9502_g1_i2.p1	492	GENE.c9502_g1_i2~~c9502_g1_i2.p1 ORF type:internal len:165 (+),score=21.95,ABR27944.1|57.895|4.72e-47 c9502_g1_i2:2-493(+)	L		CYT		19.28	4.71			ExpAA=0.01 First60=0.01 PredHel=0 Topology=o	0				N	0	16.5	3.7	2.4	.		Hem-c9502_g1_i2.p1	pallidipin-like salivary lipocalin - probable fragment lipocalin	s/lipocalin	HEMIPTERA	1e-43	68	1022.37	297.31	86.94	pallidipin-like salivary lipocalin	1E-043	ABR27944.1	57	69	68	Triatoma infestans	pallidipin-like salivary lipocalin	7E-043	ABR27944.1	57	69	68	Triatoma infestans
Hem-c13963_g4_i1.p1	N	258	2	Hem-c13963_g4_i1.p1	777	GENE.c13963_g4_i1~~c13963_g4_i1.p1 ORF type:5prime_partial len:259 (+),score=26.74,ABR27944.1|73.180|1.18e-130 c13963_g4_i1:1-777(+)	N	*	SIG	19-20	29.752	4.7	27.663	4.66	ExpAA=0.70 First60=0.70 PredHel=0 Topology=o	0				N	0	16.3	3.5	1.9	.		Hem-c13963_g4_i1.p1	pallidipin-like salivary lipocalin - signalP detected lipocalin	s/lipocalin	HEMIPTERA	0	104	98442.5	14324	4188.79	pallidipin-like salivary lipocalin	1E-107	ABR27944.1	74	82	104	Triatoma infestans	pallidipin-like salivary lipocalin	1E-106	ABR27944.1	74	82	104	Triatoma infestans
Hem-c13384_g1_i2.p1	M	178	0	Hem-c13384_g1_i2.p1	534	GENE.c13384_g1_i2~~c13384_g1_i2.p1 ORF type:3prime_partial len:179 (+),score=-1.39,JAC18658.1|71.176|5.00e-85 c13384_g1_i2:297-830(+)	M		BL	18-19	20.415	4.66	18.406	4.62	ExpAA=0.09 First60=0.08 PredHel=0 Topology=o	0				N	0	19.1	5.6	2.8	.		Hem-c13384_g1_i2.p1	pallidipin-like salivary lipocalin lipocalin lipocalin	s/lipocalin	HEMIPTERA	7e-69	77.9	694.03	175.95	51.45	putative pallidipin-like salivary lipocalin lipocalin, partial	7E-069	JAC18658.1	71	81	78	Triatoma infestans	pallidipin-like salivary lipocalin	5E-049	ABR27944.1	53	63	80	Triatoma infestans
Hem-c10643_g1_i4.p1	L	89	0	Hem-c10643_g1_i4.p1	267	GENE.c10643_g1_i4~~c10643_g1_i4.p1 ORF type:internal len:90 (+),score=9.55,ADN29895.1|60.185|2.01e-32 c10643_g1_i4:2-268(+)	L		CYT		10.396	8.5			ExpAA=0.00 First60=0.00 PredHel=0 Topology=o	0				N	0	15.7	4.5	.	.		Hem-c10643_g1_i4.p1	pallidipin-like salivary lipocalin - probable fragment lipocalin	s/lipocalin	HEMIPTERA	8e-27	51.6	0	0	0	pallidipin-like salivary lipocalin, partial	8E-027	ADN29895.1	58	66	52	Triatoma matogrossensis	pallidipin-like salivary lipocalin	4E-016	ABR27944.1	51	58	39	Triatoma infestans
Hem-c8565_g1_i1.p1	M	98	0	Hem-c8565_g1_i1.p1	294	GENE.c8565_g1_i1~~c8565_g1_i1.p1 ORF type:3prime_partial len:106 (+),score=4.42,JAC18657.1|51.429|1.76e-30 c8565_g1_i1:22-315(+)	M		CYT		11.262	3.88			ExpAA=0.08 First60=0.08 PredHel=0 Topology=o	0				N	2	19.4	3.1	3.1	.		Hem-c8565_g1_i1.p1	pallidipin-like salivary lipocalin lipocalin - probable fragment lipocalin	s/lipocalin	HEMIPTERA	4e-21	51.3	10	9.14	2.67	putative pallidipin-like salivary lipocalin lipocalin, partial	4E-021	JAC18657.1	48	67	51	Triatoma infestans	pallidipin-like salivary lipocalin	4E-011	ABR27944.1	34	54	47	Triatoma infestans
Hem-c14356_g2_i1.p1	R	272	1	Hem-c14356_g2_i1.p1	819	GENE.c14356_g2_i1~~c14356_g2_i1.p1 ORF type:5prime_partial len:273 (+),score=53.93,ADN29723.1|84.681|1.90e-147 c14356_g2_i1:3-821(+)	R	*	BL	44-45	30.899	4.68	26.004	4.43	ExpAA=18.01 First60=18.01 PredHel=1 Topology=i21-43o	1	8.1	84.2	7.7	N	1	13.2	9.2	1.8	.		Hem-c14356_g2_i1.p1	pallidipin-like lipocalin precursor triatoma matogrossensis lipocalin	s/lipocalin	HEMIPTERA	0	100.7	455989	61798.1	18071.7	pallidipin-like lipocalin precursor	1E-122	ADN29723.1	82	88	101	Triatoma matogrossensis	truncated pallidipin-like lipocalin precursor, partial	1E-107	ABR27978.1	74	82	100	Triatoma infestans
Hem-c11226_g1_i1.p1	M	172	0	Hem-c11226_g1_i1.p1	519	GENE.c11226_g1_i1~~c11226_g1_i1.p1 ORF type:complete len:173 (-),score=22.19,ADN29772.1|83.140|5.68e-102 c11226_g1_i1:43-561(-)	M	*	SIG	18-19	18.932	8.64	17.008	8.52	ExpAA=0.24 First60=0.24 PredHel=0 Topology=o	0				N	1	15.1	7.6	5.2	.		Hem-c11226_g1_i1.p1	pallidipin-like lipocalin precursor triatoma matogrossensis - signalP detected lipocalin	s/lipocalin	HEMIPTERA	4e-78	100.5	542861	144231	42177.7	pallidipin-like lipocalin precursor	4E-078	ADN29772.1	83	87	101	Triatoma matogrossensis	pallidipin-like lipocalin precursor	6E-068	ABH09429.1	74	78	89	Triatoma brasiliensis
Hem-c397_g1_i1.p1	Y	93	0	Hem-c397_g1_i1.p1	279	GENE.c397_g1_i1~~c397_g1_i1.p1 ORF type:internal len:94 (+),score=0.33,ABR27944.1|57.944|1.27e-31 c397_g1_i1:1-279(+)	Y		CYT		10.893	4.56			ExpAA=0.00 First60=0.00 PredHel=0 Topology=i	0				N	1	18.3	2.2	2.2	.		Hem-c397_g1_i1.p1	protein - probable fragment	s/	NR-LIGHT	2e-11	52.4	15	16.18	4.73	pallidipin-like salivary lipocalin	2E-025	ABR27944.1	57	69	43	Triatoma infestans	pallidipin-like salivary lipocalin	1E-024	ABR27944.1	57	69	43	Triatoma infestans
Procalin
Hem-c2792_g1_i1.p1	V	104	1	Hem-c2792_g1_i1.p1	312	GENE.c2792_g1_i1~~c2792_g1_i1.p1 ORF type:internal len:105 (+),score=15.84,JAC85858.1|66.346|5.63e-42 c2792_g1_i1:2-313(+)	V		CYT		12.086	9.48			ExpAA=0.00 First60=0.00 PredHel=0 Topology=i	0				N	0	12.5	7.7	1	.		Hem-c2792_g1_i1.p1	salivary lipocalin panstrongylus lignarius - probable fragment lipocalin	s/lipocalin	HEMIPTERA	2e-37	52	442	340.43	99.55	putative salivary lipocalin	2E-037	JAW13088.1	66	79	52	Panstrongylus lignarius	hypothetical protein Td23 similar to salivary lipocalin	3E-033	BAI50828.1	64	75	52	Triatoma dimidiata
Hem-c9315_g1_i1.p1	V	98	0	Hem-c9315_g1_i1.p1	294	GENE.c9315_g1_i1~~c9315_g1_i1.p1 ORF type:internal len:99 (+),score=11.72,JAC18565.1|71.429|1.46e-48 c9315_g1_i1:3-296(+)	V		CYT		11.387	5.47			ExpAA=0.00 First60=0.00 PredHel=0 Topology=o	0				N	0	15.3	8.2	1	.		Hem-c9315_g1_i1.p1	triabin-like lipocalin precursor - probable fragment lipocalin	s/lipocalin	HEMIPTERA	2e-40	57.9	164	149.94	43.85	putative triabin-like lipocalin precursor, partial	2E-040	JAC18565.1	71	87	58	Triatoma infestans	hypothetical protein Td23 similar to salivary lipocalin	4E-032	BAI50828.1	62	81	49	Triatoma dimidiata
Hem-c10184_g1_i1.p1	Y	85	0	Hem-c10184_g1_i1.p1	255	GENE.c10184_g1_i1~~c10184_g1_i1.p1 ORF type:internal len:86 (+),score=12.37,ADN29753.1|96.471|4.75e-55 c10184_g1_i1:3-257(+)	Y		CYT		9.831	4.46			ExpAA=0.28 First60=0.10 PredHel=0 Topology=i	0				N	0	12.9	7.1	1.2	.		Hem-c10184_g1_i1.p1	salivary lipocalin - probable fragment lipocalin	s/lipocalin	NR-LIGHT	9e-18	57	578	861.24	251.85	salivary triabin 2	3E-044	ADN29753.1	96	97	47	Triatoma matogrossensis	salivary triabin 2	1E-023	ABH09428.1	66	76	48	Triatoma brasiliensis
Other lipocalins
Hem-c10164_g1_i1.p1	M	211	1	Hem-c10164_g1_i1.p1	636	GENE.c10164_g1_i1~~c10164_g1_i1.p1 ORF type:complete len:212 (+),score=26.19,ADN29751.1|89.573|4.84e-138 c10164_g1_i1:110-745(+)	M	*	SIG	20-21	24.067	5.06	21.872	5.03	ExpAA=1.74 First60=0.94 PredHel=0 Topology=o	0				N	0	12.8	5.7	3.3	.		Hem-c10164_g1_i1.p1	nitrophorin precursor panstrongylus lignarius - signalP detected	s/	HEMIPTERA	1e-76	100.4	31577	6103.74	1784.92	rhodnius biogenic aminebinding-like protein	1E-106	ADN29751.1	89	92	100	Triatoma matogrossensis	unnamed protein product	1E-070	BAI53112.1	66	79	97	Triatoma dimidiata
Hem-c13853_g1_i2.p1	M	203	1	Hem-c13853_g1_i2.p1	612	GENE.c13853_g1_i2~~c13853_g1_i2.p1 ORF type:complete len:204 (+),score=29.46,JAS00826.1|93.464|6.33e-104 c13853_g1_i2:35-646(+)	M	*	SIG	18-19	23.452	6.08	21.507	5.88	ExpAA=0.17 First60=0.16 PredHel=0 Topology=o	0				N	1	13.8	3	4.9	.		Hem-c13853_g1_i2.p1	nitrophorin 1a precursor - signalP detected	s/	HEMIPTERA	4e-81	100	26	5.32	1.56	nitrophorin 1a precursor, partial	4E-081	JAS00826.1	93	98	100	Triatoma infestans	unnamed protein product	4E-057	BAI53112.1	53	71	98	Triatoma dimidiata
Hem-c14528_g2_i1.p1	G	111	0	Hem-c14528_g2_i1.p1	336	GENE.c14528_g2_i1~~c14528_g2_i1.p1 ORF type:5prime_partial len:112 (-),score=10.52,ADN29739.1|82.727|1.47e-59 c14528_g2_i1:78-413(-)	G	*	CYT		12.252	9.65			ExpAA=0.00 First60=0.00 PredHel=0 Topology=i	0				N	2	20.7	6.3	2.7	.		Hem-c14528_g2_i1.p1	lipocalin-like tin66 triatoma matogrossensis - probable fragment lipocalin	s/lipocalin	HEMIPTERA	1e-45	56.1	16355	10373.9	3033.63	lipocalin-like Tin66	1E-045	ADN29739.1	82	91	56	Triatoma matogrossensis	lipocalin-like Tin66	1E-038	ABR27961.1	74	84	56	Triatoma infestans
Hem-c8190_g1_i2.p1	Y	68	0	Hem-c8190_g1_i2.p1	204	GENE.c8190_g1_i2~~c8190_g1_i2.p1 ORF type:internal len:69 (-),score=8.33,ADN29749.1|64.151|4.27e-36 c8190_g1_i2:2-205(-)	Y		CYT		7.782	9.47			ExpAA=0.00 First60=0.00 PredHel=0 Topology=i	0				N	0	11.8	8.8	4.4	.		Hem-c8190_g1_i2.p1	salivary lipocalin triatoma matogrossensis - probable fragment lipocalin	s/lipocalin	HEMIPTERA	3e-28	53.8	4	18.99	5.55	salivary lipocalin	3E-028	ADN29749.1	64	64	54	Triatoma matogrossensis	salivary lipocalin	3E-011	ABR27909.1	38	50	54	Triatoma infestans
Hem-c21485_g1_i1.p1	Q	207	0	Hem-c21485_g1_i1.p1	624	GENE.c21485_g1_i1~~c21485_g1_i1.p1 ORF type:5prime_partial len:208 (+),score=28.56,JAC18550.1|84.746|6.76e-110 c21485_g1_i1:2-625(+)	Q	*	SIG	29-30	23.516	4.83	20.169	4.62	ExpAA=19.30 First60=19.30 PredHel=1 Topology=i7-29o	1	10.6	86	3.4	N	1	12.1	6.3	3.9	.		Hem-c21485_g1_i1.p1	salivary lipocalin 4 - signalP detected lipocalin	s/lipocalin	HEMIPTERA	2e-92	99.5	9936	1975.83	577.79	putative salivary lipocalin 4	2E-092	JAC18550.1	80	87	100	Triatoma infestans	Pc188, similar to salivary lipocalin	5E-046	BBA30665.1	51	68	98	Panstrongylus chinai
Hem-c12597_g1_i1.p1	E	192	0	Hem-c12597_g1_i1.p1	579	GENE.c12597_g1_i1~~c12597_g1_i1.p1 ORF type:5prime_partial len:193 (+),score=15.31,JAC18550.1|61.582|1.85e-77 c12597_g1_i1:3-581(+)	E	*	SIG	29-30	21.55	5.39	18.2	5.06	ExpAA=12.92 First60=12.92 PredHel=1 Topology=o15-32i	1	8.9	7.8	83.3	N	3	14.6	6.3	4.2	.		Hem-c12597_g1_i1.p1	salivary lipocalin 4 - signalP detected lipocalin	s/lipocalin	HEMIPTERA	4e-61	84.6	269	59.96	17.53	putative salivary lipocalin 4	4E-061	JAC18550.1	61	75	85	Triatoma infestans	Pc188, similar to salivary lipocalin	3E-039	BBA30665.1	47	66	99	Panstrongylus chinai
Hem-c15101_g1_i1.p1	M	103	1	Hem-c15101_g1_i1.p1	312	GENE.c15101_g1_i1~~c15101_g1_i1.p1 ORF type:complete len:104 (+),score=6.13,JAC16803.1|87.255|3.55e-63 c15101_g1_i1:730-1041(+)	M	*	CYT		11.863	6.7			ExpAA=0.01 First60=0.01 PredHel=0 Topology=o	0				N	0	9.7	3.9	7.8	.		Hem-c15101_g1_i1.p1	nitrophorin 4b precursor	s/	HEMIPTERA	6e-40	80.9	90	69.32	20.27	putative nitrophorin precursor, partial	3E-049	JAC16803.1	87	93	48	Triatoma infestans	unnamed protein product	5E-010	BAI53112.1	39	56	49	Triatoma dimidiata
Hem-c15016_g6_i2.p1	D	115	0	Hem-c15016_g6_i2.p1	348	GENE.c15016_g6_i2~~c15016_g6_i2.p1 ORF type:5prime_partial len:116 (+),score=11.92,ABR27903.1|74.783|1.85e-56 c15016_g6_i2:3-350(+)	D	*	CYT		13.271	9.28			ExpAA=0.01 First60=0.00 PredHel=0 Topology=i	0				N	0	11.3	5.2	0.9	.		Hem-c15016_g6_i2.p1	salivary lipocalin - probable fragment lipocalin	s/lipocalin	HEMIPTERA	4e-44	58.9	763	444.3	129.93	salivary lipocalin	4E-044	ABR27903.1	74	85	59	Triatoma infestans	salivary lipocalin	4E-043	ABR27903.1	74	85	59	Triatoma infestans
Hem-c15016_g6_i1.p1	D	75	0	Hem-c15016_g6_i1.p1	228	GENE.c15016_g6_i1~~c15016_g6_i1.p1 ORF type:5prime_partial len:76 (+),score=8.69,ABR27903.1|51.786|1.07e-29 c15016_g6_i1:3-230(+)	D	*	CYT		8.803	9.61			ExpAA=0.00 First60=0.00 PredHel=0 Topology=i	0				N	0	12	1.3	1.3	.		Hem-c15016_g6_i1.p1	salivary lipocalin - probable fragment lipocalin	s/lipocalin	HEMIPTERA	2e-23	57.4	16	39.22	11.47	salivary lipocalin	2E-023	ABR27903.1	51	59	57	Triatoma infestans	salivary lipocalin	2E-022	ABR27903.1	51	59	57	Triatoma infestans
Hem-c19639_g1_i1.p1	K	114	1	Hem-c19639_g1_i1.p1	342	GENE.c19639_g1_i1~~c19639_g1_i1.p1 ORF type:internal len:115 (+),score=5.84,JAS02563.1|94.737|1.05e-74 c19639_g1_i1:1-342(+)	K		CYT		13.508	7.93			ExpAA=0.18 First60=0.10 PredHel=0 Topology=o	0				N	0	11.4	3.5	4.4	.		Hem-c19639_g1_i1.p1	nitrophorin precursor panstrongylus lignarius - probable fragment	s/	HEMIPTERA	3e-40	56.4	3	1.82	0.53	biogenic amine-binding protein	1E-060	JAS02563.1	94	98	55	Triatoma infestans	unnamed protein product	3E-033	BAI53112.1	55	77	55	Triatoma dimidiata
Hem-c13853_g1_i1.p1	M	121	1	Hem-c13853_g1_i1.p1	363	GENE.c13853_g1_i1~~c13853_g1_i1.p1 ORF type:3prime_partial len:122 (+),score=20.71,JAC85679.1|61.157|2.70e-50 c13853_g1_i1:35-397(+)	M		SIG	18-19	13.774	5.54	11.827	5.26	ExpAA=0.45 First60=0.43 PredHel=0 Topology=o	0				N	0	11.6	4.1	4.1	.		Hem-c13853_g1_i1.p1	nitrophorin precursor panstrongylus lignarius - probable fragment - signalP detected	s/	HEMIPTERA	5e-41	59.6	2	1.06	0.31	putative nitrophorin precursor	5E-041	JAW13023.1	66	79	60	Panstrongylus lignarius	unnamed protein product	6E-032	BAI53112.1	53	75	59	Triatoma dimidiata
Hem-c13462_g1_i2.p1	M	78	0	Hem-c13462_g1_i2.p1	234	GENE.c13462_g1_i2~~c13462_g1_i2.p1 ORF type:3prime_partial len:79 (+),score=10.79,JAC13627.1|74.359|4.50e-30 c13462_g1_i2:225-458(+)	M		SIG	17-18	9.19	4.14	7.254	3.98	ExpAA=17.60 First60=17.60 PredHel=0 Topology=o	0				N	0	9	1.3	1.3	.		Hem-c13462_g1_i2.p1	Hypothetical secreted protein	s/uk				8	17.26	5.05	putative secreted protein precursor, partial	6E-025	JAC13627.1	74	85	25	Triatoma infestans	hypothetical protein PFFVO_01179	3.7	ETW19891.1	33	55	15	Plasmodium falciparum Vietnam Oak-Knoll (FVO)
Hem-c12637_g1_i2.p1	I	233	1	Hem-c12637_g1_i2.p1	702	GENE.c12637_g1_i2~~c12637_g1_i2.p1 ORF type:5prime_partial len:234 (+),score=29.88,JAW12942.1|80.383|8.57e-124 c12637_g1_i2:1-702(+)	I	*	SIG	45-46	26.287	6.91	21.287	5.47	ExpAA=22.65 First60=22.54 PredHel=1 Topology=i20-42o	1	9.4	82	8.6	N	1	16.3	4.7	5.6	.		Hem-c12637_g1_i2.p1	apolipoprotein d/lipocalin - signalP detected lipocalin	s/lipocalin	HEMIPTERA	1e-94	100.9	1141	191.16	55.9	putative apolipoprotein d/lipocalin, partial	1E-094	JAW12942.1	80	88	101	Panstrongylus lignarius	lazarillo protein-like	8E-024	XP_014242013.1	35	54	106	Cimex lectularius
Hem-c10701_g1_i1.p1	M	231	1	Hem-c10701_g1_i1.p1	696	GENE.c10701_g1_i1~~c10701_g1_i1.p1 ORF type:complete len:232 (+),score=23.73,JAW12593.1|67.521|3.80e-102 c10701_g1_i1:104-799(+)	M	*	SIG	22-23	26.998	6.44	24.532	6.32	ExpAA=16.83 First60=16.82 PredHel=0 Topology=o	0				N	0	14.7	4.8	2.6	.		Hem-c10701_g1_i1.p1	triabin-like lipocalin precursor lipocalin panstrongylus lignarius - signalP detected lipocalin	s/lipocalin	HEMIPTERA	1e-80	102.1	147	24.93	7.29	putative triabin-like lipocalin precursor lipocalin	1E-080	JAW12593.1	67	79	102	Panstrongylus lignarius	nitrophorin 4B precursor	3E-006	AAQ20815.1	24	43	76	Rhodnius prolixus
Hem-c8427_g1_i1.p1	G	73	0	Hem-c8427_g1_i1.p1	219	GENE.c8427_g1_i1~~c8427_g1_i1.p1 ORF type:internal len:74 (-),score=3.41,ADN29761.1|98.611|2.10e-43 c8427_g1_i1:3-221(-)	G		CYT		8.599	9.21			ExpAA=2.82 First60=2.82 PredHel=0 Topology=i	0				N	0	9.6	5.5	.	.		Hem-c8427_g1_i1.p1	protein - probable fragment	s/	HEMIPTERA	5e-19	53.6	28.87	87.77	25.67	triabin-like lipocalin precursor	6E-035	ADN29761.1	98	98	34	Triatoma matogrossensis	Pc226, similar to Td18,triatin-like salivary lipocalin	4E-018	BBA30666.1	69	80	54	Panstrongylus chinai
Hem-c2280_g1_i1.p1	H	86	0	Hem-c2280_g1_i1.p1	258	GENE.c2280_g1_i1~~c2280_g1_i1.p1 ORF type:internal len:87 (+),score=17.76,ABR27846.1|53.846|1.99e-25 c2280_g1_i1:3-260(+)	H		CYT		9.444	7.93			ExpAA=0.18 First60=0.17 PredHel=0 Topology=o	0				N	0	14	7	2.3	.		Hem-c2280_g1_i1.p1	salivary lipocalin lipocalin - probable fragment lipocalin	s/lipocalin	HEMIPTERA	1e-16	50.5	12	17.09	5	salivary lipocalin	7E-020	ABR27846.1	52	70	49	Triatoma infestans	salivary lipocalin	6E-019	ABR27846.1	52	70	49	Triatoma infestans
Hem-c8688_g1_i1.p1	D	130	0	Hem-c8688_g1_i1.p1	390	GENE.c8688_g1_i1~~c8688_g1_i1.p1 ORF type:internal len:131 (-),score=17.32,ADN29762.1|79.675|4.92e-66 c8688_g1_i1:3-392(-)	D		CYT		15.359	8.8			ExpAA=0.00 First60=0.00 PredHel=0 Topology=o	0				N	0	13.8	4.6	3.8	.		Hem-c8688_g1_i1.p1	salivary lipocalin triatoma matogrossensis - probable fragment lipocalin	s/lipocalin	HEMIPTERA	5e-51	60.5	907.25	409.57	119.77	salivary lipocalin	5E-051	ADN29762.1	79	86	61	Triatoma matogrossensis	Pc103, similar to salivary lipocalin	7E-034	BBA30653.1	58	72	58	Panstrongylus chinai
Hem-c15016_g2_i1.p1	F	109	0	Hem-c15016_g2_i1.p1	327	GENE.c15016_g2_i1~~c15016_g2_i1.p1 ORF type:internal len:110 (+),score=12.04,ADN29740.1|87.273|2.30e-64 c15016_g2_i1:2-328(+)	F		CYT		12.428	6.12			ExpAA=0.00 First60=0.00 PredHel=0 Topology=o	0				N	0	19.3	6.4	0.9	.		Hem-c15016_g2_i1.p1	salivary lipocalin triatoma matogrossensis - probable fragment lipocalin	s/lipocalin	HEMIPTERA	2e-51	55.8	64.72	43.98	12.86	salivary lipocalin	2E-051	ADN29740.1	87	91	56	Triatoma matogrossensis	salivary lipocalin	3E-040	ABR27831.1	71	86	56	Triatoma infestans
Triatin
Hem-c14168_g1_i1.p1	M	196	0	Hem-c14168_g1_i1.p1	591	GENE.c14168_g1_i1~~c14168_g1_i1.p1 ORF type:complete len:197 (+),score=17.54,JAC18574.1|87.047|1.26e-124 c14168_g1_i1:107-697(+)	M	*	SIG	16-17	22.229	8.41	20.393	8.16	ExpAA=0.02 First60=0.01 PredHel=0 Topology=o	0				N	0	17.3	5.1	2.6	.		Hem-c14168_g1_i1.p1	triatin-like salivary lipocalin lipocalin - signalP detected lipocalin	s/lipocalin	HEMIPTERA	7e-96	100	4991.18	1077.74	315.16	putative triatin-like salivary lipocalin lipocalin, partial	7E-096	JAC18574.1	87	92	100	Triatoma infestans	triatin-like salivary lipocalin	1E-077	ABR27971.1	70	83	101	Triatoma infestans
Hem-c14168_g1_i3.p1	M	196	0	Hem-c14168_g1_i3.p1	591	GENE.c14168_g1_i3~~c14168_g1_i3.p1 ORF type:complete len:197 (+),score=16.87,JAC18574.1|84.974|5.74e-122 c14168_g1_i3:91-681(+)	M	*	SIG	16-17	22.169	8.43	20.363	8.17	ExpAA=0.01 First60=0.01 PredHel=0 Topology=o	0				N	0	16.8	4.6	2.6	.		Hem-c14168_g1_i3.p1	triatin-like salivary lipocalin lipocalin - signalP detected lipocalin	s/lipocalin	HEMIPTERA	1e-93	100	14852.6	3207.1	937.86	putative triatin-like salivary lipocalin lipocalin, partial	1E-093	JAC18574.1	84	91	100	Triatoma infestans	triatin-like salivary lipocalin	6E-077	ABR27971.1	70	84	101	Triatoma infestans
Hem-c14168_g1_i2.p1	M	156	0	Hem-c14168_g1_i2.p1	468	GENE.c14168_g1_i2~~c14168_g1_i2.p1 ORF type:3prime_partial len:157 (+),score=9.36,JAC18574.1|85.621|6.36e-96 c14168_g1_i2:91-558(+)	M		SIG	16-17	17.953	8.19	16.121	7.75	ExpAA=0.06 First60=0.03 PredHel=0 Topology=o	0				N	0	17.9	7.1	2.6	.		Hem-c14168_g1_i2.p1	triatin-like salivary lipocalin lipocalin - signalP detected lipocalin	s/lipocalin	HEMIPTERA	2e-75	79.2	2709.23	860.06	251.51	putative triatin-like salivary lipocalin lipocalin, partial	2E-075	JAC18574.1	85	91	79	Triatoma infestans	triatin-like salivary lipocalin	3E-063	ABR27971.1	69	85	80	Triatoma infestans
Hem-c15016_g3_i1.p1	L	122	1	Hem-c15016_g3_i1.p1	366	GENE.c15016_g3_i1~~c15016_g3_i1.p1 ORF type:internal len:123 (+),score=3.53,ADN29720.1|65.116|1.07e-30 c15016_g3_i1:1-366(+)	L		CYT		14.094	5.59			ExpAA=21.16 First60=21.10 PredHel=1 Topology=o33-55i	1	18	27	54.9	N	0	18	8.2	0.8	.		Hem-c15016_g3_i1.p1	triabin lipocalin	s/lipocal	UNIPROTKB	1e-06	53.1	5287.77	2740.05	801.27	salivary lipocalin	3E-025	ADN29720.1	65	68	44	Triatoma matogrossensis	Pc13, similar to Td18,triatin-like	1E-023	BBA30623.1	64	72	49	Panstrongylus chinai
Hem-c9798_g2_i1.p1	D	103	0	Hem-c9798_g2_i1.p1	309	GENE.c9798_g2_i1~~c9798_g2_i1.p1 ORF type:internal len:104 (-),score=3.90,ADN29738.1|87.255|2.51e-63 c9798_g2_i1:3-311(-)	D		CYT		12.14	4.98			ExpAA=0.01 First60=0.00 PredHel=0 Topology=o	0				N	1	16.5	4.9	1	.		Hem-c9798_g2_i1.p1	triatin-like salivary lipocalin triatoma matogrossensis - probable fragment lipocalin	s/lipocalin	HEMIPTERA	1e-52	52	4384	3468.42	1014.27	triatin-like salivary lipocalin	1E-052	ADN29738.1	87	94	52	Triatoma matogrossensis	triatin-like salivary lipocalin	7E-039	ABR27935.1	69	80	51	Triatoma infestans
Juvenile hormone binding protein
Hem-c8768_g1_i1.p1	W	244	0	Hem-c8768_g1_i1.p1	735	GENE.c8768_g1_i1~~c8768_g1_i1.p1 ORF type:5prime_partial len:245 (+),score=43.13,JAC17207.1|94.958|6.09e-166 c8768_g1_i1:1-735(+)	W	*	SIG	21-22	27.664	5.52	25.338	5.27	ExpAA=18.61 First60=18.60 PredHel=1 Topology=i7-26o	1	7.8	89.3	2.9	N	0	7.4	4.5	2.5	.		Hem-c8768_g1_i1.p1	juvenile hormone - signalP detected	s/hormone	HEMIPTERA	0	100	290	45.55	13.32	putative juvenile hormone, partial	1E-125	JAC17207.1	94	97	100	Triatoma infestans	uncharacterized protein LOC106665717	7E-056	XP_014247855.1	44	65	99	Cimex lectularius
Hem-c13994_g1_i2.p1	M	225	2	Hem-c13994_g1_i2.p1	678	GENE.c13994_g1_i2~~c13994_g1_i2.p1 ORF type:complete len:226 (+),score=49.04,JAW12639.1|55.405|1.17e-85 c13994_g1_i2:176-853(+)	M	*	CYT		25.006	5.57			ExpAA=2.78 First60=0.00 PredHel=0 Topology=o	0				N	0	7.1	8.4	5.3	1.3		Hem-c13994_g1_i2.p1	hemolymph juvenile hormone binding protein	s/	HEMIPTERA	3e-68	98.2	164	28.88	8.44	putative hemolymph juvenile hormone binding protein, partial	3E-068	JAW12639.1	55	69	98	Panstrongylus lignarius	protein takeout	4E-064	XP_014241740.1	50	68	91	Cimex lectularius
Hem-c14956_g1_i1.p1	M	244	2	Hem-c14956_g1_i1.p1	735	GENE.c14956_g1_i1~~c14956_g1_i1.p1 ORF type:complete len:245 (+),score=57.61,XP_024085474.1|56.579|3.66e-85,XP_024085474.1|47.826|2.76e-61 c14956_g1_i1:152-886(+)	M	*	SIG	18-19	27.212	8.65	25.183	8.6	ExpAA=0.03 First60=0.03 PredHel=0 Topology=o	0				N	0	9.8	6.6	4.5	.		Hem-c14956_g1_i1.p1	hemolymph juvenile hormone binding protein - signalP detected	s/hormone	PFAM	5e-77	100.4	1032	162.1	47.4	uncharacterized protein LOC106661796	1E-071	XP_024085474.1	55	71	42	Cimex lectularius	uncharacterized protein LOC106661796	8E-071	XP_024085474.1	55	71	42	Cimex lectularius
Hem-c11161_g1_i1.p1	M	181	0	Hem-c11161_g1_i1.p1	543	GENE.c11161_g1_i1~~c11161_g1_i1.p1 ORF type:3prime_partial len:182 (+),score=35.84,JAC17327.1|90.608|2.42e-120 c11161_g1_i1:217-759(+)	M		CYT		20.373	7.81			ExpAA=0.01 First60=0.00 PredHel=0 Topology=o	0				N	0	10.5	7.7	2.8	.		Hem-c11161_g1_i1.p1	hemolymph juvenile hormone binding protein	s/	HEMIPTERA	4e-93	79.3	18	4.44	1.3	putative hemolymph juvenile hormone binding protein, partial	4E-093	JAC17327.1	90	96	79	Triatoma infestans	protein takeout	3E-068	XP_014241740.1	66	83	74	Cimex lectularius
Hem-c875_g1_i1.p1	P	162	1	Hem-c875_g1_i1.p1	486	GENE.c875_g1_i1~~c875_g1_i1.p1 ORF type:internal len:163 (+),score=21.79,JAW12896.1|82.099|2.05e-94 c875_g1_i1:2-487(+)	P		CYT		18.412	9.48			ExpAA=0.12 First60=0.00 PredHel=0 Topology=o	0				N	0	9.3	4.9	3.7	.		Hem-c875_g1_i1.p1	hemolymph juvenile hormone binding protein	s/	HEMIPTERA	2e-74	76.7	2	0.59	0.17	putative hemolymph juvenile hormone binding protein, partial	2E-074	JAW12896.1	82	91	77	Panstrongylus lignarius	protein takeout-like	4E-035	XP_014256939.1	41	65	67	Cimex lectularius
Hem-c18993_g1_i1.p1	L	161	0	Hem-c18993_g1_i1.p1	483	GENE.c18993_g1_i1~~c18993_g1_i1.p1 ORF type:internal len:162 (+),score=24.76,JAA77291.1|77.019|8.25e-91 c18993_g1_i1:3-485(+)	L		CYT		18.281	9.52			ExpAA=0.25 First60=0.00 PredHel=0 Topology=o	0				N	0	12.4	5	3.1	.		Hem-c18993_g1_i1.p1	odorant binding protein - probable fragment OBP	s/OBP	HEMIPTERA	4e-69	71.2	2	0.6	0.18	putative odorant binding protein, partial	4E-069	JAA77291.1	77	90	71	Rhodnius prolixus	protein takeout-like	2E-041	XP_014256939.1	45	70	66	Cimex lectularius
Hem-c6756_g1_i1.p1	M	201	1	Hem-c6756_g1_i1.p1	606	GENE.c6756_g1_i1~~c6756_g1_i1.p1 ORF type:complete len:233 (+),score=55.11,JAA75174.1|89.224|4.24e-154 c6756_g1_i1:95-700(+)	M	*	CYT		22.529	8.57			ExpAA=0.00 First60=0.00 PredHel=0 Topology=o	0				N	0	10.4	7	6	.		Hem-c6756_g1_i1.p1	odorant binding protein rhodnius prolixus OBP	s/OBP	HEMIPTERA	0	81.7	10	2.08	0.61	putative odorant binding protein	1E-103	JAA75174.1	90	96	82	Rhodnius prolixus	protein takeout-like	3E-044	XP_001607003.1	41	68	78	Nasonia vitripennis
Hem-c9293_g1_i1.p1	R	255	2	Hem-c9293_g1_i1.p1	765	GENE.c9293_g1_i1~~c9293_g1_i1.p1 ORF type:internal len:256 (+),score=44.13,JAC17535.1|98.419|0.0 c9293_g1_i1:1-765(+)	R		SIG	21-22	28.814	5.06	26.404	4.86	ExpAA=17.18 First60=14.39 PredHel=0 Topology=o	0				N	0	11	5.1	4.7	.		Hem-c9293_g1_i1.p1	odorant binding protein - signalP detected OBP	s/OBP	HEMIPTERA	0	100	26	3.86	1.13	putative odorant binding protein	1E-140	JAC17535.1	98	99	100	Triatoma infestans	circadian clock-controlled protein-like	2E-070	XP_014246097.1	54	73	99	Cimex lectularius
Hem-c9518_g1_i1.p1	M	258	2	Hem-c9518_g1_i1.p1	777	GENE.c9518_g1_i1~~c9518_g1_i1.p1 ORF type:complete len:259 (+),score=48.51,JAP05136.1|96.850|0.0 c9518_g1_i1:32-808(+)	M	*	SIG	18-19	29.251	6.84	27.245	6.37	ExpAA=0.68 First60=0.58 PredHel=0 Topology=o	0				N	0	12	5.8	5	.		Hem-c9518_g1_i1.p1	odorant binding protein - signalP detected OBP	s/OBP	HEMIPTERA	0	100	257	37.4	10.94	putative odorant binding protein, partial	1E-139	JAP05136.1	96	98	100	Triatoma dimidiata	uncharacterized protein LOC106664645	1E-072	XP_014246049.1	51	72	93	Cimex lectularius
Hem-c6610_g1_i1.p1	L	241	2	Hem-c6610_g1_i1.p1	726	GENE.c6610_g1_i1~~c6610_g1_i1.p1 ORF type:5prime_partial len:242 (+),score=41.34,JAS02369.1|94.191|1.49e-166 c6610_g1_i1:1-726(+)	L	*	CYT		26.598	9.33			ExpAA=0.00 First60=0.00 PredHel=0 Topology=o	0				N	0	10	5.8	5.8	.		Hem-c6610_g1_i1.p1	hemolymph juvenile hormone binding protein panstrongylus lignarius	s/	HEMIPTERA	0	95.6	10	1.6	0.47	circadian clock-controlled, partial	1E-126	JAS02369.1	94	96	99	Triatoma infestans	circadian clock-controlled protein-like isoform X1	1E-078	XP_024085981.1	59	77	96	Cimex lectularius
Hem-c26677_g1_i1.p1	E	155	0	Hem-c26677_g1_i1.p1	465	GENE.c26677_g1_i1~~c26677_g1_i1.p1 ORF type:internal len:156 (+),score=19.63,JAW13155.1|90.323|7.15e-102 c26677_g1_i1:2-466(+)	E		CYT		17.595	7.1			ExpAA=0.00 First60=0.00 PredHel=0 Topology=o	0				N	0	8.4	7.7	1.3	.		Hem-c26677_g1_i1.p1	odorant binding protein OBP	s/OBP	HEMIPTERA	2e-79	79	2	0.64	0.19	putative odorant binding protein, partial	2E-079	JAW13155.1	90	97	79	Panstrongylus lignarius	protein takeout-like	5E-039	XP_014239931.1	46	73	63	Cimex lectularius
Hem-c13200_g1_i1.p1	T	251	2	Hem-c13200_g1_i1.p1	756	GENE.c13200_g1_i1~~c13200_g1_i1.p1 ORF type:5prime_partial len:252 (+),score=16.97,JAW12446.1|99.583|2.33e-175 c13200_g1_i1:3-758(+)	T	*	SIG	20-21	28.255	9.59	26.093	9.67	ExpAA=13.13 First60=13.07 PredHel=0 Topology=o	0				N	0	12.4	5.6	5.2	.		Hem-c13200_g1_i1.p1	odorant binding protein obp - signalP detected OBP	s/OBP	HEMIPTERA	0	100	127	19.19	5.61	putative odorant binding protein obp, partial	1E-134	JAW12446.1	99	100	100	Panstrongylus lignarius	protein takeout-like	6E-095	XP_014254914.1	69	87	96	Cimex lectularius
Odorant-binding protein
Hem-c14678_g1_i2.p1	M	179	0	Hem-c14678_g1_i2.p1	540	GENE.c14678_g1_i2~~c14678_g1_i2.p1 ORF type:complete len:180 (+),score=36.30,SAJ59034.1|94.161|1.06e-91 c14678_g1_i2:60-599(+)	M	*	SIG	19-20	21.003	4.84	18.794	4.78	ExpAA=14.00 First60=14.00 PredHel=1 Topology=o4-22i	1	10.1	2.2	87.7	N	0	8.4	2.8	1.1	.		Hem-c14678_g1_i2.p1	odorant-binding protein 2 - signalP detected OBP	s/OBP	HEMIPTERA	2e-73	96	43.94	10.94	3.2	odorant-binding protein 2, partial	2E-073	JAS00756.1	78	91	96	Triatoma infestans	putative odorant-binding protein partial, partial	2E-071	SAJ59034.1	94	97	100	Triatoma brasiliensis
Hem-c14678_g1_i1.p1	M	174	0	Hem-c14678_g1_i1.p1	525	GENE.c14678_g1_i1~~c14678_g1_i1.p1 ORF type:complete len:175 (+),score=31.38,JAS00753.1|87.571|4.53e-109 c14678_g1_i1:60-584(+)	M	*	SIG	19-20	20.489	4.91	18.282	4.85	ExpAA=13.78 First60=13.78 PredHel=1 Topology=o4-22i	1	10.3	2.3	87.4	N	0	10.3	3.4	1.1	.		Hem-c14678_g1_i1.p1	odorant-binding protein 2 - signalP detected OBP	s/OBP	HEMIPTERA	4e-88	98.8	728.06	189.79	55.5	odorant-binding protein 2, partial	4E-088	JAS00756.1	89	95	99	Triatoma infestans	putative odorant-binding protein	5E-082	SAJ59040.1	84	93	101	Triatoma brasiliensis
Hem-c11989_g2_i1.p1	M	161	0	Hem-c11989_g2_i1.p1	486	GENE.c11989_g2_i1~~c11989_g2_i1.p1 ORF type:complete len:162 (+),score=27.37,SAJ59024.1|87.975|1.18e-101 c11989_g2_i1:108-593(+)	M	*	SIG	19-20	18.875	6.6	16.575	6.6	ExpAA=2.64 First60=2.64 PredHel=0 Topology=o	0				N	0	9.9	5.6	0.6	.		Hem-c11989_g2_i1.p1	odorant-binding protein - signalP detected OBP	s/OBP	HEMIPTERA	2e-79	100	525	155.95	45.6	putative odorant-binding protein partial, partial	2E-079	SAJ59024.1	87	94	100	Triatoma brasiliensis	putative odorant-binding protein partial, partial	1E-078	SAJ59024.1	87	94	100	Triatoma brasiliensis
Hem-c11989_g1_i1.p1	M	161	0	Hem-c11989_g1_i1.p1	486	GENE.c11989_g1_i1~~c11989_g1_i1.p1 ORF type:complete len:162 (+),score=32.28,SAJ59024.1|61.392|2.21e-64 c11989_g1_i1:18-503(+)	M	*	SIG	19-20	18.361	6.44	16.218	6.5	ExpAA=0.38 First60=0.38 PredHel=0 Topology=o	0				N	0	3.1	6.8	0.6	.		Hem-c11989_g1_i1.p1	odorant-binding protein - signalP detected OBP	s/OBP	HEMIPTERA	2e-51	100	62	18.42	5.39	putative odorant-binding protein partial, partial	2E-051	SAJ59024.1	61	76	100	Triatoma brasiliensis	putative odorant-binding protein partial, partial	1E-050	SAJ59024.1	61	76	100	Triatoma brasiliensis
Hem-c18513_g1_i1.p1	M	150	0	Hem-c18513_g1_i1.p1	453	GENE.c18513_g1_i1~~c18513_g1_i1.p1 ORF type:complete len:151 (+),score=23.56,SAJ59037.1|94.667|4.30e-102 c18513_g1_i1:58-510(+)	M	*	SIG	19-20	17.954	4.34	15.743	4.34	ExpAA=3.05 First60=3.05 PredHel=0 Topology=o	0				N	0	10.7	2	0.7	.		Hem-c18513_g1_i1.p1	odorant-binding protein triatoma brasiliensis - signalP detected OBP	s/OBP	HEMIPTERA	6e-82	100	5	1.68	0.49	putative odorant-binding protein	6E-082	SAJ59037.1	94	98	100	Triatoma brasiliensis	putative odorant-binding protein	4E-081	SAJ59037.1	94	98	100	Triatoma brasiliensis
Hem-c12003_g1_i1.p1	M	145	0	Hem-c12003_g1_i1.p1	438	GENE.c12003_g1_i1~~c12003_g1_i1.p1 ORF type:complete len:146 (+),score=31.30,JAW14417.1|91.667|9.00e-77 c12003_g1_i1:35-472(+)	M	*	SIG	23-24	17.128	8.02	14.564	7.73	ExpAA=0.80 First60=0.80 PredHel=0 Topology=o	0				N	0	6.9	4.8	2.8	.		Hem-c12003_g1_i1.p1	odorant-binding protein rproobp2 precursor obp - signalP detected OBP	s/OBP	HEMIPTERA	5e-62	100	20	7.17	2.1	putative odorant-binding protein rproobp2 precursor obp, partial	5E-062	JAW14417.1	91	97	100	Panstrongylus lignarius	odorant-binding protein RproOBP2 precursor, partial	2E-012	CAX63262.1	35	55	75	Rhodnius prolixus
Hem-c4911_g1_i1.p1	M	153	0	Hem-c4911_g1_i1.p1	462	GENE.c4911_g1_i1~~c4911_g1_i1.p1 ORF type:complete len:154 (+),score=25.20,JAS00754.1|97.386|1.40e-108 c4911_g1_i1:45-506(+)	M	*	SIG	20-21	17.776	5.19	15.54	5.08	ExpAA=3.01 First60=3.01 PredHel=0 Topology=o	0				N	0	13.7	2	2.6	.		Hem-c4911_g1_i1.p1	odorant-binding protein 2 - signalP detected OBP	s/OBP	HEMIPTERA	5e-83	100	7	2.27	0.67	odorant-binding protein 2	5E-083	JAS00754.1	97	99	100	Triatoma infestans	putative odorant-binding protein	3E-022	SAJ59037.1	32	65	95	Triatoma brasiliensis
Hem-c9559_g1_i1.p1	Q	159	0	Hem-c9559_g1_i1.p1	480	GENE.c9559_g1_i1~~c9559_g1_i1.p1 ORF type:5prime_partial len:160 (+),score=37.08,SAJ59026.1|93.243|3.79e-101 c9559_g1_i1:1-480(+)	Q	*	BL	28-29	17.679	4.95	14.525	4.85	ExpAA=13.07 First60=13.07 PredHel=0 Topology=o	0				N	0	10.7	5.7	2.5	.		Hem-c9559_g1_i1.p1	odorant-binding protein triatoma brasiliensis OBP	s/OBP	HEMIPTERA	2e-76	100	20	6.07	1.78	putative odorant-binding protein	2E-076	SAJ59026.1	93	97	100	Triatoma brasiliensis	putative odorant-binding protein	1E-075	SAJ59026.1	93	97	100	Triatoma brasiliensis
Hem-c12745_g1_i1.p1	M	147	0	Hem-c12745_g1_i1.p1	444	GENE.c12745_g1_i1~~c12745_g1_i1.p1 ORF type:complete len:148 (+),score=18.21,JAS00758.1|77.049|9.86e-63 c12745_g1_i1:90-533(+)	M	*	SIG	17-18	17.157	6.1	15.16	5.97	ExpAA=2.47 First60=2.47 PredHel=0 Topology=o	0				N	0	10.9	3.4	3.4	.		Hem-c12745_g1_i1.p1	odorant-binding protein 2 - signalP detected OBP	s/OBP	HEMIPTERA	7e-51	100	20	6.99	2.04	odorant-binding protein 2	7E-051	JAS00758.1	77	90	100	Triatoma infestans	putative odorant-binding protein	3E-009	SAJ59030.1	28	47	99	Triatoma brasiliensis
Hem-c11564_g1_i1.p1	M	148	1	Hem-c11564_g1_i1.p1	447	GENE.c11564_g1_i1~~c11564_g1_i1.p1 ORF type:complete len:149 (+),score=17.86,SAJ59025.1|92.568|3.23e-99 c11564_g1_i1:52-498(+)	M	*	SIG	22-23	17.199	9.86	14.922	9.91	ExpAA=19.06 First60=19.06 PredHel=1 Topology=o4-23i	1	12.8	2.7	84.5	N	0	8.8	3.4	3.4	.		Hem-c11564_g1_i1.p1	odorant-binding protein triatoma brasiliensis - signalP detected OBP	s/OBP	HEMIPTERA	8e-77	100	10.25	3.54	1.03	putative odorant-binding protein	8E-077	SAJ59025.1	92	97	100	Triatoma brasiliensis	putative odorant-binding protein	5E-076	SAJ59025.1	92	97	100	Triatoma brasiliensis
Hem-c11564_g1_i2.p1	F	107	1	Hem-c11564_g1_i2.p1	324	GENE.c11564_g1_i2~~c11564_g1_i2.p1 ORF type:5prime_partial len:108 (+),score=8.86,SAJ59025.1|89.320|2.87e-65 c11564_g1_i2:1-324(+)	F	*	CYT		12.679	9.83			ExpAA=0.00 First60=0.00 PredHel=0 Topology=o	0				N	0	8.4	3.7	3.7	.		Hem-c11564_g1_i2.p1	odorant-binding protein triatoma brasiliensis - probable fragment OBP	s/OBP	HEMIPTERA	4e-50	68.9	22.75	15.84	4.63	putative odorant-binding protein	4E-050	SAJ59025.1	90	96	69	Triatoma brasiliensis	putative odorant-binding protein	3E-049	SAJ59025.1	90	96	69	Triatoma brasiliensis
Hem-c13701_g1_i1.p1	D	166	0	Hem-c13701_g1_i1.p1	501	GENE.c13701_g1_i1~~c13701_g1_i1.p1 ORF type:5prime_partial len:167 (+),score=46.65,SAJ59035.1|97.297|2.53e-104 c13701_g1_i1:3-503(+)	D	*	CYT		18.108	5.29			ExpAA=19.29 First60=19.29 PredHel=1 Topology=o15-37i	1	13.3	9	77.7	N	0	13.9	4.8	2.4	.		Hem-c13701_g1_i1.p1	odorant-binding protein triatoma brasiliensis OBP	s/OBP	HEMIPTERA	8e-80	100	67	18.89	5.52	putative odorant-binding protein	8E-080	SAJ59035.1	97	99	100	Triatoma brasiliensis	putative odorant-binding protein	5E-079	SAJ59035.1	97	99	100	Triatoma brasiliensis
Hem-c6690_g1_i1.p1	S	148	0	Hem-c6690_g1_i1.p1	447	GENE.c6690_g1_i1~~c6690_g1_i1.p1 ORF type:5prime_partial len:149 (+),score=37.17,SAJ59033.1|97.222|1.13e-100 c6690_g1_i1:1-447(+)	S	*	SIG	24-25	16.068	5.61	13.506	5.36	ExpAA=18.68 First60=18.67 PredHel=1 Topology=i7-24o	1	11.5	83.8	4.7	N	0	12.2	4.7	2.7	.		Hem-c6690_g1_i1.p1	odorant-binding protein triatoma brasiliensis - signalP detected OBP	s/OBP	HEMIPTERA	3e-74	100	27	9.32	2.72	putative odorant-binding protein	3E-074	SAJ59033.1	97	97	100	Triatoma brasiliensis	putative odorant-binding protein	2E-073	SAJ59033.1	97	97	100	Triatoma brasiliensis
Hem-c19552_g1_i1.p1	I	144	0	Hem-c19552_g1_i1.p1	432	GENE.c19552_g1_i1~~c19552_g1_i1.p1 ORF type:internal len:145 (+),score=35.17,SAJ59017.1|99.296|8.36e-101 c19552_g1_i1:3-434(+)	I		SIG	21-22	15.845	8.64	13.622	8.52	ExpAA=15.98 First60=15.97 PredHel=0 Topology=o	0				N	0	10.4	6.3	1.4	.		Hem-c19552_g1_i1.p1	odorant-binding protein triatoma brasiliensis - signalP detected OBP	s/OBP	HEMIPTERA	4e-77	97.2	3	1.1	0.32	putative odorant-binding protein	4E-077	SAJ59017.1	99	99	97	Triatoma brasiliensis	putative odorant-binding protein	3E-076	SAJ59017.1	99	99	97	Triatoma brasiliensis
Hem-c18286_g1_i1.p1	M	75	0	Hem-c18286_g1_i1.p1	225	GENE.c18286_g1_i1~~c18286_g1_i1.p1 ORF type:3prime_partial len:84 (+),score=21.23,SAJ59036.1|93.976|4.68e-52 c18286_g1_i1:26-250(+)	M		CYT		8.797	5.07			ExpAA=0.00 First60=0.00 PredHel=0 Topology=i	0				N	0	10.7	4	1.3	.		Hem-c18286_g1_i1.p1	odorant-binding protein triatoma brasiliensis - probable fragment OBP	s/OBP	HEMIPTERA	4e-34	50.3	0	0	0	putative odorant-binding protein	4E-034	SAJ59036.1	93	96	50	Triatoma brasiliensis	putative odorant-binding protein	3E-033	SAJ59036.1	93	96	50	Triatoma brasiliensis
Hem-c23985_g1_i1.p1	F	180	2	Hem-c23985_g1_i1.p1	540	GENE.c23985_g1_i1~~c23985_g1_i1.p1 ORF type:internal len:181 (+),score=14.37,JAW12666.1|87.135|3.53e-106 c23985_g1_i1:2-541(+)	F		CYT		20.668	6.79			ExpAA=0.02 First60=0.00 PredHel=0 Topology=o	0				N	0	13.9	6.1	3.3	.		Hem-c23985_g1_i1.p1	odorant binding protein obp OBP	s/OBP	HEMIPTERA	4e-84	76.3	5	1.24	0.36	putative odorant binding protein obp, partial	4E-084	JAW12666.1	87	95	76	Panstrongylus lignarius	uncharacterized protein LOC106674028 isoform X1	6E-019	XP_014261946.1	28	53	76	Cimex lectularius
Hem-c1178_g1_i1.p1	M	80	0	Hem-c1178_g1_i1.p1	243	GENE.c1178_g1_i1~~c1178_g1_i1.p1 ORF type:complete len:81 (+),score=28.51,CAX63262.1|71.250|4.31e-37 c1178_g1_i1:124-366(+)	M	*	CYT		9.144	4.61			ExpAA=0.00 First60=0.00 PredHel=0 Topology=o	0				N	0	6.3	7.5	2.5	.		Hem-c1178_g1_i1.p1	odorant-binding protein rproobp2 precursor - probable fragment OBP	s/OBP	HEMIPTERA	8e-30	50.9	2	3.64	1.06	odorant-binding protein RproOBP2 precursor, partial	8E-030	CAX63262.1	71	86	51	Rhodnius prolixus	odorant-binding protein RproOBP2 precursor, partial	6E-029	CAX63262.1	71	86	51	Rhodnius prolixus
Hem-c17767_g1_i1.p1	M	145	0	Hem-c17767_g1_i1.p1	435	GENE.c17767_g1_i1~~c17767_g1_i1.p1 ORF type:3prime_partial len:146 (+),score=27.81,SAJ59020.1|96.528|1.04e-101 c17767_g1_i1:231-665(+)	M		SIG	25-26	16.118	9.3	13.531	9.33	ExpAA=2.02 First60=2.02 PredHel=0 Topology=o	0				N	5	11	5.5	4.1	.	1 | 88 AHLRSKR|QA 0.733 *ProP* |	Hem-c17767_g1_i1.p1	odorant-binding protein triatoma brasiliensis - signalP detected OBP	s/OBP	HEMIPTERA	2e-75	75	5	1.82	0.53	putative odorant-binding protein	2E-075	SAJ59020.1	96	99	75	Triatoma brasiliensis	putative odorant-binding protein	1E-074	SAJ59020.1	96	99	75	Triatoma brasiliensis
Hem-c17876_g1_i1.p1	F	79	0	Hem-c17876_g1_i1.p1	240	GENE.c17876_g1_i1~~c17876_g1_i1.p1 ORF type:5prime_partial len:80 (+),score=22.95,SAJ59018.1|96.203|1.80e-50 c17876_g1_i1:3-242(+)	F	*	CYT		9.264	4.43			ExpAA=0.00 First60=0.00 PredHel=0 Topology=o	0				N	0	3.8	2.5	1.3	.		Hem-c17876_g1_i1.p1	odorant-binding protein triatoma brasiliensis - probable fragment OBP	s/OBP	HEMIPTERA	2e-41	62	0	0	0	putative odorant-binding protein	2E-041	SAJ59018.1	96	98	63	Triatoma brasiliensis	putative odorant-binding protein	1E-040	SAJ59018.1	96	98	63	Triatoma brasiliensis
Hem-c20739_g1_i1.p1	T	101	0	Hem-c20739_g1_i1.p1	303	GENE.c20739_g1_i1~~c20739_g1_i1.p1 ORF type:internal len:102 (+),score=17.68,AXU25078.1|50.526|6.73e-27 c20739_g1_i1:2-304(+)	T		CYT		11.081	9.41			ExpAA=0.00 First60=0.00 PredHel=0 Topology=i	0				N	1	11.9	5	2	.		Hem-c20739_g1_i1.p1	odorant-binding protein 13 cyrtorhinus lividipennis - probable fragment OBP	s/OBP	HEMIPTERA	1e-21	61.6	0	0	0	odorant-binding protein 13	1E-021	AXU25078.1	50	65	62	Cyrtorhinus lividipennis	uncharacterized protein LOC106662719	1E-018	XP_014242444.1	44	60	75	Cimex lectularius
Hem-c23028_g1_i1.p1	T	107	1	Hem-c23028_g1_i1.p1	321	GENE.c23028_g1_i1~~c23028_g1_i1.p1 ORF type:internal len:108 (+),score=26.36,SAJ59023.1|99.065|8.33e-75 c23028_g1_i1:3-323(+)	T		CYT		12.465	4.58			ExpAA=0.00 First60=0.00 PredHel=0 Topology=o	0				N	1	12.1	1.9	1.9	.		Hem-c23028_g1_i1.p1	odorant-binding protein triatoma brasiliensis - probable fragment OBP	s/OBP	HEMIPTERA	7e-58	58.1	0	0	0	putative odorant-binding protein	7E-058	SAJ59023.1	99	100	58	Triatoma brasiliensis	putative odorant-binding protein	6E-057	SAJ59023.1	99	100	58	Triatoma brasiliensis
Hem-c8836_g1_i1.p1	H	122	1	Hem-c8836_g1_i1.p1	369	GENE.c8836_g1_i1~~c8836_g1_i1.p1 ORF type:5prime_partial len:123 (+),score=24.03,SAJ59007.1|99.115|5.03e-78 c8836_g1_i1:1-369(+)	H	*	SIG	32-33	13.545	9.54	10.019	9.48	ExpAA=19.99 First60=19.99 PredHel=1 Topology=i13-32o	1	15.6	73.8	10.7	N	0	9.8	4.9	4.1	.		Hem-c8836_g1_i1.p1	odorant-binding protein a10 - probable fragment - signalP detected OBP	s/OBP	NR-LIGHT	3e-32	64.1	14	7.12	2.08	putative chemosensory protein	1E-058	SAJ59007.1	99	100	100	Triatoma brasiliensis	putative chemosensory protein	9E-058	SAJ59007.1	99	100	100	Triatoma brasiliensis
Hem-c6291_g1_i1.p1	M	139	1	Hem-c6291_g1_i1.p1	420	GENE.c6291_g1_i1~~c6291_g1_i1.p1 ORF type:complete len:140 (+),score=34.55,SAJ59039.1|97.101|3.55e-97 c6291_g1_i1:90-509(+)	M	*	SIG	21-22	15.643	4.79	13.388	4.7	ExpAA=8.91 First60=8.91 PredHel=0 Topology=o	0				N	0	7.2	3.6	3.6	.		Hem-c6291_g1_i1.p1	odorant-binding protein triatoma brasiliensis - signalP detected OBP	s/OBP	HEMIPTERA	5e-74	99.2	17	6.61	1.93	putative odorant-binding protein	5E-074	SAJ59039.1	97	100	99	Triatoma brasiliensis	putative odorant-binding protein	4E-073	SAJ59039.1	97	100	99	Triatoma brasiliensis
Hem-c20489_g1_i1.p1	L	154	2	Hem-c20489_g1_i1.p1	462	GENE.c20489_g1_i1~~c20489_g1_i1.p1 ORF type:internal len:155 (+),score=5.19,JAQ03191.1|45.775|1.43e-35 c20489_g1_i1:2-463(+)	L		SIG	24-25	16.999	4.47	14.308	4.34	ExpAA=3.63 First60=3.53 PredHel=0 Topology=o	0				N	0	14.9	5.8	5.2	.		Hem-c20489_g1_i1.p1	odorant binding protein rhodnius prolixus - probable fragment - signalP detected OBP	s/OBP	HEMIPTERA	2e-23	59	2	0.65	0.19	Protein takeout, partial	3E-029	JAG40413.1	45	62	57	Lygus hesperus	uncharacterized protein LOC106661796	4E-028	XP_024085474.1	43	60	25	Cimex lectularius
Hem-c62_g1_i1.p1	Q	153	2	Hem-c62_g1_i1.p1	462	GENE.c62_g1_i1~~c62_g1_i1.p1 ORF type:5prime_partial len:154 (+),score=29.85,SAJ59031.1|95.714|7.97e-95 c62_g1_i1:3-464(+)	Q	*	SIG	35-36	16.891	4.27	12.92	4.2	ExpAA=22.61 First60=22.61 PredHel=1 Topology=o15-37i	1	14.4	9.8	75.8	N	0	8.5	5.2	3.9	.		Hem-c62_g1_i1.p1	odorant-binding protein triatoma brasiliensis - signalP detected OBP	s/OBP	HEMIPTERA	5e-76	100	2	0.65	0.19	putative odorant-binding protein	5E-076	SAJ59031.1	95	96	100	Triatoma brasiliensis	putative odorant-binding protein	4E-075	SAJ59031.1	95	96	100	Triatoma brasiliensis
Pheromone binding protein family
Hem-c11105_g1_i1.p1	K	143	0	Hem-c11105_g1_i1.p1	432	GENE.c11105_g1_i1~~c11105_g1_i1.p1 ORF type:5prime_partial len:144 (+),score=18.76,ABR27895.1|75.524|3.11e-73 c11105_g1_i1:1-432(+)	K	*	SIG	18-19	16.716	4.86	14.681	4.76	ExpAA=13.05 First60=13.05 PredHel=0 Topology=o	0				N	1	9.1	2.1	4.2	.		Hem-c11105_g1_i1.p1	pbp/gobp family - signalP detected	s/	HEMIPTERA	1e-47	100	161	59.24	17.32	heme-binding protein	3E-058	ABR27895.1	75	82	100	Triatoma infestans	heme-binding protein	3E-057	ABR27895.1	75	82	100	Triatoma infestans
Hem-c11644_g1_i1.p1	M	134	0	Hem-c11644_g1_i1.p1	405	GENE.c11644_g1_i1~~c11644_g1_i1.p1 ORF type:complete len:135 (+),score=24.12,JAS01458.1|81.343|3.83e-80 c11644_g1_i1:141-545(+)	M	*	SIG	19-20	15.204	6.28	13.058	5.92	ExpAA=2.56 First60=2.56 PredHel=0 Topology=o	0				N	0	11.9	3.7	5.2	.		Hem-c11644_g1_i1.p1	pbp/gobp family - signalP detected	s/	HEMIPTERA	1e-39	95.7	1901	793.99	232.19	heme-binding protein, partial	8E-062	JAS01458.1	81	92	88	Triatoma infestans	heme-binding protein	2E-048	ABR27893.1	68	82	95	Triatoma infestans
Hem-c12489_g1_i2.p2	M	133	1	Hem-c12489_g1_i2.p2	402	GENE.c12489_g1_i2~~c12489_g1_i2.p2 ORF type:complete len:134 (+),score=15.68,JAW14283.1|92.913|1.49e-83 c12489_g1_i2:55-456(+)	M	*	SIG	24-25	15.11	8.94	12.55	8.79	ExpAA=20.95 First60=20.95 PredHel=1 Topology=o5-27i	1	16.5	3.8	79.7	N	0	7.5	4.5	2.3	.		Hem-c12489_g1_i2.p2	salivary pheromone binding protein panstrongylus lignarius - signalP detected	s/	HEMIPTERA	8e-65	100	1289	546.56	159.83	putative salivary pheromone binding protein	8E-065	JAW14283.1	92	95	100	Panstrongylus lignarius	putative chemosensory protein	3E-062	SAJ59004.1	91	94	100	Triatoma brasiliensis
Hem-c9402_g1_i1.p1	M	128	1	Hem-c9402_g1_i1.p1	387	GENE.c9402_g1_i1~~c9402_g1_i1.p1 ORF type:complete len:129 (+),score=15.13,JAC17274.1|99.219|2.04e-91 c9402_g1_i1:97-483(+)	M	*	SIG	19-20	14.78	8.69	12.657	8.61	ExpAA=1.00 First60=1.00 PredHel=0 Topology=o	0				N	0	12.5	4.7	3.1	.		Hem-c9402_g1_i1.p1	insect pheromone-binding family - signalP detected	s/	HEMIPTERA	1e-70	100	13	5.97	1.74	putative insect pheromone-binding family	1E-070	JAC17274.1	99	99	100	Triatoma infestans	putative chemosensory protein	1E-069	SAJ59001.1	99	99	100	Triatoma brasiliensis
Hem-c12937_g1_i1.p1	M	127	1	Hem-c12937_g1_i1.p1	384	GENE.c12937_g1_i1~~c12937_g1_i1.p1 ORF type:complete len:128 (+),score=8.91,SAJ59002.1|96.063|1.43e-88 c12937_g1_i1:124-507(+)	M	*	SIG	18-19	14.804	8.48	12.779	8.29	ExpAA=16.09 First60=16.09 PredHel=1 Topology=i7-26o	1	15	79.5	5.5	N	0	11.8	3.1	2.4	.		Hem-c12937_g1_i1.p1	salivary pheromone binding protein panstrongylus megistus - signalP detected	s/	HEMIPTERA	3e-56	100	1395	650.76	190.3	putative chemosensory protein	3E-068	SAJ59002.1	96	98	100	Triatoma brasiliensis	putative chemosensory protein	2E-067	SAJ59002.1	96	98	100	Triatoma brasiliensis
Hem-c10226_g1_i1.p1	M	126	1	Hem-c10226_g1_i1.p1	381	GENE.c10226_g1_i1~~c10226_g1_i1.p1 ORF type:complete len:127 (+),score=18.06,SAJ59005.1|96.032|3.01e-86 c10226_g1_i1:19-399(+)	M	*	SIG	17-18	14.417	9.4	12.731	9.46	ExpAA=6.36 First60=6.36 PredHel=0 Topology=o	0				N	0	11.9	5.6	2.4	.		Hem-c10226_g1_i1.p1	pheromone binding protein - signalP detected	s/	HEMIPTERA	5e-57	100	37	17.55	5.13	putative chemosensory protein	2E-066	SAJ59005.1	96	99	100	Triatoma brasiliensis	putative chemosensory protein	2E-065	SAJ59005.1	96	99	100	Triatoma brasiliensis
Hem-c12489_g1_i1.p1	C	113	1	Hem-c12489_g1_i1.p1	342	GENE.c12489_g1_i1~~c12489_g1_i1.p1 ORF type:5prime_partial len:114 (+),score=7.54,ADN29829.1|95.575|2.81e-74 c12489_g1_i1:2-343(+)	C	*	CYT		13.08	8.72			ExpAA=0.00 First60=0.00 PredHel=0 Topology=i	0				N	0	8	3.5	1.8	.		Hem-c12489_g1_i1.p1	pheromone binding protein triatoma matogrossensis	s/	HEMIPTERA	6e-59	88.9	97	58.9	17.22	putative pheromone binding protein	6E-059	ADN29829.1	95	98	89	Triatoma matogrossensis	putative chemosensory protein	1E-053	SAJ59003.1	89	92	89	Triatoma brasiliensis
Hem-c23830_g1_i1.p1	D	111	2	Hem-c23830_g1_i1.p1	336	GENE.c23830_g1_i1~~c23830_g1_i1.p1 ORF type:5prime_partial len:112 (+),score=23.87,SAJ59010.1|96.396|5.87e-75 c23830_g1_i1:1-336(+)	D	*	CYT		12.958	5.02			ExpAA=0.00 First60=0.00 PredHel=0 Topology=o	0				N	0	2.7	4.5	6.3	.		Hem-c23830_g1_i1.p1	insect pheromone-binding family rhodnius prolixus	s/	HEMIPTERA	8e-49	84.2	3	1.9	0.56	putative chemosensory protein	5E-059	SAJ59010.1	96	97	83	Triatoma brasiliensis	putative chemosensory protein	4E-058	SAJ59010.1	96	97	83	Triatoma brasiliensis
Hem-c3796_g1_i1.p1	M	128	1	Hem-c3796_g1_i1.p1	387	GENE.c3796_g1_i1~~c3796_g1_i1.p1 ORF type:complete len:129 (+),score=17.67,SAJ59011.1|97.656|1.18e-91 c3796_g1_i1:16-402(+)	M	*	SIG	18-19	15.039	4.91	13.01	4.91	ExpAA=0.06 First60=0.06 PredHel=0 Topology=o	0				N	0	7.8	2.3	4.7	.		Hem-c3796_g1_i1.p1	insect pheromone-binding family rhodnius prolixus - signalP detected	s/	HEMIPTERA	4e-64	100	22	10.09	2.95	putative chemosensory protein	7E-072	SAJ59011.1	97	98	100	Triatoma brasiliensis	putative chemosensory protein	5E-071	SAJ59011.1	97	98	100	Triatoma brasiliensis
Other ubiquitous protein families
Low-density lipoprotein receptor-related protein
Hem-c25564_g1_i1.p1	I	106	0	Hem-c25564_g1_i1.p1	318	GENE.c25564_g1_i1~~c25564_g1_i1.p1 ORF type:internal len:107 (+),score=19.84,JAG48471.1|72.072|2.00e-51 c25564_g1_i1:3-320(+)	I		SIG	18-19	11.852	4.49	9.896	4.59	ExpAA=3.18 First60=3.18 PredHel=0 Topology=o	0				N	0	10.4	6.6	8.5	.		Hem-c25564_g1_i1.p1	hypothetical secreted protein precursor	s/uk				0	0	0	hypothetical protein	2E-045	JAG48471.1	74	82	73	Lygus hesperus	low-density lipoprotein receptor-related protein 2	3E-043	XP_014248215.1	75	83	2	Cimex lectularius
Hem-c15498_g1_i1.p1	M	148	0	Hem-c15498_g1_i1.p1	444	GENE.c15498_g1_i1~~c15498_g1_i1.p1 ORF type:3prime_partial len:149 (+),score=7.87,JAC14195.1|94.737|2.57e-82,JAC14195.1|30.597|2.40e-12,JAC14195.1|28.800|3.01e-05,JAC14195.1|30.435|0.009 c15498_g1_i1:73-516(+)	M		SIG	25-26	16.777	4.62	14.029	4.47	ExpAA=4.11 First60=4.10 PredHel=0 Topology=o	0				N	0	17.6	6.1	3.4	2		Hem-c15498_g1_i1.p1	Hypothetical secreted protein	s/uk				2	0.7	0.2	putative low-density lipoprotein receptor, partial	1E-075	JAC14195.1	94	97	3	Triatoma infestans	low-density lipoprotein receptor-related protein 1	8E-029	XP_014241482.1	45	59	3	Cimex lectularius
Hem-c11461_g1_i2.p1	S	96	0	Hem-c11461_g1_i2.p1	291	GENE.c11461_g1_i2~~c11461_g1_i2.p1 ORF type:5prime_partial len:97 (+),score=26.55 c11461_g1_i2:2-292(+)	S	*	SIG	24-25	10.018	3.88	7.381	3.45	ExpAA=17.56 First60=17.56 PredHel=0 Topology=o	0				N	9	11.5	2.1	21.9	.		Hem-c11461_g1_i2.p1	Hypothetical secreted protein	s/uk				0	0	0	protein enabled homolog	1E-005	XP_022195705.1	43	52	29	Nilaparvata lugens	vegetative cell wall protein gp1	1E-007	XP_012544500.2	49	57	13	Bombyx mori
Hem-c11461_g1_i3.p2	N	91	0	Hem-c11461_g1_i3.p2	276	GENE.c11461_g1_i3~~c11461_g1_i3.p2 ORF type:5prime_partial len:92 (+),score=29.18 c11461_g1_i3:2-277(+)	N	*	SIG	19-20	9.466	3.45	7.38	3.45	ExpAA=14.98 First60=14.98 PredHel=1 Topology=i7-24o	1	18.7	73.6	7.7	N	9	12.1	2.2	24.2	.		Hem-c11461_g1_i3.p2	Hypothetical secreted protein	s/uk				5.36	5.99	1.75	protein enabled homolog	1E-005	XP_022195705.1	43	52	29	Nilaparvata lugens	vegetative cell wall protein gp1	1E-007	XP_012544500.2	49	57	13	Bombyx mori
Hem-c13896_g1_i2.p1	M	88	0	Hem-c13896_g1_i2.p1	267	GENE.c13896_g1_i2~~c13896_g1_i2.p1 ORF type:complete len:89 (+),score=10.18,JAW15299.1|83.908|1.30e-50 c13896_g1_i2:226-492(+)	M	*	SIG	18-19	10.118	7.55	8.114	6.88	ExpAA=0.72 First60=0.72 PredHel=0 Topology=o	0				N	0	8	6.8	6.8	.	1 | 42 DTMRYRR|DL 0.575 *ProP* |	Hem-c13896_g1_i2.p1	Conserved secreted protein precursor	s/ucs	HEMIPTERA	8e-40		9	11.29	3.3	putative secreted protein precursor	8E-040	JAW15299.1	84	89	99	Panstrongylus lignarius	defensin 3	0.008	ACH57150.1	33	50	105	Triatoma brasiliensis
Conserved insect secreted protein
Hem-c11904_g1_i2.p1	I	98	0	Hem-c11904_g1_i2.p1	297	GENE.c11904_g1_i2~~c11904_g1_i2.p1 ORF type:5prime_partial len:99 (+),score=11.58,JAP06107.1|83.505|7.38e-57 c11904_g1_i2:3-299(+)	I	*	CYT		11.155	8.87			ExpAA=0.01 First60=0.00 PredHel=0 Topology=o	0				N	0	9.2	11.2	2	.		Hem-c11904_g1_i2.p1	salivary secreted protein	s/	HEMIPTERA	2e-43	78.2	9	7.98	2.33	putative salivary secreted protein, partial	2E-043	JAP06107.1	83	90	78	Triatoma dimidiata	hypothetical protein ZHAS_00020534	5E-015	KFB52302.1	47	59	82	Anopheles sinensis
Hem-c11904_g1_i1.p1	M	76	0	Hem-c11904_g1_i1.p1	231	GENE.c11904_g1_i1~~c11904_g1_i1.p1 ORF type:complete len:77 (+),score=9.78,JAP06107.1|84.211|2.47e-43 c11904_g1_i1:176-406(+)	M	*	CYT		8.558	9.52			ExpAA=0.11 First60=0.11 PredHel=0 Topology=o	0				N	0	9.2	13.2	1.3	.		Hem-c11904_g1_i1.p1	salivary secreted protein - probable fragment	s/	HEMIPTERA	6e-33	61.2	16	36.75	10.75	putative salivary secreted protein, partial	6E-033	JAP06107.1	84	90	61	Triatoma dimidiata	unknown	2E-011	ACF72876.1	46	66	64	Ochlerotatus taeniorhynchus
Hem-c11904_g1_i3.p1	V	76	0	Hem-c11904_g1_i3.p1	231	GENE.c11904_g1_i3~~c11904_g1_i3.p1 ORF type:5prime_partial len:77 (+),score=11.21,JAP06107.1|85.526|2.16e-43 c11904_g1_i3:1-231(+)	V	*	CYT		8.485	8.9			ExpAA=0.01 First60=0.01 PredHel=0 Topology=o	0				N	2	13.2	11.8	1.3	.		Hem-c11904_g1_i3.p1	salivary secreted protein - probable fragment	s/	HEMIPTERA	1e-32	58.8	7	16.08	4.7	putative salivary secreted protein, partial	1E-032	JAP06107.1	89	90	59	Triatoma dimidiata	hypothetical protein ZHAS_00020534	7E-012	KFB52302.1	49	65	63	Anopheles sinensis
Hem-c10469_g1_i2.p1	M	129	0	Hem-c10469_g1_i2.p1	390	GENE.c10469_g1_i2~~c10469_g1_i2.p1 ORF type:complete len:139 (+),score=19.67,JAW14521.1|82.759|6.36e-68 c10469_g1_i2:28-417(+)	M	*	SIG	21-22	14.573	8.95	12.187	8.98	ExpAA=17.50 First60=17.38 PredHel=1 Topology=i5-22o	1	13.2	82.9	3.9	N	0	14.7	10.1	2.3	.		Hem-c10469_g1_i2.p1	salivary secreted protein - signalP detected	s/	HEMIPTERA	2e-35	96.7	5	2.26	0.66	putative conserved secreted protein, partial	3E-051	JAW14521.1	82	91	101	Panstrongylus lignarius	probable salivary secreted peptide	1E-017	XP_014240029.1	41	55	92	Cimex lectularius
Hem-c9149_g1_i2.p1	M	93	0	Hem-c9149_g1_i2.p1	282	GENE.c9149_g1_i2~~c9149_g1_i2.p1 ORF type:complete len:94 (+),score=16.13,JAC17068.1|80.435|1.46e-49 c9149_g1_i2:2-283(+)	M	*	CYT		10.695	9.24			ExpAA=0.01 First60=0.00 PredHel=0 Topology=o	0				N	0	11.8	11.8	3.2	.		Hem-c9149_g1_i2.p1	transcription activator mbf2	s/	PFAM	1e-29	98.8	21.02	21.89	6.4	putative conserved secreted protein	6E-039	JAC17068.1	80	88	67	Triatoma infestans	probable salivary secreted peptide	6E-024	XP_014255971.1	57	78	62	Cimex lectularius
Hem-c9457_g1_i1.p1	M	139	0	Hem-c9457_g1_i1.p1	420	GENE.c9457_g1_i1~~c9457_g1_i1.p1 ORF type:complete len:140 (+),score=13.83,ADN29789.1|97.842|7.00e-98 c9457_g1_i1:69-488(+)	M	*	SIG	28-29	15.504	10.12	12.509	10.12	ExpAA=22.95 First60=22.57 PredHel=1 Topology=i7-29o	1	15.8	79.1	5	N	0	11.5	10.1	3.6	.		Hem-c9457_g1_i1.p1	salivary secreted protein - signalP detected	s/	HEMIPTERA	2e-69	100	12688	4929.74	1441.61	hypothetical conserved insect secreted protein	1E-075	ADN29789.1	97	99	100	Triatoma matogrossensis	putative salivary secreted protein	1E-068	ABR27888.1	92	95	100	Triatoma infestans
Hem-c10927_g1_i1.p1	I	121	0	Hem-c10927_g1_i1.p1	366	GENE.c10927_g1_i1~~c10927_g1_i1.p1 ORF type:5prime_partial len:122 (+),score=14.04,JAR96384.1|94.737|3.53e-50 c10927_g1_i1:1-366(+)	I	*	SIG	22-23	13.795	5.18	11.44	5.57	ExpAA=0.02 First60=0.02 PredHel=0 Topology=o	0				N	0	9.1	9.9	3.3	.		Hem-c10927_g1_i1.p1	salivary secreted peptide - signalP detected	s/	HEMIPTERA	2e-40	100	7	3.63	1.06	salivary secreted peptide, partial	2E-040	JAR96384.1	94	97	100	Triatoma infestans	putative salivary secreted protein	5E-028	ABR27888.1	46	68	90	Triatoma infestans
Hem-c9149_g1_i1.p1	M	138	0	Hem-c9149_g1_i1.p1	417	GENE.c9149_g1_i1~~c9149_g1_i1.p1 ORF type:complete len:139 (+),score=16.70,JAC17068.1|86.957|2.28e-85 c9149_g1_i1:85-501(+)	M	*	SIG	31-32	15.468	8.42	12.2	8.54	ExpAA=18.73 First60=18.71 PredHel=1 Topology=i2-24o	1	15.9	82.6	1.4	N	0	15.2	10.1	2.2	.		Hem-c9149_g1_i1.p1	salivary secreted peptide - signalP detected	s/	NR-LIGHT	2e-33	95.5	25.98	10.24	2.99	putative conserved secreted protein	2E-067	JAC17068.1	86	92	100	Triatoma infestans	probable salivary secreted peptide	2E-033	XP_014255971.1	54	74	96	Cimex lectularius
Hem-c12705_g1_i1.p1	M	129	0	Hem-c12705_g1_i1.p1	390	GENE.c12705_g1_i1~~c12705_g1_i1.p1 ORF type:complete len:130 (+),score=12.95,ABR27885.1|91.473|5.20e-84 c12705_g1_i1:297-686(+)	M	*	SIG	20-21	14.516	9.65	12.363	9.73	ExpAA=19.56 First60=19.55 PredHel=1 Topology=i5-27o	1	17.1	79.1	3.9	N	1	10.9	10.9	3.9	2.3		Hem-c12705_g1_i1.p1	salivary secreted protein - signalP detected	s/	HEMIPTERA	2e-66	100	2593	1170.59	342.32	salivary secreted protein	2E-066	ABR27885.1	91	96	100	Triatoma infestans	salivary secreted protein	1E-065	ABR27885.1	91	96	100	Triatoma infestans
Hem-c14733_g1_i3.p1	V	219	0	Hem-c14733_g1_i3.p1	660	GENE.c14733_g1_i3~~c14733_g1_i3.p1 ORF type:5prime_partial len:220 (+),score=47.11,JAW12838.1|71.831|2.63e-111 c14733_g1_i3:1-660(+)	V	*	SIG	22-23	24.692	6.01	22.264	5.54	ExpAA=5.81 First60=5.80 PredHel=0 Topology=o	0				N	0	8.2	1.8	3.2	.		Hem-c14733_g1_i3.p1	Conserved secreted protein precursor	s/ucs	HEMIPTERA	3e-84		14	2.56	0.75	putative secreted protein	3E-084	JAW12838.1	71	83	100	Panstrongylus lignarius	uncharacterized protein LOC106661693	6E-004	XP_014240728.1	26	44	79	Cimex lectularius
Hem-c14733_g1_i1.p1	M	215	0	Hem-c14733_g1_i1.p1	648	GENE.c14733_g1_i1~~c14733_g1_i1.p1 ORF type:complete len:216 (+),score=51.76,JAW12852.1|65.888|7.68e-99 c14733_g1_i1:107-754(+)	M	*	SIG	17-18	24.224	7	22.357	6.59	ExpAA=0.00 First60=0.00 PredHel=0 Topology=o	0				N	0	6	3.7	3.3	.		Hem-c14733_g1_i1.p1	Conserved secreted protein precursor	s/ucs	HEMIPTERA	1e-76		8	1.5	0.44	putative secreted protein	1E-076	JAW12852.1	65	81	101	Panstrongylus lignarius	uncharacterized protein LOC106661680	2E-004	XP_014240714.1	26	46	91	Cimex lectularius
Hem-c14733_g3_i1.p1	N	214	0	Hem-c14733_g3_i1.p1	645	GENE.c14733_g3_i1~~c14733_g3_i1.p1 ORF type:5prime_partial len:215 (+),score=49.51,JAC16831.1|88.038|3.59e-131 c14733_g3_i1:2-646(+)	N	*	SIG	20-21	23.96	5.5	21.855	5.23	ExpAA=10.22 First60=10.20 PredHel=0 Topology=o	0				N	2	8.4	3.7	3.3	.		Hem-c14733_g3_i1.p1	Conserved secreted protein precursor	s/ucs	HEMIPTERA	0		23	4.35	1.27	putative secreted protein, partial	1E-100	JAC16831.1	88	94	100	Triatoma infestans	uncharacterized protein LOC106661677	0.13	XP_014240708.1	24	39	76	Cimex lectularius
Hem-c14733_g2_i1.p1	M	203	0	Hem-c14733_g2_i1.p1	612	GENE.c14733_g2_i1~~c14733_g2_i1.p1 ORF type:complete len:204 (+),score=49.51,JAW12852.1|62.927|2.00e-90 c14733_g2_i1:107-718(+)	M	*	SIG	17-18	22.915	5.11	21.047	4.94	ExpAA=0.00 First60=0.00 PredHel=0 Topology=o	0				N	0	7.4	3	3.4	.		Hem-c14733_g2_i1.p1	Conserved secreted protein precursor	s/ucs	HEMIPTERA	5e-70		21	4.3	1.26	putative secreted protein	5E-070	JAW12852.1	62	81	97	Panstrongylus lignarius	uncharacterized protein LOC106669115	0.013	XP_014253880.1	29	47	41	Cimex lectularius
Antigen-5
Hem-c15124_g6_i2.p1	M	241	1	Hem-c15124_g6_i2.p1	726	GENE.c15124_g6_i2~~c15124_g6_i2.p1 ORF type:complete len:242 (-),score=21.20,ADN29901.1|82.703|2.05e-112 c15124_g6_i2:115-840(-)	M	*	SIG	20-21	27.557	8.71	25.335	8.59	ExpAA=1.15 First60=1.15 PredHel=0 Topology=o	0				N	0	12.4	6.6	3.3	.		Hem-c15124_g6_i2.p1	antigen-5-like protein precursor - signalP detected	s/	HEMIPTERA	1e-79	101.6	16051.1	2564.92	750.06	antigen5-like protein precursor, partial	7E-091	ADN29901.1	82	90	100	Triatoma matogrossensis	antigen-5-like protein precursor	7E-079	ABR27897.1	58	74	102	Triatoma infestans
Hem-c14985_g1_i3.p1	M	240	1	Hem-c14985_g1_i3.p1	723	GENE.c14985_g1_i3~~c14985_g1_i3.p1 ORF type:complete len:241 (+),score=20.40,ADN29901.1|81.081|6.59e-106 c14985_g1_i3:32-754(+)	M	*	SIG	23-24	27.39	8.32	24.802	7.72	ExpAA=15.04 First60=15.04 PredHel=1 Topology=o4-21i	1	7.1	1.7	91.3	N	0	12.1	5.4	2.9	.		Hem-c14985_g1_i3.p1	antigen-5-like protein precursor - signalP detected	s/	HEMIPTERA	6e-82	99.5	1778.73	285.89	83.6	antigen5-like protein precursor, partial	1E-086	ADN29901.1	81	86	100	Triatoma matogrossensis	antigen-5-like protein precursor	5E-081	ABR27897.1	60	74	100	Triatoma infestans
Hem-c14985_g1_i2.p1	M	240	2	Hem-c14985_g1_i2.p1	723	GENE.c14985_g1_i2~~c14985_g1_i2.p1 ORF type:complete len:241 (+),score=19.11,ADN29901.1|84.865|3.36e-115 c14985_g1_i2:32-754(+)	M	*	SIG	23-24	27.465	8.79	24.883	8.58	ExpAA=15.93 First60=15.92 PredHel=1 Topology=o4-21i	1	7.1	1.7	91.3	N	0	11.7	5.8	3.3	.		Hem-c14985_g1_i2.p1	antigen-5-like protein precursor - signalP detected	s/	HEMIPTERA	6e-80	101.2	187661	30162	8820.29	antigen5-like protein precursor, partial	3E-093	ADN29901.1	84	90	100	Triatoma matogrossensis	antigen-5-like protein precursor	4E-079	ABR27897.1	58	74	101	Triatoma infestans
Hem-c14985_g1_i1.p1	M	239	1	Hem-c14985_g1_i1.p1	720	GENE.c14985_g1_i1~~c14985_g1_i1.p1 ORF type:complete len:240 (+),score=17.96,ADN29901.1|82.703|4.46e-111 c14985_g1_i1:32-751(+)	M	*	SIG	23-24	27.376	8.66	24.789	8.39	ExpAA=15.77 First60=15.77 PredHel=1 Topology=o4-21i	1	7.1	1.7	91.2	N	0	12.1	6.7	3.3	.		Hem-c14985_g1_i1.p1	antigen-5-like protein precursor - signalP detected	s/	HEMIPTERA	8e-82	100.8	79288.5	12818.2	3748.43	antigen5-like protein precursor, partial	4E-091	ADN29901.1	82	90	100	Triatoma matogrossensis	antigen-5-like protein precursor	6E-081	ABR27897.1	61	75	101	Triatoma infestans
Hem-c15124_g6_i1.p1	M	240	0	Hem-c15124_g6_i1.p1	723	GENE.c15124_g6_i1~~c15124_g6_i1.p1 ORF type:complete len:241 (-),score=22.12,ADN29901.1|82.162|8.75e-111 c15124_g6_i1:407-1129(-)	M	*	SIG	20-21	27.435	8.56	25.213	8.41	ExpAA=1.09 First60=1.09 PredHel=0 Topology=o	0				N	0	12.1	6.7	3.3	.		Hem-c15124_g6_i1.p1	scp-like extracellular protein - signalP detected	s/antigen5	HEMIPTERA	1e-79	100	52497.6	8437.7	2467.45	antigen5-like protein precursor, partial	5E-090	ADN29901.1	82	89	100	Triatoma matogrossensis	antigen-5-like protein precursor	6E-078	ABR27897.1	59	74	101	Triatoma infestans
Hem-c14985_g2_i1.p1	M	237	1	Hem-c14985_g2_i1.p1	714	GENE.c14985_g2_i1~~c14985_g2_i1.p1 ORF type:complete len:238 (+),score=17.08,ADN29828.1|87.342|1.39e-146 c14985_g2_i1:153-866(+)	M	*	SIG	24-25	27.417	9.4	24.96	9.44	ExpAA=20.01 First60=19.99 PredHel=1 Topology=i5-27o	1	9.3	88.6	2.1	N	0	13.5	5.1	1.7	.		Hem-c14985_g2_i1.p1	salivary scp/antigen 5 protein panstrongylus lignarius - signalP detected	s/antigen5	HEMIPTERA	1e-87	99.5	50522.1	8264.25	2416.72	antigen5-like protein precursor	1E-122	ADN29828.1	87	91	100	Triatoma matogrossensis	Pc80, similar to Td16,antigen 5-like protein	4E-063	BBA30650.1	52	67	101	Panstrongylus chinai
Hem-c12950_g1_i2.p1	N	104	0	Hem-c12950_g1_i2.p1	312	GENE.c12950_g1_i2~~c12950_g1_i2.p1 ORF type:internal len:105 (+),score=-5.33,JAC18593.1|55.769|1.99e-36 c12950_g1_i2:3-314(+)	N		CYT		11.982	7			ExpAA=0.18 First60=0.00 PredHel=0 Topology=o	0				N	0	12.5	9.6	.	.		Hem-c12950_g1_i2.p1	scp-like extracellular protein - probable fragment	s/antigen5	HEMIPTERA	7e-31	50.9	27.89	21.48	6.28	putative scp-like extracellular protein, partial	7E-031	JAC18571.1	57	71	51	Triatoma infestans	antigen-5-like protein precursor	8E-030	ABR27897.1	56	69	43	Triatoma infestans
Hem-c12950_g1_i1.p1	N	101	0	Hem-c12950_g1_i1.p1	303	GENE.c12950_g1_i1~~c12950_g1_i1.p1 ORF type:internal len:102 (+),score=-1.57,JAC18593.1|57.426|6.64e-37 c12950_g1_i1:3-305(+)	N		CYT		11.719	8.54			ExpAA=0.00 First60=0.00 PredHel=0 Topology=o	0				N	0	10.9	8.9	.	.		Hem-c12950_g1_i1.p1	scp-like extracellular protein - probable fragment	s/antigen5	HEMIPTERA	5e-31	51.2	14	11.71	3.42	putative scp-like extracellular protein, partial	5E-031	JAC18593.1	57	74	51	Triatoma infestans	antigen-5-like protein precursor	2E-028	ABR27897.1	57	68	41	Triatoma infestans
Hem-c15124_g7_i1.p1	M	234	0	Hem-c15124_g7_i1.p1	705	GENE.c15124_g7_i1~~c15124_g7_i1.p1 ORF type:complete len:235 (-),score=33.36,JAC18655.1|83.262|2.64e-146 c15124_g7_i1:97-801(-)	M	*	SIG	20-21	26.839	8.85	24.619	8.76	ExpAA=1.11 First60=0.97 PredHel=0 Topology=o	0				N	0	11.1	6	2.6	.		Hem-c15124_g7_i1.p1	scp-like extracellular protein - signalP detected	s/antigen5	HEMIPTERA	0	100	36666.8	6106.18	1785.64	putative scp-like extracellular protein	1E-113	JAC18655.1	83	90	100	Triatoma infestans	Pc80, similar to Td16,antigen 5-like protein	3E-060	BBA30650.1	50	66	100	Panstrongylus chinai
Hem-c11497_g1_i1.p1	E	154	1	Hem-c11497_g1_i1.p1	465	GENE.c11497_g1_i1~~c11497_g1_i1.p1 ORF type:5prime_partial len:155 (-),score=16.37,ADN29828.1|89.542|4.09e-101 c11497_g1_i1:235-699(-)	E	*	CYT		18.261	9.2			ExpAA=0.03 First60=0.00 PredHel=0 Topology=o	0				N	0	13.6	5.8	1.9	.		Hem-c11497_g1_i1.p1	salivary scp/antigen 5 protein	s/antigen5	HEMIPTERA	2e-58	75.2	4513.93	1449.57	423.9	antigen5-like protein precursor	3E-082	ADN29828.1	89	92	65	Triatoma matogrossensis	Pc80, similar to Td16,antigen 5-like protein	9E-039	BBA30650.1	50	66	64	Panstrongylus chinai
Hem-c869_g1_i1.p1	M	196	0	Hem-c869_g1_i1.p1	591	GENE.c869_g1_i1~~c869_g1_i1.p1 ORF type:complete len:197 (+),score=33.25,JAC18558.1|100.000|7.36e-148 c869_g1_i1:301-891(+)	M	*	CYT		22.496	9.12			ExpAA=0.47 First60=0.47 PredHel=0 Topology=o	0				N	0	11.2	8.2	4.1	.		Hem-c869_g1_i1.p1	scp-like extracellular protein	s/antigen5	HEMIPTERA	0	82	9	1.94	0.57	putative scp-like extracellular protein, partial	1E-124	JAC18558.1	100	100	83	Triatoma infestans	AGAP009085-PA	8E-071	XP_319834.4	57	73	73	Anopheles gambiae str. PEST
Hem-c6226_g1_i1.p1	F	360	0	Hem-c6226_g1_i1.p1	1080	GENE.c6226_g1_i1~~c6226_g1_i1.p1 ORF type:internal len:361 (+),score=86.58,JAC17714.1|98.361|0.0,JAC17714.1|41.958|3.71e-35 c6226_g1_i1:2-1081(+)	F		CYT		41.604	9.63			ExpAA=0.00 First60=0.00 PredHel=0 Topology=o	0				N	0	14.4	5.3	5.6	.		Hem-c6226_g1_i1.p1	scp-like extracellular protein - probable fragment	s/antigen5	HEMIPTERA	0	69.9	17	1.62	0.47	putative scp-like extracellular protein, partial	1E-173	JAC17714.1	98	99	70	Triatoma infestans	uncharacterized protein LOC106673807 isoform X4	1E-101	XP_014261582.1	56	71	71	Cimex lectularius
Hem-c15124_g8_i1.p1	M	102	0	Hem-c15124_g8_i1.p1	306	GENE.c15124_g8_i1~~c15124_g8_i1.p1 ORF type:3prime_partial len:103 (-),score=10.41,JAC18593.1|66.355|1.50e-40 c15124_g8_i1:3-308(-)	M		SIG	23-24	11.683	9.34	9.096	9.21	ExpAA=18.32 First60=18.32 PredHel=1 Topology=o4-21i	1	16.7	3.9	79.4	N	0	10.8	2	3.9	.		Hem-c15124_g8_i1.p1	scp-like extracellular protein - probable fragment - signalP detected	s/antigen5	HEMIPTERA	2e-31	54.3	8987.95	7309.05	2137.39	putative scp-like extracellular protein, partial	2E-031	JAC18593.1	66	78	54	Triatoma infestans	antigen-5-like protein precursor	2E-028	ABR27897.1	63	75	44	Triatoma infestans
Enzymes
Salivary trypsin
Hem-c12481_g1_i1.p1	M	303	1	Hem-c12481_g1_i1.p1	912	GENE.c12481_g1_i1~~c12481_g1_i1.p1 ORF type:complete len:304 (+),score=64.77,ADN29817.1|98.020|0.0 c12481_g1_i1:410-1321(+)	M	*	SIG	18-19	33.337	8.88	31.384	8.92	ExpAA=0.06 First60=0.02 PredHel=0 Topology=o	0				N	0	12.2	8.6	5.3	.		Hem-c12481_g1_i1.p1	secreted salivary trypsin triatoma matogrossensis - signalP detected	s/protease	HEMIPTERA	0	100	79140	9311.2	2722.88	secreted salivary trypsin	1E-175	ADN29817.1	98	98	100	Triatoma matogrossensis	secreted salivary trypsin	2E-099	ABH09442.1	90	94	99	Triatoma brasiliensis
Hem-c13125_g1_i1.p1	M	308	0	Hem-c13125_g1_i1.p1	927	GENE.c13125_g1_i1~~c13125_g1_i1.p1 ORF type:complete len:309 (+),score=62.68,ADN29818.1|96.429|0.0 c13125_g1_i1:116-1042(+)	M	*	SIG	21-22	34.633	4.94	32.256	4.83	ExpAA=1.40 First60=1.36 PredHel=0 Topology=o	0				N	0	11	7.5	4.9	.		Hem-c13125_g1_i1.p1	salivary trypsin triatoma matogrossensis - signalP detected	s/protease	HEMIPTERA	0	100	33230	3828.25	1119.5	salivary trypsin	1E-179	ADN29818.1	96	98	100	Triatoma matogrossensis	salivary trypsin	1E-163	ABR27829.1	87	94	100	Triatoma infestans
Hem-c14906_g1_i1.p1	N	281	1	Hem-c14906_g1_i1.p1	843	GENE.c14906_g1_i1~~c14906_g1_i1.p1 ORF type:internal len:282 (-),score=59.91,ADN29816.1|96.000|0.0 c14906_g1_i1:1-843(-)	N		SIG	24-25	31.451	6.08	28.607	6.22	ExpAA=4.61 First60=4.60 PredHel=0 Topology=o	0				N	0	8.9	8.5	3.6	.		Hem-c14906_g1_i1.p1	salivary trypsin triatoma matogrossensis - signalP detected	s/protease	HEMIPTERA	0	89	95067.3	12398.1	3625.58	salivary trypsin	1E-160	ADN29816.1	96	98	89	Triatoma matogrossensis	serine protease	1E-117	ADF97756.1	75	83	88	Panstrongylus megistus
Hem-c7219_g1_i1.p1	D	216	0	Hem-c7219_g1_i1.p1	651	GENE.c7219_g1_i1~~c7219_g1_i1.p1 ORF type:5prime_partial len:217 (+),score=32.33,JAG25605.1|83.796|9.72e-138 c7219_g1_i1:3-653(+)	D	*	SIG	25-26	23.333	4.86	20.737	5.07	ExpAA=8.49 First60=0.80 PredHel=0 Topology=o	0				N	2	15.3	8.3	6.9	.		Hem-c7219_g1_i1.p1	chymotrypsinogen a - signalP detected	s/protease	HEMIPTERA	0	77	9	1.68	0.49	coagulation factor VII-like isoform X2	1E-108	XP_014256512.1	84	94	37	Cimex lectularius	coagulation factor VII-like isoform X2	1E-107	XP_014256512.1	84	94	37	Cimex lectularius
Hem-c15140_g1_i2.p1	V	192	2	Hem-c15140_g1_i2.p1	579	GENE.c15140_g1_i2~~c15140_g1_i2.p1 ORF type:5prime_partial len:193 (+),score=37.43,ADN29819.1|94.792|1.37e-137 c15140_g1_i2:2-580(+)	V	*	CYT		21.359	6.7			ExpAA=0.43 First60=0.00 PredHel=0 Topology=o	0				N	3	9.4	7.8	5.7	.		Hem-c15140_g1_i2.p1	salivary trypsin triatoma matogrossensis - probable fragment	pm/protease	HEMIPTERA	0	62.3	24810.7	5529.98	1617.14	salivary trypsin	1E-108	ADN29819.1	94	97	62	Triatoma matogrossensis	serine protease	1E-094	ADF97756.1	83	90	62	Panstrongylus megistus
Hem-c14836_g1_i4.p1	M	272	1	Hem-c14836_g1_i4.p1	816	GENE.c14836_g1_i4~~c14836_g1_i4.p1 ORF type:3prime_partial len:273 (+),score=63.47,JAW10885.1|75.000|1.88e-147 c14836_g1_i4:102-917(+)	M		SIG	19-20	30.022	8.81	27.856	8.87	ExpAA=12.72 First60=12.71 PredHel=0 Topology=o	0				N	0	10.7	8.5	5.1	.		Hem-c14836_g1_i4.p1	trypsin-like serine protease panstrongylus lignarius - probable fragment - signalP detected	s/protease	HEMIPTERA	0	73.7	16.05	2.19	0.64	putative trypsin-like serine protease	1E-117	JAW10885.1	75	82	74	Panstrongylus lignarius	venom protease-like isoform X3	4E-050	XP_014262189.1	40	58	69	Cimex lectularius
Hem-c14836_g1_i1.p1	M	267	1	Hem-c14836_g1_i1.p1	801	GENE.c14836_g1_i1~~c14836_g1_i1.p1 ORF type:3prime_partial len:268 (+),score=56.03,JAW10885.1|83.146|3.18e-166 c14836_g1_i1:102-902(+)	M		SIG	19-20	29.244	8.81	27.079	8.87	ExpAA=12.71 First60=12.71 PredHel=0 Topology=o	0				N	0	10.5	8.2	5.6	.	1 | 112 TPGRAKR|QL 0.562 *ProP* |	Hem-c14836_g1_i1.p1	trypsin-like serine protease panstrongylus lignarius - probable fragment - signalP detected	s/protease	HEMIPTERA	0	72.3	4.89	0.68	0.2	putative trypsin-like serine protease	1E-131	JAW10885.1	83	88	72	Panstrongylus lignarius	venom protease-like isoform X6	2E-048	XP_014262190.1	41	57	71	Cimex lectularius
Hem-c13395_g1_i1.p1	R	407	0	Hem-c13395_g1_i1.p1	1224	GENE.c13395_g1_i1~~c13395_g1_i1.p1 ORF type:5prime_partial len:408 (+),score=63.29,JAW10624.1|90.886|0.0 c13395_g1_i1:1-1224(+)	R	*	SIG	31-32	44.962	7.53	41.514	6.14	ExpAA=20.82 First60=20.81 PredHel=1 Topology=i7-29o	1	5.4	92.9	1.7	N	10	14.7	7.6	6.4	.		Hem-c13395_g1_i1.p1	trypsin-like serine protease panstrongylus lignarius - 10 OH-glycosylation sites - signalP detected	s/mucin	HEMIPTERA	0	100.2	26	2.12	0.62	putative trypsin-like serine protease	0.0	JAW10624.1	90	94	100	Panstrongylus lignarius	serine protease snake-like isoform X2	1E-113	XP_014259171.1	57	69	82	Cimex lectularius
Metalloproteases
Hem-c14831_g1_i4.p1	M	1097	5	Hem-c14831_g1_i4.p1	3294	GENE.c14831_g1_i4~~c14831_g1_i4.p1 ORF type:complete len:1098 (+),score=192.96,JAC15425.1|98.226|0.0 c14831_g1_i4:218-3511(+)	M	*	SIG	25-26	121.971	6.33	119.033	6.27	ExpAA=0.10 First60=0.09 PredHel=0 Topology=o	0				N	0	14.7	6.4	5.6	.	1 | 548 QNQRKKR|VK 0.581 *ProP* |	Hem-c14831_g1_i4.p1	pab-dependent polya ribonuclease subunit pan2 - signalP detected	s/met/nuc putative	HEMIPTERA	0	89.4	111.57	3	0.88	putative pab-dependent polya ribonuclease subunit pan2, partial	0.0	JAC15425.1	99	99	89	Triatoma infestans	PAN2-PAN3 deadenylation complex catalytic subunit PAN2 isoform X2	0.0	XP_014242212.1	74	85	90	Cimex lectularius
Hem-c14485_g1_i1.p1	M	763	0	Hem-c14485_g1_i1.p1	2292	GENE.c14485_g1_i1~~c14485_g1_i1.p1 ORF type:complete len:764 (+),score=164.36,JAW08477.1|96.199|0.0 c14485_g1_i1:106-2397(+)	M	*	SIG	34-35	87.902	5.58	83.884	5.37	ExpAA=22.84 First60=22.76 PredHel=1 Topology=i25-47o	1	2.9	93.8	3.3	N	1	13.1	4.7	4.2	.		Hem-c14485_g1_i1.p1	m13 family peptidase panstrongylus lignarius - signalP detected	s/protease	HEMIPTERA	0	100	311	12.38	3.62	putative m13 family peptidase	0.0	JAW08477.1	96	98	100	Panstrongylus lignarius	neprilysin-11-like isoform X3	0.0	XP_008208161.1	58	73	100	Nasonia vitripennis
Hem-c14449_g1_i4.p1	S	301	1	Hem-c14449_g1_i4.p1	906	GENE.c14449_g1_i4~~c14449_g1_i4.p1 ORF type:5prime_partial len:302 (+),score=59.78,JAC16140.1|100.000|3.41e-177 c14449_g1_i4:2-907(+)	S	*	SIG	16-17	33.279	5.39	31.704	5.4	ExpAA=1.07 First60=0.00 PredHel=0 Topology=o	0				N	3	13	7.3	4	.		Hem-c14449_g1_i4.p1	hypothetical secreted protein precursor	s/uk				6.8	0.81	0.24	hypothetical protein, partial	1E-133	JAC16140.1	100	100	68	Triatoma infestans	protein NDRG3 isoform X6	1E-114	XP_008191490.1	78	85	66	Tribolium castaneum
Hem-c15219_g2_i2.p1	G	314	1	Hem-c15219_g2_i2.p1	945	GENE.c15219_g2_i2~~c15219_g2_i2.p1 ORF type:5prime_partial len:315 (+),score=50.17,CAE46445.1|88.710|0.0 c15219_g2_i2:1-945(+)	G	*	CYT		35.473	7.78			ExpAA=0.01 First60=0.01 PredHel=0 Topology=o	0				N	1	13.7	7	4.1	.		Hem-c15219_g2_i2.p1	79 kda salivary apyrase precursor - probable fragment	s/	HEMIPTERA	0	55.6	5784.15	650.11	190.11	79 kDa salivary apyrase precursor	1E-158	CAE46445.1	88	93	56	Triatoma infestans	79 kDa salivary apyrase precursor	1E-157	CAE46445.1	88	93	56	Triatoma infestans
Hem-c13070_g1_i1.p1	M	278	1	Hem-c13070_g1_i1.p1	837	GENE.c13070_g1_i1~~c13070_g1_i1.p1 ORF type:complete len:279 (+),score=44.58,ADN29820.1|97.482|0.0 c13070_g1_i1:112-948(+)	M	*	SIG	17-18	32.098	8.57	30.195	8.62	ExpAA=0.12 First60=0.11 PredHel=0 Topology=o	0				N	1	10.4	6.1	4	.	1 | 84 KERRWPR|GV 0.598 *ProP* |	Hem-c13070_g1_i1.p1	salivary metalloproteinase triatoma matogrossensis - signalP detected	s/protease	HEMIPTERA	0	100	72716	9573.43	2799.57	salivary metalloproteinase	1E-159	ADN29820.1	97	98	100	Triatoma matogrossensis	low choriolytic enzyme isoform X2	6E-042	XP_016665012.1	39	58	92	Acyrthosiphon pisum
Lysosomal aspartic protease
Hem-c10182_g1_i1.p1	M	393	2	Hem-c10182_g1_i1.p1	1182	GENE.c10182_g1_i1~~c10182_g1_i1.p1 ORF type:complete len:394 (+),score=84.02,AEO94539.1|97.964|0.0 c10182_g1_i1:96-1277(+)	M	*	SIG	18-19	42.599	5.14	40.72	5.14	ExpAA=0.54 First60=0.51 PredHel=0 Topology=o	0				N	0	12.7	11.7	5.9	.		Hem-c10182_g1_i1.p1	aspartate protease cathepsin d - signalP detected	s/protease	HEMIPTERA	0	100	538	45.77	13.39	aspartate protease cathepsin D	0.0	AEO94539.1	97	99	100	Triatoma infestans	aspartate protease cathepsin D	0.0	AEO94539.1	97	99	100	Triatoma infestans
Hem-c13504_g1_i1.p1	M	398	1	Hem-c13504_g1_i1.p1	1197	GENE.c13504_g1_i1~~c13504_g1_i1.p1 ORF type:complete len:399 (+),score=64.74,JAW10514.1|91.811|0.0 c13504_g1_i1:43-1239(+)	M	*	SIG	18-19	44.798	9.03	42.687	9.04	ExpAA=1.33 First60=0.08 PredHel=0 Topology=o	0				N	0	13.3	7	4.5	.		Hem-c13504_g1_i1.p1	aspartyl protease panstrongylus lignarius - signalP detected	s/protease	HEMIPTERA	0	100	350	29.33	8.58	putative aspartyl protease	0.0	JAW10514.1	91	95	100	Panstrongylus lignarius	lysosomal aspartic protease-like	4E-093	XP_014259526.1	44	60	102	Cimex lectularius
Secreted Carboxylesterase
Hem-c10194_g1_i1.p1	M	539	5	Hem-c10194_g1_i1.p1	1620	GENE.c10194_g1_i1~~c10194_g1_i1.p1 ORF type:complete len:540 (+),score=108.82,JAA75723.1|84.440|0.0 c10194_g1_i1:150-1769(+)	M	*	SIG	17-18	60.756	5.86	58.72	5.77	ExpAA=3.70 First60=3.65 PredHel=0 Topology=o	0				N	0	10.9	7.4	6.5	.		Hem-c10194_g1_i1.p1	juvenile hormone esterase rhodnius prolixus - signalP detected	s/hormone	HEMIPTERA	0	99.2	550	32.29	9.44	putative carboxylesterase	0.0	JAA75723.1	84	91	99	Rhodnius prolixus	venom carboxylesterase-6-like	1E-129	XP_014250675.1	44	63	100	Cimex lectularius
Hem-c15204_g1_i3.p1	G	546	3	Hem-c15204_g1_i3.p1	1641	GENE.c15204_g1_i3~~c15204_g1_i3.p1 ORF type:5prime_partial len:547 (+),score=95.83,JAC17225.1|93.346|0.0 c15204_g1_i3:2-1642(+)	G	*	SIG	23-24	61.811	6.07	59.255	5.77	ExpAA=18.23 First60=18.23 PredHel=1 Topology=i7-26o	1	3.5	95.2	1.3	N	0	11.5	7.9	5.3	.		Hem-c15204_g1_i3.p1	esterase and lipase - signalP detected	s/met/lipd putative	HEMIPTERA	0	99.4	324	18.74	5.48	putative esterase and lipase, partial	0.0	JAC17225.1	93	96	99	Triatoma infestans	venom carboxylesterase-6-like	1E-125	XP_014250675.1	44	63	97	Cimex lectularius
Hem-c15204_g1_i1.p1	L	542	2	Hem-c15204_g1_i1.p1	1629	GENE.c15204_g1_i1~~c15204_g1_i1.p1 ORF type:5prime_partial len:543 (+),score=83.18,JAR98944.1|94.834|0.0 c15204_g1_i1:1-1629(+)	L	*	SIG	17-18	61.688	6.62	59.807	6.43	ExpAA=1.61 First60=1.59 PredHel=0 Topology=o	0				N	0	10.7	7.4	5.5	.		Hem-c15204_g1_i1.p1	esterase and lipase - signalP detected	s/met/lipd putative	HEMIPTERA	0	99.6	87	5.08	1.48	venom carboxylesterase-6-like protein, partial	0.0	JAR98944.1	94	97	99	Triatoma infestans	venom carboxylesterase-6-like	1E-129	XP_014250675.1	44	62	99	Cimex lectularius
Hem-c11155_g1_i1.p1	M	539	2	Hem-c11155_g1_i1.p1	1620	GENE.c11155_g1_i1~~c11155_g1_i1.p1 ORF type:complete len:557 (+),score=70.34,JAC16844.1|96.344|0.0 c11155_g1_i1:52-1671(+)	M	*	SIG	14-15	61.979	8.34	60.298	8.53	ExpAA=8.51 First60=2.10 PredHel=0 Topology=o	0				N	0	13.7	6.1	5.8	.		Hem-c11155_g1_i1.p1	esterase and lipase - signalP detected	s/met/lipd putative	HEMIPTERA	0	100	57	3.35	0.98	putative esterase and lipase, partial	0.0	JAC16844.1	96	98	100	Triatoma infestans	venom carboxylesterase-6 isoform X1	1E-089	XP_001599255.3	36	54	91	Nasonia vitripennis
Hem-c11155_g1_i2.p1	M	482	2	Hem-c11155_g1_i2.p1	1449	GENE.c11155_g1_i2~~c11155_g1_i2.p1 ORF type:complete len:500 (+),score=60.65,JAC16844.1|96.145|0.0 c11155_g1_i2:52-1500(+)	M	*	SIG	14-15	54.817	8.38	53.138	8.58	ExpAA=10.83 First60=2.12 PredHel=0 Topology=o	0				N	0	13.1	6.6	5.8	.		Hem-c11155_g1_i2.p1	esterase and lipase - signalP detected	s/met/lipd putative	HEMIPTERA	0	94.8	0	0	0	putative esterase and lipase, partial	0.0	JAC16844.1	96	97	95	Triatoma infestans	venom carboxylesterase-6 isoform X1	3E-081	XP_001599255.3	39	57	74	Nasonia vitripennis
Hem-c15082_g1_i1.p1	M	552	3	Hem-c15082_g1_i1.p1	1659	GENE.c15082_g1_i1~~c15082_g1_i1.p1 ORF type:complete len:553 (+),score=86.09,JAC18274.1|65.000|0.0 c15082_g1_i1:114-1772(+)	M	*	SIG	19-20	62.002	6.23	59.755	6.36	ExpAA=2.61 First60=2.18 PredHel=0 Topology=o	0				N	0	12.7	6.5	7.2	.		Hem-c15082_g1_i1.p1	esterase and lipase - signalP detected	s/met/lipd putative	HEMIPTERA	0	99.6	579	33.08	9.67	putative esterase and lipase, partial	0.0	JAC18274.1	65	78	100	Triatoma infestans	acetylcholinesterase, putative	1E-103	XP_002430801.1	38	57	94	Pediculus humanus corporis
Hem-c14798_g1_i1.p1	S	564	1	Hem-c14798_g1_i1.p1	1695	GENE.c14798_g1_i1~~c14798_g1_i1.p1 ORF type:5prime_partial len:565 (+),score=100.58,JAW09329.1|87.342|0.0 c14798_g1_i1:2-1696(+)	S	*	SIG	21-22	62.75	6.07	60.412	6.08	ExpAA=20.66 First60=17.97 PredHel=1 Topology=i5-27o	1	3.9	95.2	0.9	N	0	12.4	8	6.7	.		Hem-c14798_g1_i1.p1	esterase and lipase - signalP detected	s/met/lipd putative	HEMIPTERA	0	100.7	148	8.25	2.41	putative esterase and lipase, partial	0.0	JAW09329.1	87	93	101	Panstrongylus lignarius	venom carboxylesterase-6-like	1E-165	XP_014244090.1	51	70	96	Cimex lectularius
Hem-c14320_g1_i1.p1	M	558	1	Hem-c14320_g1_i1.p1	1677	GENE.c14320_g1_i1~~c14320_g1_i1.p1 ORF type:complete len:559 (+),score=103.65,JAW09283.1|86.871|0.0 c14320_g1_i1:13-1689(+)	M	*	SIG	21-22	62.424	5.77	59.94	5.69	ExpAA=10.86 First60=7.18 PredHel=0 Topology=o	0				N	0	13.4	7.5	5.2	.		Hem-c14320_g1_i1.p1	esterase and lipase panstrongylus lignarius - signalP detected	s/met/lipd putative	HEMIPTERA	0	100	96	5.42	1.58	putative esterase and lipase	0.0	JAW09283.1	86	93	100	Panstrongylus lignarius	venom carboxylesterase-6	1E-139	XP_001950765.1	44	65	97	Acyrthosiphon pisum
79 kda salivary apyrase
Hem-c11899_g1_i1.p1	N	172	0	Hem-c11899_g1_i1.p1	519	GENE.c11899_g1_i1~~c11899_g1_i1.p1 ORF type:5prime_partial len:173 (-),score=35.80,ADN29824.1|87.209|6.68e-106 c11899_g1_i1:132-650(-)	N	*	CYT		19.464	9.67			ExpAA=0.06 First60=0.01 PredHel=0 Topology=o	0				N	1	13.4	7	4.1	.		Hem-c11899_g1_i1.p1	79 kda salivary apyrase precursor - probable fragment	s/	HEMIPTERA	5e-64	72.5	15583	4140.21	1210.72	salivary apyrase precursor	1E-083	ADN29824.1	87	94	30	Triatoma matogrossensis	79 kDa salivary apyrase precursor	3E-046	CAE46445.1	56	71	29	Triatoma infestans
Hem-c15219_g1_i1.p1	G	147	0	Hem-c15219_g1_i1.p1	441	GENE.c15219_g1_i1~~c15219_g1_i1.p1 ORF type:internal len:148 (-),score=20.42,CAE46445.1|88.435|1.44e-90 c15219_g1_i1:3-443(-)	G		CYT		16.694	5.95			ExpAA=0.03 First60=0.01 PredHel=0 Topology=o	0				N	0	11.6	8.2	2.7	.		Hem-c15219_g1_i1.p1	5'-nucleotidase	s/	PFAM	8e-24	75.8	1988.31	703.67	205.78	79 kDa salivary apyrase precursor	9E-072	CAE46445.1	88	93	26	Triatoma infestans	79 kDa salivary apyrase precursor	7E-071	CAE46445.1	88	93	26	Triatoma infestans
Hem-c12433_g1_i1.p1	M	83	0	Hem-c12433_g1_i1.p1	249	GENE.c12433_g1_i1~~c12433_g1_i1.p1 ORF type:3prime_partial len:84 (+),score=10.12,JAC18612.1|91.566|2.25e-50 c12433_g1_i1:293-541(+)	M		SIG	19-20	9.492	6.82	7.171	6.23	ExpAA=18.42 First60=18.42 PredHel=1 Topology=i7-29o	1	26.5	65.1	8.4	N	0	15.7	4.8	2.4	.		Hem-c12433_g1_i1.p1	5'-nucleotidase - probable fragment - signalP detected	s/met/nuc putative	NR-LIGHT	2e-13	65.3	248	406.63	118.91	79 kDa salivary apyrase precursor	2E-039	CAE46445.1	91	95	15	Triatoma infestans	79 kDa salivary apyrase precursor	2E-038	CAE46445.1	91	95	15	Triatoma infestans
Hem-c15219_g2_i1.p1	K	274	0	Hem-c15219_g2_i1.p1	825	GENE.c15219_g2_i1~~c15219_g2_i1.p1 ORF type:5prime_partial len:275 (+),score=53.72,JAW09282.1|71.636|2.62e-139 c15219_g2_i1:3-827(+)	K	*	CYT		30.878	9.35			ExpAA=0.03 First60=0.00 PredHel=0 Topology=o	0				N	0	14.6	6.9	4	.		Hem-c15219_g2_i1.p1	5'-nucleotidase	met/nuc	PFAM	2e-38	110.4	11356	1524.09	445.69	putative cd73 ecto-5'-nucleotidase	1E-110	JAW09282.1	71	82	49	Panstrongylus lignarius	79 kDa salivary apyrase precursor	1E-096	CAE46445.1	63	77	50	Triatoma infestans
Hem-c15390_g1_i1.p1	F	171	0	Hem-c15390_g1_i1.p1	513	GENE.c15390_g1_i1~~c15390_g1_i1.p1 ORF type:internal len:172 (+),score=41.67,ADN29824.1|78.613|1.54e-94 c15390_g1_i1:2-514(+)	F		CYT		18.802	4.87			ExpAA=0.11 First60=0.00 PredHel=0 Topology=o	0				N	0	10.5	8.8	5.8	.		Hem-c15390_g1_i1.p1	cd73 ecto-5'-nucleotidase - probable fragment	met/nuc	CDD	1e-69	61.2	1724	467.01	136.57	salivary apyrase precursor	3E-076	ADN29824.1	78	86	30	Triatoma matogrossensis	79 kDa salivary apyrase precursor	6E-065	CAE46445.1	69	81	31	Triatoma infestans
Nucleases
Hem-c13042_g1_i1.p1	M	286	2	Hem-c13042_g1_i1.p1	861	GENE.c13042_g1_i1~~c13042_g1_i1.p1 ORF type:complete len:287 (+),score=47.33,JAW11852.1|88.112|0.0 c13042_g1_i1:94-954(+)	M	*	SIG	17-18	32.453	8.75	30.512	8.58	ExpAA=0.27 First60=0.21 PredHel=0 Topology=o	0				N	0	11.9	7	3.5	.		Hem-c13042_g1_i1.p1	endoribonuclease xendou panstrongylus lignarius - signalP detected	s/met/nuc putative	HEMIPTERA	0	100	372	47.18	13.8	putative endoribonuclease xendou	1E-146	JAW11852.1	88	93	100	Panstrongylus lignarius	poly(U)-specific endoribonuclease homolog	9E-085	XP_014250564.1	53	72	92	Cimex lectularius
Hem-c12732_g1_i1.p1	Y	409	0	Hem-c12732_g1_i1.p1	1230	GENE.c12732_g1_i1~~c12732_g1_i1.p1 ORF type:5prime_partial len:410 (+),score=71.55,JAC13885.1|88.537|0.0 c12732_g1_i1:2-1231(+)	Y	*	SIG	22-23	46.692	9.18	44.08	9.22	ExpAA=20.92 First60=20.86 PredHel=1 Topology=i7-29o	1	5.4	92.9	1.7	N	0	11.2	7.8	4.6	.		Hem-c12732_g1_i1.p1	deoxyribonuclease i - signalP detected	s/met/nuc putative	HEMIPTERA	0	100.2	1849	149.94	43.85	putative deoxyribonuclease i, partial	0.0	JAC13885.1	88	93	100	Triatoma infestans	uncharacterized protein LOC106662359	2E-074	XP_014241898.1	35	56	100	Cimex lectularius
Hem-c9289_g1_i1.p1	M	131	0	Hem-c9289_g1_i1.p1	393	GENE.c9289_g1_i1~~c9289_g1_i1.p1 ORF type:3prime_partial len:132 (+),score=34.17,JAW15185.1|87.912|3.11e-48 c9289_g1_i1:3-395(+)	M		SIG	13-14	13.165	6.78	11.838	6.75	ExpAA=34.58 First60=33.21 PredHel=0 Topology=o	0				N	1	6.9	16.8	4.6	.		Hem-c9289_g1_i1.p1	5 -3 exoribonuclease 2-like protein - probable fragment - signalP detected	s/met/nuc putative	HEMIPTERA	1e-27	67.7	1	0.44	0.13	putative secreted peptide, partial	2E-040	JAW15185.1	87	91	100	Panstrongylus lignarius	uncharacterized protein LOC106669179	1E-022	XP_014253975.1	53	60	48	Cimex lectularius
Hem-c9286_g1_i1.p1	Q	244	1	Hem-c9286_g1_i1.p1	735	GENE.c9286_g1_i1~~c9286_g1_i1.p1 ORF type:5prime_partial len:245 (+),score=40.15,JAQ15714.1|55.242|3.32e-78 c9286_g1_i1:1-735(+)	Q	*	SIG	22-23	26.731	5.12	24.184	5.12	ExpAA=28.78 First60=13.87 PredHel=0 Topology=o	0				N	0	17.2	6.6	4.9	.		Hem-c9286_g1_i1.p1	endonuclease 4 - signalP detected	s/met/nuc putative	HEMIPTERA	6e-54	105.2	15	2.36	0.69	hypothetical protein g.41914	1E-068	JAQ15714.1	55	68	99	Lygus hesperus	uncharacterized protein LOC106673597 isoform X1	2E-063	XP_024083452.1	60	70	93	Cimex lectularius
Lipases
Hem-c11806_g1_i2.p1	C	273	0	Hem-c11806_g1_i2.p1	822	GENE.c11806_g1_i2~~c11806_g1_i2.p1 ORF type:5prime_partial len:274 (+),score=34.35,JAC87544.1|75.665|5.18e-149 c11806_g1_i2:3-824(+)	C	*	SIG	26-27	31.306	8.61	28.32	8.2	ExpAA=2.32 First60=1.68 PredHel=0 Topology=o	0				N	0	12.8	6.2	2.6	.		Hem-c11806_g1_i2.p1	neutral sphingomyelinase-like protein panstrongylus megistus - probable fragment - signalP detected	s/met/lipd putative	HEMIPTERA	0	55	8.79	1.19	0.35	putative neutral sphingomyelinase-like protein	1E-119	JAC87544.1	75	87	56	Panstrongylus megistus	putative neutral sphingomyelinase	1E-063	XP_014252635.1	45	63	67	Cimex lectularius
Hem-c12000_g1_i1.p1	M	395	2	Hem-c12000_g1_i1.p1	1188	GENE.c12000_g1_i1~~c12000_g1_i1.p1 ORF type:complete len:396 (+),score=56.23,JAA75326.1|94.177|0.0 c12000_g1_i1:268-1455(+)	M	*	SIG	20-21	44.263	6.37	42.08	6.37	ExpAA=17.56 First60=17.11 PredHel=0 Topology=o	0				N	0	11.4	6.8	5.3	.		Hem-c12000_g1_i1.p1	phospholipase abhd3 cimex lectularius - signalP detected	s/met/lipd putative	HEMIPTERA	0	100	49	4.14	1.21	putative hydrolase of the alpha/beta-hydrolase family	0.0	JAA75326.1	94	96	100	Rhodnius prolixus	phospholipase ABHD3	0.0	XP_014239389.1	79	88	100	Cimex lectularius
Hem-c15366_g1_i1.p1	M	218	1	Hem-c15366_g1_i1.p1	657	GENE.c15366_g1_i1~~c15366_g1_i1.p1 ORF type:complete len:219 (+),score=28.67,JAC85829.1|98.446|1.82e-140 c15366_g1_i1:38-694(+)	M	*	SIG	22-23	25.338	7.57	22.882	7.09	ExpAA=22.13 First60=22.02 PredHel=1 Topology=i9-31o	1	10.1	85.8	4.1	N	0	10.6	5	1.8	1.4		Hem-c15366_g1_i1.p1	catalytic domain of vertebrate phospholipase d6 - signalP detected	s/met/lipd putative	HEMIPTERA	0	100	71	13.08	3.83	putative catalytic domain of vertebrate phospholipase d6, partial	1E-113	JAP06007.1	95	97	100	Triatoma dimidiata	mitochondrial cardiolipin hydrolase-like	7E-074	XP_014248315.1	66	79	92	Cimex lectularius
Hem-c12384_g1_i1.p1	M	238	0	Hem-c12384_g1_i1.p1	717	GENE.c12384_g1_i1~~c12384_g1_i1.p1 ORF type:complete len:239 (+),score=35.25,JAW12473.1|87.234|3.59e-159 c12384_g1_i1:69-785(+)	M	*	SIG	23-24	27.063	8.44	24.535	8.45	ExpAA=19.22 First60=19.16 PredHel=1 Topology=o4-23i	1	8	1.7	90.3	N	0	12.6	5.9	2.9	.		Hem-c12384_g1_i1.p1	phospholipase a2 - signalP detected	s/met/lipd putative	HEMIPTERA	0	98.3	198	32.2	9.42	putative phospholipase a2, partial	1E-121	JAW12473.1	87	94	98	Panstrongylus lignarius	phospholipase A2	2E-093	AFR90181.1	68	82	100	Rhodnius prolixus
Hem-c14399_g1_i1.p1	M	422	1	Hem-c14399_g1_i1.p1	1269	GENE.c14399_g1_i1~~c14399_g1_i1.p1 ORF type:complete len:423 (+),score=50.14,JAC14833.1|92.655|0.0 c14399_g1_i1:110-1378(+)	M	*	SIG	28-29	48.122	8.9	45.193	8.28	ExpAA=19.06 First60=18.25 PredHel=1 Topology=i7-29o	1	5.2	93.1	1.7	Y	1	9.7	6.4	5.9	.		Hem-c14399_g1_i1.p1	triglyceride lipase-cholesterol esterase - signalP detected - GPI anchored	s/met/lipd putative/gpi	HEMIPTERA	0	100	93	7.26	2.12	putative triglyceride lipase-cholesterol esterase, partial	0.0	JAC14833.1	92	96	100	Triatoma infestans	lipase 3-like	1E-108	XP_014243861.1	50	67	93	Cimex lectularius
Inositol phosphate phosphatase
Hem-c15388_g8_i7.p1	S	323	1	Hem-c15388_g8_i7.p1	972	GENE.c15388_g8_i7~~c15388_g8_i7.p1 ORF type:5prime_partial len:324 (-),score=40.57,ADN29821.1|85.489|0.0 c15388_g8_i7:161-1132(-)	S	*	SIG	26-27	36.848	9.12	33.994	9.02	ExpAA=1.14 First60=1.14 PredHel=0 Topology=o	0				N	0	12.1	5.6	3.7	.		Hem-c15388_g8_i7.p1	putative catalytic inositol polyphosphate 5-phosphatase - signalP detected	s/ippase	CDD	2e-82	101	3921.95	425.26	124.36	Triatoma matogrossensis	salivary inositol polyphosphate 5-phosphatase	1E-134	ABR27940.1	73	85	100	Triatoma infestans	phosphatidylinositol 4,5-bisphosphate 5-phosphatase A-like isoform X2	7E-056	XP_014243404.1	40	61	94
Hem-c15299_g3_i1.p1	M	326	0	Hem-c15299_g3_i1.p1	981	GENE.c15299_g3_i1~~c15299_g3_i1.p1 ORF type:complete len:327 (+),score=42.13,ADN29905.1|88.959|0.0 c15299_g3_i1:126-1106(+)	M	*	SIG	21-22	38.901	6.33	36.536	6.51	ExpAA=0.22 First60=0.21 PredHel=0 Topology=o	0				N	0	12	2.8	3.1	.	1 | 270 LLKRYKR|DY 0.592 *ProP* |	Hem-c15299_g3_i1.p1	putative skeletal muscle and kidney-enriched inositol phosphatase rhodnius neglectus - signalP detected	s/ippase	HEMIPTERA	0	96.7	14184	1520.1	444.52	Triatoma matogrossensis	Pc24, similar to salivary inositol polyphosphate 5-phosphatase	1E-136	BBA30633.1	72	87	100	Panstrongylus chinai	phosphatidylinositol 4,5-bisphosphate 5-phosphatase A-like isoform X1	4E-052	XP_014243403.1	35	59	94
Hem-c15141_g1_i1.p1	L	333	1	Hem-c15141_g1_i1.p1	1002	GENE.c15141_g1_i1~~c15141_g1_i1.p1 ORF type:5prime_partial len:334 (+),score=46.67,ADN29823.1|84.177|0.0 c15141_g1_i1:1-1002(+)	L	*	BL	36-37	37.862	9.27	33.75	9.23	ExpAA=13.50 First60=13.48 PredHel=0 Topology=o	0				N	0	11.7	6.3	3.3	.		Hem-c15141_g1_i1.p1	putative catalytic inositol polyphosphate 5-phosphatase	s/ippase	CDD	6e-84	101.6	107487	11215.2	3279.68	Triatoma matogrossensis	salivary inositol polyphosphate 5-phosphatase	1E-130	ABR27940.1	71	84	100	Triatoma infestans	phosphatidylinositol 4,5-bisphosphate 5-phosphatase A-like isoform X2	8E-057	XP_014243404.1	41	60	94
Hem-c15141_g1_i2.p1	L	331	1	Hem-c15141_g1_i2.p1	996	GENE.c15141_g1_i2~~c15141_g1_i2.p1 ORF type:5prime_partial len:332 (+),score=45.16,ADN29821.1|89.206|0.0 c15141_g1_i2:1-996(+)	L	*	BL	36-37	38.091	9.01	33.98	8.88	ExpAA=13.66 First60=13.66 PredHel=0 Topology=o	0				N	0	13.6	4.5	3.3	.		Hem-c15141_g1_i2.p1	putative catalytic inositol polyphosphate 5-phosphatase	s/ippase	CDD	4e-82	101	109584	11520.9	3369.06	Triatoma matogrossensis	salivary inositol polyphosphate 5-phosphatase	1E-131	ABR27940.1	73	85	100	Triatoma infestans	phosphatidylinositol 4,5-bisphosphate 5-phosphatase A-like isoform X2	2E-054	XP_014243404.1	40	61	94
Hem-c15141_g1_i4.p1	L	306	1	Hem-c15141_g1_i4.p1	918	GENE.c15141_g1_i4~~c15141_g1_i4.p1 ORF type:internal len:307 (+),score=39.00,ADN29823.1|86.851|0.0 c15141_g1_i4:1-918(+)	L		BL	36-37	34.778	9.08	30.665	8.98	ExpAA=14.42 First60=14.42 PredHel=0 Topology=o	0				N	1	11.8	6.2	3.9	.		Hem-c15141_g1_i4.p1	putative catalytic inositol polyphosphate 5-phosphatase	s/ippase	CDD	4e-76	89.6	30731.8	3585.24	1048.44	Triatoma matogrossensis	salivary inositol polyphosphate 5-phosphatase	1E-120	ABR27940.1	71	84	91	Triatoma infestans	phosphatidylinositol 4,5-bisphosphate 5-phosphatase A-like isoform X2	2E-048	XP_014243404.1	38	59	87
Hem-c21523_g1_i1.p1	I	275	1	Hem-c21523_g1_i1.p1	825	GENE.c21523_g1_i1~~c21523_g1_i1.p1 ORF type:internal len:276 (+),score=36.46,ABR27973.1|81.455|2.33e-168 c21523_g1_i1:3-827(+)	I		BL	17-18	31.713	8.31	29.773	7.85	ExpAA=0.00 First60=0.00 PredHel=0 Topology=o	0				N	1	11.6	4.7	3.3	.		Hem-c21523_g1_i1.p1	putative catalytic inositol polyphosphate 5-phosphatase	s/ippase	CDD	6e-92	87	21335.8	2863.48	837.37	Triatoma infestans	salivary inositol polyphosphate 5-phosphatase	1E-130	ABR27973.1	81	92	86	Triatoma infestans	phosphatidylinositol 4,5-bisphosphate 5-phosphatase A-like isoform X2	3E-048	XP_014243404.1	39	62	82
Hem-c13561_g1_i1.p1	M	157	0	Hem-c13561_g1_i1.p1	474	GENE.c13561_g1_i1~~c13561_g1_i1.p1 ORF type:complete len:158 (+),score=17.86,JAR99852.1|95.946|1.91e-102 c13561_g1_i1:396-869(+)	M	*	CYT		18.601	8.53			ExpAA=0.00 First60=0.00 PredHel=0 Topology=o	0				N	0	8.3	3.8	5.1	.		Hem-c13561_g1_i1.p1	putative skeletal muscle kidney enriched inositol 5-phosphatase	s/ippase	HEMIPTERA	7e-80	83.6	30	9.31	2.72	Triatoma infestans	salivary inositol polyphosphate 5-phosphatase	1E-044	ABR27940.1	59	75	45	Triatoma infestans	phosphatidylinositol 4,5-bisphosphate 5-phosphatase A-like isoform X2	2E-032	XP_014243404.1	46	64	48
Hem-c15388_g8_i5.p1	N	256	1	Hem-c15388_g8_i5.p1	768	GENE.c15388_g8_i5~~c15388_g8_i5.p1 ORF type:internal len:257 (-),score=46.81,ADN29821.1|84.436|6.57e-161 c15388_g8_i5:1-768(-)	N		CYT		29.508	8.61			ExpAA=0.00 First60=0.00 PredHel=0 Topology=o	0				N	2	11.7	5.5	3.9	.		Hem-c15388_g8_i5.p1	putative catalytic inositol polyphosphate 5-phosphatase	s/ippase	CDD	3e-92	87.6	35230.3	5208.44	1523.11	Triatoma matogrossensis	salivary inositol polyphosphate 5-phosphatase	1E-103	ABR27940.1	70	83	82	Triatoma infestans	phosphatidylinositol 4,5-bisphosphate 5-phosphatase A-like isoform X2	4E-044	XP_014243404.1	38	60	84
Hem-c15388_g8_i6.p1	E	248	0	Hem-c15388_g8_i6.p1	747	GENE.c15388_g8_i6~~c15388_g8_i6.p1 ORF type:5prime_partial len:249 (-),score=36.20,ADN29823.1|82.258|1.06e-150 c15388_g8_i6:139-885(-)	E	*	CYT		28.546	9.39			ExpAA=0.01 First60=0.00 PredHel=0 Topology=o	0				N	0	11.7	5.6	2.4	.		Hem-c15388_g8_i6.p1	putative catalytic inositol polyphosphate 5-phosphatase	s/ippase	CDD	8e-84	88	19788.7	3039.27	888.78	Triatoma matogrossensis	salivary inositol polyphosphate 5-phosphatase	1E-100	ABR27940.1	70	83	78	Triatoma infestans	phosphatidylinositol 4,5-bisphosphate 5-phosphatase A-like isoform X2	1E-047	XP_014243404.1	42	62	76
Hem-c15388_g8_i1.p1	N	212	0	Hem-c15388_g8_i1.p1	639	GENE.c15388_g8_i1~~c15388_g8_i1.p1 ORF type:5prime_partial len:213 (-),score=28.05,ADN29823.1|82.464|4.47e-126 c15388_g8_i1:14-652(-)	N	*	CYT		24.283	9.1			ExpAA=0.00 First60=0.00 PredHel=0 Topology=o	0				N	0	10.4	6.6	2.8	.		Hem-c15388_g8_i1.p1	putative catalytic inositol polyphosphate 5-phosphatase - probable fragment	s/ippase	CDD	1e-56	72.6	2052.92	394.07	115.24	Triatoma matogrossensis	salivary inositol polyphosphate 5-phosphatase	3E-082	ABR27940.1	69	83	66	Triatoma infestans	phosphatidylinositol 4,5-bisphosphate 5-phosphatase A-like isoform X2	1E-034	XP_014243404.1	37	59	69
Hem-c15388_g8_i4.p1	M	186	0	Hem-c15388_g8_i4.p1	561	GENE.c15388_g8_i4~~c15388_g8_i4.p1 ORF type:complete len:212 (-),score=28.93,ADN29823.1|85.782|4.85e-132 c15388_g8_i4:161-721(-)	M	*	CYT		21.687	9.26			ExpAA=0.07 First60=0.07 PredHel=0 Topology=o	0				N	0	9.1	6.5	3.2	.		Hem-c15388_g8_i4.p1	putative catalytic inositol polyphosphate 5-phosphatase - probable fragment	s/ippase	CDD	6e-52	65.6	12335	2888.96	844.82	Triatoma matogrossensis	salivary inositol polyphosphate 5-phosphatase	3E-081	ABR27940.1	76	87	59	Triatoma infestans	phosphatidylinositol 4,5-bisphosphate 5-phosphatase A-like isoform X2	1E-041	XP_014243404.1	45	64	59
Hem-c15388_g8_i2.p1	M	167	0	Hem-c15388_g8_i2.p1	501	GENE.c15388_g8_i2~~c15388_g8_i2.p1 ORF type:3prime_partial len:193 (-),score=28.53,ADN29821.1|86.458|3.78e-121 c15388_g8_i2:3-503(-)	M		CYT		19.323	9.32			ExpAA=0.10 First60=0.10 PredHel=0 Topology=o	0				N	0	12	7.2	2.4	.		Hem-c15388_g8_i2.p1	putative catalytic inositol polyphosphate 5-phosphatase - probable fragment	s/ippase	CDD	3e-58	61	21551.7	6075.86	1776.77	Triatoma matogrossensis	salivary inositol polyphosphate 5-phosphatase	1E-073	ABR27940.1	79	87	53	Triatoma infestans	phosphatidylinositol 4,5-bisphosphate 5-phosphatase A-like isoform X2	4E-038	XP_014243404.1	44	65	55
Hem-c23820_g1_i1.p1	L	199	2	Hem-c23820_g1_i1.p1	600	GENE.c23820_g1_i1~~c23820_g1_i1.p1 ORF type:5prime_partial len:200 (+),score=51.22,JAI52676.1|99.254|6.16e-91 c23820_g1_i1:2-601(+)	L	*	CYT		20.952	7.12			ExpAA=0.00 First60=0.00 PredHel=0 Topology=o	0				N	29	24.6	11.1	10.6	.	2 | 30 YSKRRKR|RG 0.710 *ProP* | 31 SKRRKRR|GG 0.784 *ProP* |	Hem-c23820_g1_i1.p1	inositol-145-triphosphate 5-phosphatase synaptojanin inp51/inp52/inp53 family - 29 OH-glycosylation sites - 29 NetOglyc sites	uk				4	0.84	0.25	putative inositol-145-triphosphate 5-phosphatase synaptojanin inp51/inp52/inp53	7E-075	JAI52676.1	99	100	72	Rhodnius neglectus	zinc finger protein ubi-d4 A isoform X5	1E-055	XP_014260010.1	58	67	39	Cimex lectularius
Hem-c15141_g1_i3.p1	Q	128	0	Hem-c15141_g1_i3.p1	384	GENE.c15141_g1_i3~~c15141_g1_i3.p1 ORF type:internal len:129 (+),score=19.88,ADN29821.1|82.031|2.37e-72 c15141_g1_i3:1-384(+)	Q		CYT		14.566	9.52			ExpAA=0.06 First60=0.02 PredHel=0 Topology=o	0				N	0	10.9	6.3	2.3	.		Hem-c15141_g1_i3.p1	Hypothetical protein	uk				12272.5	5725.1	1674.2	salivary inositol polyphosphate 5-phosphatase	8E-057	ADN29821.1	82	91	41	Triatoma matogrossensis	salivary inositol polyphosphate 5-phosphatase	7E-047	ABR27940.1	71	82	41	Triatoma infestans
Protease inhibitors
Kunitz-type
Hem-c3549_g1_i1.p1	F	197	1	Hem-c3549_g1_i1.p1	591	GENE.c3549_g1_i1~~c3549_g1_i1.p1 ORF type:internal len:198 (+),score=32.03,JAW07456.1|90.355|2.85e-101,JAW07456.1|36.250|4.55e-26,JAW07456.1|35.028|8.26e-26,JAW07456.1|38.411|2.67e-25,JAW07456.1|41.964|1.87e-22,JAW07456.1|36.709|2.16e-22,JAW07456.1|31.217|8.01e-21,JAW07456.1|30.319|9.25e-21 c3549_g1_i1:2-592(+)	F		CYT		22.582	4.58			ExpAA=0.00 First60=0.00 PredHel=0 Topology=o	0				N	3	10.7	7.6	11.2	.		Hem-c3549_g1_i1.p1	bpti/kunitz family of serine protease inhibitor	s/protinh Kunitz	SMART	3e-14	100	6	1.3	0.38	putative carboxypeptidase inhibitor smci, partial	1E-115	JAP04144.1	92	96	16	Triatoma dimidiata	Papilin-like Protein	7E-051	EFA07189.2	50	63	7	Tribolium castaneum
Hem-c13668_g1_i1.p1	R	723	3	Hem-c13668_g1_i1.p1	2172	GENE.c13668_g1_i1~~c13668_g1_i1.p1 ORF type:5prime_partial len:724 (+),score=151.21,JAP04144.1|93.089|0.0,JAP04144.1|34.848|1.78e-16,JAP04144.1|30.601|2.06e-16,JAP04144.1|32.576|1.45e-14,JAP04144.1|32.331|2.71e-14,JAP04144.1|29.139|4.93e-13,JAP04144.1|39.073|8.30e-13,JAP04144.1|31.200|1.47e-12,JAP04144.1|35.036|7.21e-08 c13668_g1_i1:1-2172(+)	R	*	CYT		80.463	5.43			ExpAA=0.27 First60=0.00 PredHel=0 Topology=o	0				N	4	11.5	5.9	8	.	3 | 680 SDRRKRR|AL 0.724 *ProP* | 713 RIVRKRR|QK 0.501 *ProP* | 716 RKRRQKR|NK 0.660 *ProP* |	Hem-c13668_g1_i1.p1	bpti/kunitz family of serine protease inhibitor	s/protinh Kunitz	SMART	3e-17	100	69	2.91	0.85	putative carboxypeptidase inhibitor smci, partial	0.0	JAP04144.1	93	95	59	Triatoma dimidiata	papilin isoform X1	1E-174	XP_024082550.1	45	60	29	Cimex lectularius
Hem-c15882_g1_i1.p1	P	120	0	Hem-c15882_g1_i1.p1	360	GENE.c15882_g1_i1~~c15882_g1_i1.p1 ORF type:internal len:121 (+),score=23.62,JAW07456.1|95.833|1.55e-75,JAW07456.1|42.857|2.09e-21,JAW07456.1|39.423|2.47e-21,JAW07456.1|36.220|8.78e-20,JAW07456.1|39.216|4.47e-18,JAW07456.1|36.800|2.97e-17,JAW07456.1|33.333|8.13e-16,JAW07456.1|34.513|4.85e-15,JAW07456.1|30.147|1.68e-14,JAW07456.1|40.000|1.32e-09 c15882_g1_i1:1-360(+)	P		CYT		13.603	8.63			ExpAA=0.00 First60=0.00 PredHel=0 Topology=o	0				N	1	10	9.2	6.7	.		Hem-c15882_g1_i1.p1	bpti/kunitz family of serine protease inhibitor	s/protinh Kunitz	SMART	2e-12	96.2	1	0.54	0.16	putative serine proteinase inhibitor ku family with thrombospondin repeat,	9E-071	JAW07456.1	95	98	5	Panstrongylus lignarius	papilin	2E-044	XP_016840896.1	58	77	4	Nasonia vitripennis
Hem-c13146_g1_i3.p1	P	146	0	Hem-c13146_g1_i3.p1	441	GENE.c13146_g1_i3~~c13146_g1_i3.p1 ORF type:5prime_partial len:147 (+),score=20.89,JAC15116.1|100.000|9.57e-89 c13146_g1_i3:2-442(+)	P	*	BL	20-21	16.657	8.89	14.234	9.09	ExpAA=0.03 First60=0.03 PredHel=0 Topology=o	0				N	0	15.8	5.5	6.2	.		Hem-c13146_g1_i3.p1	bpti/kunitz family of serine protease inhibitor	s/protinh Kunitz	SMART	1e-14	100	1.41	0.5	0.15	putative spondins extracellular matrix, partial	6E-078	JAC15116.1	100	100	18	Triatoma infestans	spondin-1-like isoform X2	3E-038	XP_014250507.1	54	68	18	Cimex lectularius
Hem-c13146_g1_i2.p1	V	726	3	Hem-c13146_g1_i2.p1	2181	GENE.c13146_g1_i2~~c13146_g1_i2.p1 ORF type:5prime_partial len:727 (+),score=116.79,JAC15116.1|99.004|0.0 c13146_g1_i2:1-2181(+)	V	*	SIG	23-24	82.232	7.36	79.436	7.36	ExpAA=21.60 First60=21.58 PredHel=1 Topology=i5-27o	1	3	96.3	0.7	N	0	16.1	5.2	5.6	.	1 | 561 ITSRVRK|FL 0.550 *ProP* |	Hem-c13146_g1_i2.p1	bpti/kunitz family of serine protease inhibitor - signalP detected	s/protinh Kunitz	SMART	5e-16	100	107.59	4.52	1.32	putative spondins extracellular matrix, partial	0.0	JAC15116.1	99	99	100	Triatoma infestans	spondin-1-like isoform X2	0.0	XP_014250507.1	51	68	101	Cimex lectularius
Hem-c9135_g1_i2.p1	S	247	1	Hem-c9135_g1_i2.p1	744	GENE.c9135_g1_i2~~c9135_g1_i2.p1 ORF type:5prime_partial len:248 (+),score=36.89,JAW08298.1|96.804|1.46e-153,JAW08298.1|33.645|4.86e-08,JAW08298.1|29.078|1.37e-04 c9135_g1_i2:2-745(+)	S	*	CYT		27.841	8.83			ExpAA=16.61 First60=16.60 PredHel=1 Topology=o10-27i	1	6.9	4	89.1	N	0	16.6	6.5	4.9	.		Hem-c9135_g1_i2.p1	bpti/kunitz family of serine protease inhibitor	s/protinh Kunitz	SMART	5e-17	98.1	18	2.78	0.81	putative spondins extracellular matrix	1E-130	JAW08298.1	96	99	26	Panstrongylus lignarius	spondin-1	2E-069	XP_014248718.1	58	71	26	Cimex lectularius
Hem-c9135_g2_i1.p1	S	259	1	Hem-c9135_g2_i1.p1	777	GENE.c9135_g2_i1~~c9135_g2_i1.p1 ORF type:internal len:260 (+),score=62.54,JAC15239.1|98.467|0.0,JAC15239.1|35.577|4.59e-07 c9135_g2_i1:2-778(+)	S		CYT		28.945	8.39			ExpAA=0.00 First60=0.00 PredHel=0 Topology=o	0				N	3	15.8	6.9	5.4	.		Hem-c9135_g2_i1.p1	bpti/kunitz family of serine protease inhibitor	s/protinh Kunitz	SMART	1e-16	100	5	0.73	0.21	putative spondins extracellular matrix, partial	1E-157	JAC15239.1	98	98	37	Triatoma infestans	spondin-1	5E-080	XP_014248718.1	53	69	32	Cimex lectularius
Kazal-type
Hem-c14921_g1_i3.p1	M	161	0	Hem-c14921_g1_i3.p1	486	GENE.c14921_g1_i3~~c14921_g1_i3.p1 ORF type:complete len:162 (+),score=28.29,JAA75658.1|30.405|1.34e-12 c14921_g1_i3:322-807(+)	M	*	SIG	23-24	18.77	9.81	15.98	9.76	ExpAA=4.47 First60=4.47 PredHel=0 Topology=o	0				N	0	7.5	6.8	3.7	.	1 | 99 PGNREKR|GL 0.660 *ProP* |	Hem-c14921_g1_i3.p1	kazal type serine protease inhibitor rhodnius prolixus - signalP detected	s/protinh Kazal	HEMIPTERA	3e-10	88.3	67.36	20.01	5.85	putative kazal type serine protease inhibitor	3E-010	JAA75658.1	30	50	88	Rhodnius prolixus	Uncharacterized protein CELE_F29G6.1	2E-006	NP_509920.3	31	50	7	Caenorhabditis elegans
Hem-c14921_g1_i2.p1	M	157	0	Hem-c14921_g1_i2.p1	474	GENE.c14921_g1_i2~~c14921_g1_i2.p1 ORF type:complete len:158 (+),score=25.60,JAA75658.1|32.283|1.64e-14 c14921_g1_i2:372-845(+)	M	*	SIG	23-24	18.454	9.86	15.665	9.82	ExpAA=4.58 First60=4.58 PredHel=0 Topology=o	0				N	0	7.6	5.1	3.8	.	1 | 95 PENREKR|GL 0.672 *ProP* |	Hem-c14921_g1_i2.p1	kazal type serine protease inhibitor rhodnius prolixus - signalP detected	s/protinh Kazal	HEMIPTERA	1e-11	85.7	3.64	1.13	0.33	putative kazal type serine protease inhibitor	1E-011	JAA75658.1	31	56	86	Rhodnius prolixus	Uncharacterized protein CELE_F29G6.1	3E-006	NP_509920.3	31	50	7	Caenorhabditis elegans
Hem-c11333_g1_i2.p1	M	129	1	Hem-c11333_g1_i2.p1	390	GENE.c11333_g1_i2~~c11333_g1_i2.p1 ORF type:complete len:130 (+),score=10.14,JAC17062.1|96.899|3.32e-89 c11333_g1_i2:43-432(+)	M	*	SIG	22-23	14.293	8.7	11.952	8.47	ExpAA=10.54 First60=10.16 PredHel=0 Topology=o	0				N	0	12.4	5.4	4.7	.		Hem-c11333_g1_i2.p1	kazal inhibitor - signalP detected	s/protinh Kazal	HEMIPTERA	3e-72	96.9	7	3.16	0.92	putative kazal-type inhibitor, partial	3E-072	JAC17062.1	96	98	97	Triatoma infestans	Kazal-type inhibitor	8E-017	ADF97836.1	44	57	25	Panstrongylus megistus
Hem-c11333_g1_i1.p1	F	119	1	Hem-c11333_g1_i1.p1	360	GENE.c11333_g1_i1~~c11333_g1_i1.p1 ORF type:5prime_partial len:120 (+),score=8.96,JAC17062.1|91.743|1.25e-68 c11333_g1_i1:3-362(+)	F	*	CYT		13.488	8.8			ExpAA=0.08 First60=0.02 PredHel=0 Topology=o	0				N	0	10.9	5.9	5	.		Hem-c11333_g1_i1.p1	kazal inhibitor	s/protinh Kazal	HEMIPTERA	6e-57	81.9	0	0	0	putative kazal-type inhibitor, partial	6E-057	JAC17062.1	91	94	82	Triatoma infestans	Kazal-type inhibitor	2E-017	ADF97836.1	41	55	29	Panstrongylus megistus
Hem-c3623_g1_i1.p1	Q	247	1	Hem-c3623_g1_i1.p1	744	GENE.c3623_g1_i1~~c3623_g1_i1.p1 ORF type:5prime_partial len:248 (+),score=35.85,XP_014241288.1|45.283|9.45e-58 c3623_g1_i1:3-746(+)	Q	*	SIG	32-33	26.637	5.46	23.161	5.29	ExpAA=14.27 First60=14.27 PredHel=0 Topology=o	0				N	5	15.4	6.5	8.9	.	1 | 107 RCRRDKR|VV 0.780 *ProP* |	Hem-c3623_g1_i1.p1	kazal serine protease inhibitor domain-containing protein 1-like cimex lectularius - signalP detected	s/protinh Kazal	HEMIPTERA	3e-50	91.5	8	1.24	0.36	kazal-type serine protease inhibitor domain-containing protein 1-like	3E-050	XP_014241288.1	46	59	92	Cimex lectularius	kazal-type serine protease inhibitor domain-containing protein 1-like	2E-049	XP_014241288.1	46	59	92	Cimex lectularius
Hem-c18307_g1_i1.p1	A	299	0	Hem-c18307_g1_i1.p1	897	GENE.c18307_g1_i1~~c18307_g1_i1.p1 ORF type:internal len:300 (+),score=57.54,JAC14903.1|98.328|0.0 c18307_g1_i1:2-898(+)	A		CYT		31.982	4.84			ExpAA=0.04 First60=0.00 PredHel=0 Topology=o	0				N	0	16.4	6	6.7	.		Hem-c18307_g1_i1.p1	reversion-inducing cysteine-rich protein with kazal motif - probable fragment	s/protinh Kazal	HEMIPTERA	0	67	8	0.96	0.28	putative serine protease inhibitor, partial	1E-172	JAC14903.1	98	99	34	Triatoma infestans	reversion-inducing cysteine-rich protein with Kazal motifs isoform X2	3E-088	XP_024082435.1	53	73	39	Cimex lectularius
Hem-c15210_g10_i1.p1	M	87	0	Hem-c15210_g10_i1.p1	264	GENE.c15210_g10_i1~~c15210_g10_i1.p1 ORF type:complete len:88 (+),score=6.27,JAC18682.1|75.581|1.49e-45 c15210_g10_i1:80-343(+)	M	*	SIG	26-27	9.735	5.47	6.938	4.7	ExpAA=0.86 First60=0.86 PredHel=0 Topology=o	0				N	1	13.8	5.7	6.9	.		Hem-c15210_g10_i1.p1	salivary kazaltype proteinase inhibitor - signalP detected	s/protinh Kazal	HEMIPTERA	1e-35	98.8	16934	22129.2	6471.27	putative salivary kazaltype proteinase inhibitor	1E-035	JAC18682.1	75	86	99	Triatoma infestans	salivary secreted kazal-type proteinase inhibitor	3E-010	ABR27937.1	44	56	99	Triatoma infestans
Hem-c15210_g10_i2.p1	M	87	0	Hem-c15210_g10_i2.p1	264	GENE.c15210_g10_i2~~c15210_g10_i2.p1 ORF type:complete len:88 (+),score=9.50,ADN29806.1|93.103|3.12e-55 c15210_g10_i2:80-343(+)	M	*	SIG	26-27	9.613	5.21	6.808	4.65	ExpAA=3.00 First60=3.00 PredHel=0 Topology=o	0				N	3	14.9	6.9	5.7	.		Hem-c15210_g10_i2.p1	salivary kazaltype proteinase inhibitor triatoma matogrossensis - signalP detected	s/protinh Kazal	HEMIPTERA	3e-43	100	18198.1	23781.1	6954.33	salivary kazaltype proteinase inhibitor	3E-043	ADN29806.1	93	94	100	Triatoma matogrossensis	salivary kazal-type proteinase inhibitor	8E-011	ABR27896.1	48	60	100	Triatoma infestans
Hem-c15210_g10_i3.p1	M	87	0	Hem-c15210_g10_i3.p1	264	GENE.c15210_g10_i3~~c15210_g10_i3.p1 ORF type:complete len:88 (+),score=8.65,ADN29812.1|89.655|1.30e-52 c15210_g10_i3:80-343(+)	M	*	SIG	26-27	9.703	4.95	6.895	4.53	ExpAA=3.01 First60=3.01 PredHel=0 Topology=o	0				N	2	16.1	6.9	4.6	.		Hem-c15210_g10_i3.p1	salivary kazaltype proteinase inhibitor triatoma matogrossensis - signalP detected	s/protinh Kazal	HEMIPTERA	2e-41	100	41721.6	54521.5	15943.8	salivary kazaltype proteinase inhibitor	2E-041	ADN29812.1	89	91	100	Triatoma matogrossensis	salivary kazal-type proteinase inhibitor	3E-012	ABR27896.1	49	62	100	Triatoma infestans
Hem-c15210_g10_i4.p1	M	80	0	Hem-c15210_g10_i4.p1	243	GENE.c15210_g10_i4~~c15210_g10_i4.p1 ORF type:complete len:81 (+),score=8.73,JAC18583.1|73.750|1.10e-38 c15210_g10_i4:80-322(+)	M	*	SIG	27-28	8.706	8.52	5.838	8.62	ExpAA=20.41 First60=20.41 PredHel=1 Topology=i7-26o	1	23.8	67.5	8.8	N	0	18.8	8.8	3.8	.		Hem-c15210_g10_i4.p1	salivary kazal proteinase inhibitor - signalP detected	s/protinh Kazal	HEMIPTERA	3e-30	101.2	26688	48519.3	14188.5	putative salivary kazal-type proteinase inhibitor	3E-030	JAC18583.1	73	85	101	Triatoma infestans	salivary kazal-type proteinase inhibitor	6E-029	ABR27896.1	73	86	98	Triatoma infestans
Hem-c15210_g10_i6.p1	M	80	0	Hem-c15210_g10_i6.p1	243	GENE.c15210_g10_i6~~c15210_g10_i6.p1 ORF type:complete len:81 (+),score=7.13,ABR27896.1|88.608|2.76e-46 c15210_g10_i6:80-322(+)	M	*	SIG	27-28	8.761	8.55	5.872	8.9	ExpAA=17.70 First60=17.70 PredHel=1 Topology=i7-25o	1	22.5	68.8	8.8	N	0	18.8	8.8	1.3	.		Hem-c15210_g10_i6.p1	salivary kazal proteinase inhibitor - signalP detected	s/protinh Kazal	HEMIPTERA	2e-36	97.5	7902.59	14367.1	4201.37	salivary kazal-type proteinase inhibitor	2E-036	ABR27896.1	88	91	98	Triatoma infestans	salivary kazal-type proteinase inhibitor	1E-035	ABR27896.1	88	91	98	Triatoma infestans
Hem-c15210_g10_i5.p1	M	79	0	Hem-c15210_g10_i5.p1	240	GENE.c15210_g10_i5~~c15210_g10_i5.p1 ORF type:complete len:80 (+),score=6.64,ABR27896.1|93.671|5.96e-50 c15210_g10_i5:80-319(+)	M	*	SIG	27-28	8.603	7.57	5.711	8.33	ExpAA=17.61 First60=17.61 PredHel=1 Topology=i7-25o	1	22.8	68.4	8.9	N	2	19	8.9	1.3	.		Hem-c15210_g10_i5.p1	salivary kazal proteinase inhibitor - signalP detected	s/protinh Kazal	HEMIPTERA	7e-40	97.5	49189.4	94464.8	27624.4	salivary kazal-type proteinase inhibitor	7E-040	ABR27896.1	93	96	98	Triatoma infestans	salivary kazal-type proteinase inhibitor	5E-039	ABR27896.1	93	96	98	Triatoma infestans
Hem-c11034_g1_i1.p1	F	71	0	Hem-c11034_g1_i1.p1	213	GENE.c11034_g1_i1~~c11034_g1_i1.p1 ORF type:internal len:72 (-),score=10.24,ADN29806.1|91.549|6.26e-44 c11034_g1_i1:3-215(-)	F		CYT		7.995	4.68			ExpAA=0.00 First60=0.00 PredHel=0 Topology=o	0				N	2	11.3	8.5	7	.		Hem-c11034_g1_i1.p1	salivary kazaltype proteinase inhibitor triatoma matogrossensis	s/protinh Kazal	HEMIPTERA	5e-35	81.6	2325.32	8323.87	2434.16	salivary kazaltype proteinase inhibitor	5E-035	ADN29806.1	91	94	82	Triatoma matogrossensis	salivary kazal-type proteinase inhibitor	5E-005	ABR27896.1	36	55	78	Triatoma infestans
Hem-c15210_g3_i1.p1	T	71	0	Hem-c15210_g3_i1.p1	213	GENE.c15210_g3_i1~~c15210_g3_i1.p1 ORF type:internal len:72 (-),score=5.83,ABR27896.1|95.385|1.35e-40 c15210_g3_i1:2-214(-)	T		SIG	21-22	7.801	6.44	5.557	8.41	ExpAA=7.03 First60=7.03 PredHel=0 Topology=o	0				N	0	15.5	8.5	2.8	.		Hem-c15210_g3_i1.p1	salivary kazal proteinase inhibitor - signalP detected	s/protinh Kazal	HEMIPTERA	5e-32	80.2	0	0	0	salivary kazal-type proteinase inhibitor	5E-032	ABR27896.1	95	95	80	Triatoma infestans	salivary kazal-type proteinase inhibitor	4E-031	ABR27896.1	95	95	80	Triatoma infestans
Hem-c21715_g1_i1.p1	F	69	0	Hem-c21715_g1_i1.p1	210	GENE.c21715_g1_i1~~c21715_g1_i1.p1 ORF type:5prime_partial len:70 (+),score=7.92,JAC18673.1|65.714|2.29e-23 c21715_g1_i1:1-210(+)	F	*	CYT		7.918	6.73			ExpAA=0.00 First60=0.00 PredHel=0 Topology=o	0				N	2	7.2	7.2	4.3	.		Hem-c21715_g1_i1.p1	salivary kazaltype proteinase inhibitor	s/protinh Kazal	HEMIPTERA	1e-18	88.6	4	15.65	4.58	putative salivary kazaltype proteinase inhibitor, partial	1E-018	JAC18673.1	65	71	89	Triatoma infestans	salivary secreted kazal-type proteinase inhibitor	2E-004	ABR27937.1	41	53	81	Triatoma infestans
Hem-c15210_g10_i7.p1	L	69	1	Hem-c15210_g10_i7.p1	210	GENE.c15210_g10_i7~~c15210_g10_i7.p1 ORF type:5prime_partial len:70 (+),score=9.52,ADN29813.1|95.652|2.35e-44 c15210_g10_i7:2-211(+)	L	*	CYT		7.769	4.71			ExpAA=0.00 First60=0.00 PredHel=0 Topology=o	0				N	3	11.6	5.8	7.2	.		Hem-c15210_g10_i7.p1	salivary secreted kazaltype proteinase inhibitor triatoma matogrossensis	s/protinh Kazal	HEMIPTERA	1e-35	78.4	3469	13568.5	3967.84	salivary secreted kazaltype proteinase inhibitor	1E-035	ADN29813.1	95	95	78	Triatoma matogrossensis	C3 and PZP-like alpha-2-macroglobulin domain-containing protein 8 isoform X1	0.010	XP_025000179.1	33	51	3	Gallus gallus
Hem-c11377_g1_i2.p1	F	97	0	Hem-c11377_g1_i2.p1	294	GENE.c11377_g1_i2~~c11377_g1_i2.p1 ORF type:5prime_partial len:98 (+),score=10.01,ADN29811.1|85.542|1.88e-47 c11377_g1_i2:1-294(+)	F	*	SIG	40-41	11.167	4.64	6.63	4.36	ExpAA=15.03 First60=15.03 PredHel=1 Topology=o15-34i	1	19.6	15.5	64.9	N	0	12.4	3.1	3.1	.		Hem-c11377_g1_i2.p1	salivary secreted kazaltype proteinase inhibitor triatoma matogrossensis - Membrane anchor detected	s/protinh Kazal	HEMIPTERA	4e-37	100	30008.7	27435.6	8023.02	salivary secreted kazaltype proteinase inhibitor	4E-037	ADN29811.1	85	92	100	Triatoma matogrossensis	Pc266, similar to salivary kazal-type proteinase inhibitor, partial	9E-012	BBA30668.1	57	66	95	Panstrongylus chinai
Hem-c10221_g1_i1.p1	D	89	0	Hem-c10221_g1_i1.p1	270	GENE.c10221_g1_i1~~c10221_g1_i1.p1 ORF type:5prime_partial len:90 (-),score=15.57,ADN29811.1|90.361|4.03e-50 c10221_g1_i1:60-329(-)	D	*	SIG	32-33	10.175	4.62	6.674	4.34	ExpAA=9.93 First60=9.93 PredHel=0 Topology=o	0				N	0	12.4	3.4	3.4	.		Hem-c10221_g1_i1.p1	salivary secreted kazaltype proteinase inhibitor triatoma matogrossensis - signalP detected	s/protinh Kazal	HEMIPTERA	4e-39	100	23448.3	28274	8268.19	salivary secreted kazaltype proteinase inhibitor	4E-039	ADN29811.1	90	93	100	Triatoma matogrossensis	Pc266, similar to salivary kazal-type proteinase inhibitor, partial	1E-010	BBA30668.1	56	67	92	Panstrongylus chinai
Hem-c5368_g1_i1.p1	T	88	0	Hem-c5368_g1_i1.p1	267	GENE.c5368_g1_i1~~c5368_g1_i1.p1 ORF type:5prime_partial len:89 (+),score=3.58,JAA75649.1|53.165|6.42e-25 c5368_g1_i1:2-268(+)	T	*	SIG	34-35	9.594	9.23	5.936	10.2	ExpAA=20.19 First60=20.19 PredHel=1 Topology=o10-32i	1	25	11.4	63.6	N	1	18.2	5.7	4.5	.		Hem-c5368_g1_i1.p1	kazal type serine protease inhibitor rhodnius prolixus - Membrane anchor detected	s/protinh Kazal	HEMIPTERA	6e-19	100	27	33.87	9.9	putative kazal type serine protease inhibitor	6E-019	JAA75649.1	53	65	100	Rhodnius prolixus	salivary secreted kazal-type proteinase inhibitor	3E-012	ABR27937.1	47	62	100	Triatoma infestans
Hem-c8320_g1_i1.p1	D	82	0	Hem-c8320_g1_i1.p1	246	GENE.c8320_g1_i1~~c8320_g1_i1.p1 ORF type:internal len:83 (+),score=1.48,JAA75649.1|46.479|1.44e-18 c8320_g1_i1:2-247(+)	D		SIG	33-34	8.971	7.78	5.375	8.8	ExpAA=19.95 First60=19.95 PredHel=1 Topology=i9-31o	1	26.8	62.2	11	N	1	15.9	8.5	3.7	.		Hem-c8320_g1_i1.p1	kazal type serine protease inhibitor rhodnius prolixus - Membrane anchor detected	s/protinh Kazal	HEMIPTERA	3e-14	89.8	0	0	0	putative kazal type serine protease inhibitor	3E-014	JAA75649.1	46	61	90	Rhodnius prolixus	salivary secreted kazal-type proteinase inhibitor	5E-010	ABR27937.1	50	65	84	Triatoma infestans
Hem-c13467_g1_i1.p1	M	91	0	Hem-c13467_g1_i1.p1	276	GENE.c13467_g1_i1~~c13467_g1_i1.p1 ORF type:complete len:92 (+),score=8.24,ADN29809.1|89.011|3.64e-46 c13467_g1_i1:66-341(+)	M	*	SIG	27-28	9.961	9.26	7.046	9.8	ExpAA=18.30 First60=18.26 PredHel=1 Topology=o5-22i	1	18.7	5.5	75.8	N	4	16.5	8.8	5.5	.	1 | 50 GRRRSER|HI 0.614 *ProP* |	Hem-c13467_g1_i1.p1	salivary secreted kazaltype proteinase inhibitor triatoma matogrossensis - signalP detected	s/protinh Kazal	HEMIPTERA	7e-42	98.9	9044	10112.7	2957.27	salivary secreted kazaltype proteinase inhibitor	7E-042	ADN29809.1	89	91	99	Triatoma matogrossensis	secreted peptide	2E-013	ABJ96351.1	53	61	109	Triatoma brasiliensis
Hem-c12110_g1_i1.p1	I	83	1	Hem-c12110_g1_i1.p1	249	GENE.c12110_g1_i1~~c12110_g1_i1.p1 ORF type:internal len:84 (+),score=13.26,JAR95835.1|67.692|9.01e-24 c12110_g1_i1:3-251(+)	I		CYT		9.24	4.46			ExpAA=0.00 First60=0.00 PredHel=0 Topology=o	0				N	1	10.8	7.2	6	.		Hem-c12110_g1_i1.p1	salivary kazaltype serine protease inhibitor	s/protinh Kazal	HEMIPTERA	1e-21	88	34	55.74	16.3	putative salivary kazaltype serine protease inhibitor	1E-021	JAC18685.1	72	80	88	Triatoma infestans	Thrombin inhibitor rhodniin	1E-008	Q06684.1	42	64	52
Hem-c12975_g1_i1.p1	M	75	1	Hem-c12975_g1_i1.p1	228	GENE.c12975_g1_i1~~c12975_g1_i1.p1 ORF type:complete len:76 (+),score=7.17,JAW15799.1|82.895|2.89e-39 c12975_g1_i1:211-438(+)	M	*	SIG	21-22	8.593	6.24	6.245	5.82	ExpAA=9.92 First60=9.92 PredHel=0 Topology=o	0				N	0	12	4	4	.		Hem-c12975_g1_i1.p1	salivary kazaltype serine protease inhibitor - signalP detected	s/protinh Kazal	HEMIPTERA	2e-35	100	715	1752.65	512.53	putative salivary kazaltype serine protease inhibitor	2E-035	JAC18685.1	92	93	100	Triatoma infestans	thrombin inhibitor infestin precursor, partial	1E-007	AAK57342.1	51	65	21	Triatoma infestans
Hem-c12110_g1_i3.p1	M	70	0	Hem-c12110_g1_i3.p1	213	GENE.c12110_g1_i3~~c12110_g1_i3.p1 ORF type:complete len:71 (+),score=14.20,JAR95835.1|70.492|2.02e-22 c12110_g1_i3:1-213(+)	M	*	CYT		7.86	5.71			ExpAA=0.00 First60=0.00 PredHel=0 Topology=o	0				N	0	8.6	8.6	5.7	.		Hem-c12110_g1_i3.p1	salivary kazaltype serine protease inhibitor	s/protinh Kazal	HEMIPTERA	1e-18	82.6	1	3.59	1.05	putative salivary kazaltype serine protease inhibitor	1E-018	JAC18685.1	70	77	83	Triatoma infestans	Thrombin inhibitor rhodniin	7E-007	Q06684.1	44	61	48
Hem-c16075_g1_i1.p1	M	74	0	Hem-c16075_g1_i1.p1	225	GENE.c16075_g1_i1~~c16075_g1_i1.p1 ORF type:complete len:75 (+),score=0.41,JAC16880.1|79.730|2.49e-34 c16075_g1_i1:44-268(+)	M	*	SIG	21-22	8.391	9.54	6.097	9.64	ExpAA=16.28 First60=16.28 PredHel=1 Topology=o4-21i	1	23	5.4	71.6	N	0	9.5	4.1	6.8	.		Hem-c16075_g1_i1.p1	kazalzinho kazal type serine protease inhibitor - signalP detected	s/protinh Kazal	HEMIPTERA	2e-30	100	0	0	0	putative kazalzinho kazal type serine protease inhibitor	2E-030	JAC16880.1	79	86	100	Triatoma infestans	enhancer of split M1 protein	0.001	XP_004521914.1	38	56	31	Ceratitis capitata
Hem-c17425_g1_i1.p2	F	74	0	Hem-c17425_g1_i1.p2	225	GENE.c17425_g1_i1~~c17425_g1_i1.p2 ORF type:5prime_partial len:75 (+),score=7.44,JAW15223.1|65.333|3.07e-30 c17425_g1_i1:2-226(+)	F	*	SIG	17-18	8.258	9.01	6.444	8.83	ExpAA=0.00 First60=0.00 PredHel=0 Topology=o	0				N	0	5.4	5.4	4.1	.		Hem-c17425_g1_i1.p2	kazalzinho kazal type serine protease inhibitor panstrongylus lignarius - signalP detected	s/protinh Kazal	HEMIPTERA	1e-23	84.2	0	0	0	putative kazalzinho kazal type serine protease inhibitor	1E-023	JAW15223.1	65	78	84	Panstrongylus lignarius	hypothetical protein AND_001299	0.003	ETN66904.1	30	50	96	Anopheles darlingi
Hem-c18410_g1_i1.p1	M	73	0	Hem-c18410_g1_i1.p1	222	GENE.c18410_g1_i1~~c18410_g1_i1.p1 ORF type:complete len:74 (+),score=0.84,JAW15983.1|68.493|1.83e-32 c18410_g1_i1:128-349(+)	M	*	SIG	19-20	8.447	8.79	6.286	8.7	ExpAA=0.36 First60=0.36 PredHel=0 Topology=o	0				N	0	8.2	4.1	2.7	.		Hem-c18410_g1_i1.p1	kazal inhibitor panstrongylus megistus - signalP detected	s/protinh Kazal	HEMIPTERA	1e-29	100	10	28.2	8.25	putative kazal-type inhibitor	1E-029	JAC85211.1	75	86	100	Panstrongylus megistus	uncharacterized protein LOC112128284 isoform X2	1E-006	XP_024086049.1	41	64	69	Cimex lectularius
Serpin
Hem-c13677_g1_i1.p1	M	400	1	Hem-c13677_g1_i1.p1	1203	GENE.c13677_g1_i1~~c13677_g1_i1.p1 ORF type:complete len:401 (+),score=87.84,JAR99886.1|90.524|0.0 c13677_g1_i1:62-1264(+)	M	*	SIG	24-25	44.701	5.52	42.261	5.52	ExpAA=17.71 First60=17.50 PredHel=1 Topology=i2-24o	1	5.5	94	0.5	N	0	10.5	4.8	4.8	.		Hem-c13677_g1_i1.p1	serine proteinase inhibitor - signalP detected	s/protinh	HEMIPTERA	0	99.7	172.81	14.39	4.21	serpin b4-like protein isoform x8	0.0	JAR99886.1	90	94	99	Triatoma infestans	serpin	1E-126	AGM71678.1	58	75	100	Panstrongylus megistus
Hem-c13677_g1_i2.p1	M	398	1	Hem-c13677_g1_i2.p1	1197	GENE.c13677_g1_i2~~c13677_g1_i2.p1 ORF type:complete len:399 (+),score=84.34,JAR99886.1|96.482|0.0 c13677_g1_i2:62-1258(+)	M	*	SIG	24-25	44.601	5.42	42.164	5.43	ExpAA=17.74 First60=17.51 PredHel=1 Topology=i2-24o	1	5.5	94	0.5	N	0	10.8	4.3	4.3	.		Hem-c13677_g1_i2.p1	serine proteinase inhibitor - signalP detected	s/protinh	HEMIPTERA	0	99.7	2329.17	195.17	57.07	serpin b4-like protein isoform x8	0.0	JAR99886.1	96	98	99	Triatoma infestans	serpin	1E-125	AGM71678.1	58	74	99	Panstrongylus megistus
Hem-c13677_g1_i3.p1	M	398	1	Hem-c13677_g1_i3.p1	1197	GENE.c13677_g1_i3~~c13677_g1_i3.p1 ORF type:complete len:399 (+),score=83.10,JAR99886.1|90.428|0.0 c13677_g1_i3:62-1258(+)	M	*	SIG	24-25	44.781	5.65	42.344	5.66	ExpAA=17.74 First60=17.51 PredHel=1 Topology=i2-24o	1	5.5	94	0.5	N	0	10.3	4.3	4.5	.		Hem-c13677_g1_i3.p1	serine proteinase inhibitor - signalP detected	s/protinh	HEMIPTERA	0	101.5	3206.06	268.65	78.56	serpin b4-like protein isoform x8	0.0	JAR99886.1	90	94	99	Triatoma infestans	serpin	1E-122	AGM71678.1	57	74	99	Panstrongylus megistus
Hem-c13677_g1_i5.p1	M	395	1	Hem-c13677_g1_i5.p1	1188	GENE.c13677_g1_i5~~c13677_g1_i5.p1 ORF type:complete len:396 (+),score=77.29,JAR99886.1|90.176|0.0 c13677_g1_i5:62-1249(+)	M	*	SIG	24-25	44.42	5.93	41.984	5.93	ExpAA=17.78 First60=17.52 PredHel=1 Topology=i2-24o	1	5.6	93.9	0.5	N	0	10.4	4.3	4.3	.		Hem-c13677_g1_i5.p1	serine proteinase inhibitor - signalP detected	s/protinh	HEMIPTERA	0	100.7	1466.96	124.05	36.28	serpin b4-like protein isoform x8	0.0	JAR99886.1	90	94	99	Triatoma infestans	serpin	1E-123	AGM71678.1	57	74	99	Panstrongylus megistus
Hem-c12082_g1_i1.p1	M	422	3	Hem-c12082_g1_i1.p1	1269	GENE.c12082_g1_i1~~c12082_g1_i1.p1 ORF type:complete len:423 (+),score=92.66,JAW10345.1|97.393|0.0 c12082_g1_i1:152-1420(+)	M	*	SIG	20-21	47.321	7.05	45.009	7.17	ExpAA=0.42 First60=0.07 PredHel=0 Topology=o	0				N	2	13.7	4	5.7	.		Hem-c12082_g1_i1.p1	serine proteinase inhibitor panstrongylus lignarius - signalP detected	s/protinh	HEMIPTERA	0	100	156	12.19	3.56	putative serine proteinase inhibitor	0.0	JAW10345.1	97	98	100	Panstrongylus lignarius	serine protease inhibitor 88Ea-like	1E-141	XP_014246505.1	60	78	100	Cimex lectularius
Hem-c10524_g1_i1.p1	C	462	3	Hem-c10524_g1_i1.p1	1389	GENE.c10524_g1_i1~~c10524_g1_i1.p1 ORF type:5prime_partial len:463 (+),score=78.05,JAC14613.1|97.941|0.0,JAC14613.1|30.769|1.09e-51 c10524_g1_i1:3-1391(+)	C	*	SIG	32-33	51.909	9.16	48.231	9.23	ExpAA=22.64 First60=17.88 PredHel=1 Topology=i7-29o	1	4.8	93.7	1.5	N	1	14.9	4.5	5.6	.		Hem-c10524_g1_i1.p1	serine proteinase inhibitor - probable fragment - signalP detected	s/protinh	HEMIPTERA	0	53.5	54	3.79	1.11	putative serine proteinase inhibitor, partial	0.0	JAC14613.1	97	98	54	Triatoma infestans	uncharacterized protein LOC106669534 isoform X3	4E-079	XP_014254550.1	40	63	46	Cimex lectularius
Pacifastin
Hem-c11652_g1_i2.p1	D	238	1	Hem-c11652_g1_i2.p1	714	GENE.c11652_g1_i2~~c11652_g1_i2.p1 ORF type:internal len:239 (+),score=22.57,ATU82702.1|35.829|9.69e-26,ATU82702.1|34.135|1.30e-21,ATU82702.1|43.396|1.72e-16 c11652_g1_i2:3-716(+)	D		SIG	21-22	26.475	9.36	24.053	9.42	ExpAA=9.24 First60=9.24 PredHel=0 Topology=o	0				N	1	13	7.6	8.8	.		Hem-c11652_g1_i2.p1	pacifastin-related serine protease inhibitor precursor panstrongylus lignarius - probable fragment - signalP detected	s/protinh	HEMIPTERA	2e-20	74	17	2.78	0.81	venom pacifastin-like-protein 1	5E-028	ATU82702.1	35	47	76	Pristhesancus plagipennis	pacifastin light chain	3E-018	KFB40411.1	29	44	54	Anopheles sinensis
Hem-c4891_g1_i1.p1	M	156	0	Hem-c4891_g1_i1.p1	468	GENE.c4891_g1_i1~~c4891_g1_i1.p1 ORF type:3prime_partial len:157 (+),score=19.61,JAA76089.1|63.125|2.29e-62,JAA76089.1|47.887|1.11e-10 c4891_g1_i1:83-550(+)	M		SIG	17-18	16.378	4.72	14.481	4.61	ExpAA=0.03 First60=0.03 PredHel=0 Topology=o	0				N	1	14.7	11.5	5.8	.		Hem-c4891_g1_i1.p1	pacifastin-like protease inhibitor cvp4 panstrongylus lignarius - signalP detected	s/protinh	HEMIPTERA	2e-53	93.4	2	0.63	0.19	putative pacifastin inhibitor lcmii with vwf adomain-containing protein	2E-059	JAA76089.1	63	77	93	Rhodnius prolixus	kielin/chordin-like protein	8E-024	XP_019931047.1	34	47	41	Aedes albopictus
Hem-c13615_g1_i1.p1	M	163	0	Hem-c13615_g1_i1.p1	492	GENE.c13615_g1_i1~~c13615_g1_i1.p1 ORF type:complete len:164 (+),score=23.39,JAW14392.1|69.106|8.50e-53 c13615_g1_i1:58-549(+)	M	*	SIG	19-20	17.547	5.88	15.571	5.66	ExpAA=13.88 First60=13.88 PredHel=1 Topology=i7-29o	1	13.5	82.2	4.3	N	0	17.2	8.6	3.7	.	1 | 118 GYYRTKR|EI 0.644 *ProP* |	Hem-c13615_g1_i1.p1	pacifastin-like protease inhibitor cvp4 panstrongylus lignarius - signalP detected	s/protinh	HEMIPTERA	3e-08	75.7	75	21.81	6.38	putative secreted protein precursor	4E-044	JAW14392.1	70	79	100	Panstrongylus lignarius	pacifastin light chain	9E-011	XP_001858079.1	35	48	30	Culex quinquefasciatus
Hem-c13757_g1_i1.p1	V	244	0	Hem-c13757_g1_i1.p1	735	GENE.c13757_g1_i1~~c13757_g1_i1.p1 ORF type:5prime_partial len:245 (+),score=66.26,JAS00710.1|95.833|1.36e-163 c13757_g1_i1:1-735(+)	V	*	SIG	24-25	27.394	5.61	24.618	5.32	ExpAA=13.29 First60=13.29 PredHel=0 Topology=o	0				N	7	13.9	3.7	6.1	.	1 | 187 DNERVKR|DE 0.614 *ProP* |	Hem-c13757_g1_i1.p1	pacifastin light chain-like protein - signalP detected	s/protinh	HEMIPTERA	0	100.8	1084.47	170.34	49.81	pacifastin light chain-like protein serine proteinase inhibitor, partial	1E-140	JAS00710.1	95	97	101	Triatoma infestans	prolow-density lipoprotein receptor-related protein 1-like	9E-021	XP_012546972.1	30	46	35	Bombyx mori
Hem-c12258_g1_i1.p1	M	105	0	Hem-c12258_g1_i1.p1	318	GENE.c12258_g1_i1~~c12258_g1_i1.p1 ORF type:complete len:106 (+),score=11.25,ABH93633.1|72.549|1.48e-44 c12258_g1_i1:74-391(+)	M	*	SIG	20-21	11.226	7.46	9.19	6.93	ExpAA=13.59 First60=13.43 PredHel=0 Topology=o	0				Y	0	18.1	8.6	2.9	.		Hem-c12258_g1_i1.p1	pacifastin-related serine protease inhibitor precursor - signalP detected - GPI anchored	s/protinh/gpi	HEMIPTERA	4e-38	100.9	19	13.89	4.06	pacifastin-related serine protease inhibitor precursor	4E-038	ABH93633.1	72	82	101	Triatoma infestans	pacifastin-related serine protease inhibitor precursor	3E-037	ABH93633.1	72	82	101	Triatoma infestans
Hem-c11159_g1_i1.p1	M	230	1	Hem-c11159_g1_i1.p1	693	GENE.c11159_g1_i1~~c11159_g1_i1.p1 ORF type:complete len:231 (+),score=28.99,JAW12278.1|57.328|3.21e-80 c11159_g1_i1:14-706(+)	M	*	SIG	17-18	26.392	7.7	24.482	7.5	ExpAA=0.01 First60=0.01 PredHel=0 Topology=o	0				N	1	11.7	6.1	2.6	.	1 | 173 LHYRQKR|HQ 0.746 *ProP* |	Hem-c11159_g1_i1.p1	serine protease inhibitor i/ii panstrongylus lignarius - signalP detected	s/protinh	HEMIPTERA	7e-72	90	237.82	40.58	11.87	putative serine protease inhibitor i/ii	7E-072	JAW12278.1	58	67	90	Panstrongylus lignarius	AGAP011319-PA, partial	2E-022	XP_309331.4	40	53	84	Anopheles gambiae str. PEST
Cystatin
Hem-c9445_g1_i2.p1	Q	116	0	Hem-c9445_g1_i2.p1	351	GENE.c9445_g1_i2~~c9445_g1_i2.p1 ORF type:5prime_partial len:117 (+),score=12.49,JAI53212.1|53.333|1.94e-28 c9445_g1_i2:2-352(+)	Q	*	SIG	22-23	12.908	6.1	10.609	5.23	ExpAA=18.73 First60=18.73 PredHel=1 Topology=i7-29o	1	19	75	6	N	0	7.8	3.4	2.6	.		Hem-c9445_g1_i2.p1	venom cystatin-like protein 6 - signalP detected	s/protinh cystatin	HEMIPTERA	1e-10	102.6	13.43	7.66	2.24	putative secreted protein, partial	7E-021	JAI53212.1	53	74	97	Rhodnius neglectus	uncharacterized protein LOC106666190	6E-011	XP_014248687.1	33	59	95	Cimex lectularius
Hem-c9445_g1_i1.p1	M	101	1	Hem-c9445_g1_i1.p1	306	GENE.c9445_g1_i1~~c9445_g1_i1.p1 ORF type:complete len:102 (+),score=13.25,JAI53212.1|54.545|5.17e-28 c9445_g1_i1:58-363(+)	M	*	CYT		11.431	4.76			ExpAA=0.00 First60=0.00 PredHel=0 Topology=o	0				N	1	9.9	3	5	.		Hem-c9445_g1_i1.p1	venom cystatin-like protein 6 - probable fragment	s/protinh cystatin	HEMIPTERA	2e-12	70.1	332.57	270.45	79.09	putative secreted protein, partial	2E-020	JAI53212.1	53	76	95	Rhodnius neglectus	uncharacterized protein LOC106666190	2E-009	XP_014248687.1	34	62	77	Cimex lectularius
Hem-c10735_g1_i1.p2	M	117	0	Hem-c10735_g1_i1.p2	354	GENE.c10735_g1_i1~~c10735_g1_i1.p2 ORF type:complete len:118 (+),score=17.03,JAS02176.1|83.761|8.39e-70 c10735_g1_i1:70-423(+)	M	*	SIG	17-18	13.087	7.66	11.258	7.03	ExpAA=0.21 First60=0.21 PredHel=0 Topology=o	0				N	0	9.4	5.1	4.3	.		Hem-c10735_g1_i1.p2	secreted cystatin-like protein pristhesancus plagipennis - signalP detected	s/protinh cystatin	HEMIPTERA	1e-13	99.1	1011	565.45	165.36	cysteine-type endopeptidase, partial	9E-053	JAS02176.1	83	90	98	Triatoma infestans	uncharacterized protein LOC106666190	7E-010	XP_014248687.1	35	53	96	Cimex lectularius
Mucins
Hem-c13336_g1_i1.p2	M	69	0	Hem-c13336_g1_i1.p2	210	GENE.c13336_g1_i1~~c13336_g1_i1.p2 ORF type:complete len:70 (+),score=7.90 c13336_g1_i1:251-460(+)	M	*	SIG	31-32	7.297	4.53	4.064	3.23	ExpAA=0.83 First60=0.83 PredHel=0 Topology=o	0				N	10	23.2	4.3	7.2	.		Hem-c13336_g1_i1.p2	Hypothetical secreted protein	s/reprolysin	netoglyc			1	3.91	1.14	disintegrin and metalloproteinase domain-containing protein 22 isoform X1	1.8	XP_014241698.2	30	49	4	Cimex lectularius	disintegrin and metalloproteinase domain-containing protein 22 isoform X6	14	XP_014241699.2	30	49	4	Cimex lectularius
Hem-c13421_g1_i1.p1	M	124	0	Hem-c13421_g1_i1.p1	375	GENE.c13421_g1_i1~~c13421_g1_i1.p1 ORF type:complete len:125 (+),score=24.73,JAW14415.1|72.000|1.44e-51 c13421_g1_i1:90-464(+)	M	*	SIG	20-21	13.091	6.08	10.855	6.11	ExpAA=15.47 First60=15.47 PredHel=1 Topology=o4-23i	1	15.3	3.2	81.5	N	21	24.2	6.5	7.3	.		Hem-c13421_g1_i1.p1	hypothetical conserved secreted protein precursor	s/mucin	netoglyc			107	52.54	15.36	putative secreted protein precursor	3E-039	JAW14415.1	72	80	104	Panstrongylus lignarius	colony-stimulating factor (CSF-1) precursor	0.051	AAA52117.1	28	44	18	Homo sapiens
Hem-c26769_g1_i1.p1	S	109	0	Hem-c26769_g1_i1.p1	327	GENE.c26769_g1_i1~~c26769_g1_i1.p1 ORF type:internal len:110 (+),score=26.65,JAC16291.1|95.833|3.06e-44 c26769_g1_i1:3-329(+)	S		SIG	17-18	10.791	5.63	9.226	5.64	ExpAA=0.07 First60=0.07 PredHel=0 Topology=o	0				N	24	30.3	6.4	10.1	.		Hem-c26769_g1_i1.p1	Hypothetical secreted protein	s/mucin	netoglyc			1	0.68	0.2	putative ankyrin	4E-053	JAC16291.1	94	95	9	Triatoma infestans	tankyrase isoform X2	2E-013	XP_024083143.1	53	64	7	Cimex lectularius
Hem-c4702_g1_i1.p1	M	203	0	Hem-c4702_g1_i1.p1	609	GENE.c4702_g1_i1~~c4702_g1_i1.p1 ORF type:3prime_partial len:204 (+),score=40.84,JAG59759.1|35.780|4.22e-09 c4702_g1_i1:81-689(+)	M		SIG	19-20	22.589	11.44	20.567	11.58	ExpAA=1.37 First60=1.37 PredHel=0 Topology=o	0				N	16	23.6	6.9	3.9	.		Hem-c4702_g1_i1.p1	Hypothetical secreted protein	s/mucin	netoglyc			6	1.24	0.36	uncharacterized protein LOC106692761 isoform X1	2E-009	XP_024214132.1	30	40	7	Halyomorpha halys	uncharacterized protein LOC106669766 isoform X2	2E-005	XP_024081831.1	25	43	9	Cimex lectularius
Hem-c13335_g1_i1.p1	M	336	2	Hem-c13335_g1_i1.p1	1011	GENE.c13335_g1_i1~~c13335_g1_i1.p1 ORF type:complete len:337 (+),score=59.52,XP_014255855.1|44.444|4.86e-15,XP_014255855.1|58.182|2.99e-14 c13335_g1_i1:74-1084(+)	M	*	SIG	23-24	36.83	7.09	34.418	7.16	ExpAA=6.39 First60=6.39 PredHel=0 Topology=o	0				N	25	22.9	5.7	11	.		Hem-c13335_g1_i1.p1	mucin-2 - 25 OH-glycosylation sites - signalP detected	s/mucin	HEMIPTERA	5e-18	77.5	26	2.68	0.78	hypothetical protein CM83_26641	4E-029	JAG03859.1	33	46	98	Lygus hesperus	uncharacterized protein LOC106670231	8E-023	XP_014255855.1	48	64	70	Cimex lectularius
Hem-c23296_g1_i1.p1	V	70	0	Hem-c23296_g1_i1.p1	210	GENE.c23296_g1_i1~~c23296_g1_i1.p1 ORF type:internal len:71 (+),score=19.14,SAJ59021.1|98.571|1.16e-40 c23296_g1_i1:2-211(+)	V		SIG	16-17	7.425	4.76	5.824	4.76	ExpAA=0.00 First60=0.00 PredHel=0 Topology=o	0				N	10	27.1	4.3	1.4	.		Hem-c23296_g1_i1.p1	Conserved secreted protein	s/mucin	HEMIPTERA	3e-31	39.7	0	0	0	putative odorant-binding protein	3E-031	SAJ59021.1	98	100	40	Triatoma brasiliensis	putative odorant-binding protein	3E-030	SAJ59021.1	98	100	40	Triatoma brasiliensis
Hem-c22054_g1_i1.p1	N	81	0	Hem-c22054_g1_i1.p1	243	GENE.c22054_g1_i1~~c22054_g1_i1.p1 ORF type:internal len:82 (+),score=17.87,JAC15828.1|96.296|2.68e-44 c22054_g1_i1:2-244(+)	N		SIG	21-22	8.157	6.54	6.137	6.01	ExpAA=0.04 First60=0.04 PredHel=0 Topology=o	0				N	15	25.9	3.7	8.6	.		Hem-c22054_g1_i1.p1	Hypothetical secreted protein	s/mucin	netoglyc			0	0	0	putative phosphatidylinositol-specific phospholipase c, partial	2E-037	JAC15828.1	96	97	6	Triatoma infestans	transcriptional repressor scratch 1-like, partial	0.023	XP_003243389.2	34	55	23	Acyrthosiphon pisum
Hem-c9184_g1_i1.p1	M	189	1	Hem-c9184_g1_i1.p1	570	GENE.c9184_g1_i1~~c9184_g1_i1.p1 ORF type:complete len:190 (+),score=52.68,ATU82812.1|82.292|3.03e-96 c9184_g1_i1:43-612(+)	M	*	SIG	19-20	20.958	9.71	18.763	9.97	ExpAA=0.07 First60=0.07 PredHel=0 Topology=o	0				N	20	20.1	8.5	7.4	.	1 | 188 FSGRGRR|F- 0.520 *ProP* |	Hem-c9184_g1_i1.p1	hypothetical conserved secreted protein precursor	s/mucin	netoglyc			16	3.65	1.07	putative conserved secreted protein precursor	2E-099	JAW13264.1	95	95	100	Panstrongylus lignarius	uncharacterized protein LOC106673268	1E-043	XP_014260824.1	53	68	102	Cimex lectularius
Hem-c15137_g1_i1.p1	M	105	0	Hem-c15137_g1_i1.p1	318	GENE.c15137_g1_i1~~c15137_g1_i1.p1 ORF type:complete len:106 (+),score=17.37,JAW14812.1|67.961|5.64e-26 c15137_g1_i1:97-414(+)	M	*	SIG	20-21	11.992	4.81	9.558	4.56	ExpAA=4.97 First60=4.97 PredHel=0 Topology=o	0				N	13	24.8	5.7	3.8	.		Hem-c15137_g1_i1.p1	hypothetical conserved secreted protein precursor	s/mucin	netoglyc			14	10.24	2.99	putative secreted protein precursor	6E-030	JAW14812.1	67	77	101	Panstrongylus lignarius	uncharacterized protein LOC106670724	3E-006	XP_014256778.1	49	61	63	Cimex lectularius
Hem-c23123_g1_i1.p1	K	105	0	Hem-c23123_g1_i1.p1	315	GENE.c23123_g1_i1~~c23123_g1_i1.p1 ORF type:internal len:106 (+),score=15.73,JAG31772.1|56.410|2.92e-22 c23123_g1_i1:3-317(+)	K		SIG	20-21	10.505	9.58	8.344	9.69	ExpAA=2.08 First60=2.08 PredHel=0 Topology=o	0				N	22	25.7	15.2	10.5	.		Hem-c23123_g1_i1.p1	Hypothetical secreted protein	s/mucin	netoglyc			3	2.25	0.66	Pro-resilin, partial	2E-024	JAG11286.1	55	61	35	Lygus hesperus	pro-resilin-like	2E-020	XP_014249526.1	46	60	14	Cimex lectularius
Hem-c10533_g1_i1.p1	M	69	0	Hem-c10533_g1_i1.p1	210	GENE.c10533_g1_i1~~c10533_g1_i1.p1 ORF type:complete len:70 (+),score=7.59,ADN29843.1|100.000|1.74e-45 c10533_g1_i1:295-504(+)	M	*	SIG	22-23	8.056	5.66	5.375	5.13	ExpAA=20.71 First60=20.71 PredHel=1 Topology=i5-27o	1	31.9	60.9	7.2	N	11	17.4	.	8.7	.		Hem-c10533_g1_i1.p1	hypothetical conserved secreted protein precursor	s/mucin	netoglyc			71	277.71	81.21	hypothetical insect conserved secreted peptide precursor	3E-036	ADN29843.1	100	100	100	Triatoma matogrossensis	UPF0729 protein AAEL015238	4E-005	XP_004929607.1	32	53	99	Bombyx mori
Hem-c20002_g1_i1.p1	P	109	0	Hem-c20002_g1_i1.p1	327	GENE.c20002_g1_i1~~c20002_g1_i1.p1 ORF type:internal len:110 (+),score=26.54,JAW14983.1|98.485|2.31e-38 c20002_g1_i1:2-328(+)	P		SIG	31-32	11.611	11.73	8.51	11.8	ExpAA=0.09 First60=0.09 PredHel=0 Topology=o	0				N	15	18.3	3.7	15.6	.		Hem-c20002_g1_i1.p1	Hypothetical secreted protein	s/mucin	netoglyc			1	0.68	0.2	putative Polycomb group protein ASXL3 isoform X1	5E-034	XP_014280772.1	77	85	11	Halyomorpha halys	polycomb protein Asx	2E-032	XP_014256655.1	68	82	10	Cimex lectularius
Hem-c25781_g1_i1.p1	M	120	0	Hem-c25781_g1_i1.p1	360	GENE.c25781_g1_i1~~c25781_g1_i1.p1 ORF type:3prime_partial len:121 (+),score=14.01,JAQ09718.1|72.951|5.36e-49 c25781_g1_i1:168-527(+)	M		SIG	25-26	13.117	7.98	10.098	5.52	ExpAA=22.53 First60=22.52 PredHel=1 Topology=i7-29o	1	18.3	75.8	5.8	N	15	18.3	7.5	9.2	.		Hem-c25781_g1_i1.p1	Hypothetical secreted protein	s/mucin	netoglyc			1	0.54	0.16	N-acetyllactosaminide beta-1,3-N-acetylglucosaminyltransferase	1E-043	JAQ09718.1	72	78	26	Lygus hesperus	beta-1,4-glucuronyltransferase 1	2E-031	XP_014251105.1	62	71	26	Cimex lectularius
Hem-c12335_g1_i1.p1	M	143	0	Hem-c12335_g1_i1.p1	432	GENE.c12335_g1_i1~~c12335_g1_i1.p1 ORF type:complete len:144 (+),score=25.04,JAW14065.1|83.916|3.06e-80 c12335_g1_i1:158-589(+)	M	*	SIG	24-25	16.741	5.9	14.059	6.33	ExpAA=13.21 First60=13.20 PredHel=0 Topology=o	0				N	11	15.4	3.5	6.3	.		Hem-c12335_g1_i1.p1	hypothetical conserved secreted protein precursor	s/mucin	netoglyc			18	6.62	1.94	putative secreted protein precursor	9E-069	JAW14065.1	85	92	103	Panstrongylus lignarius	uncharacterized protein LOC101743951 isoform X2	0.040	XP_021207516.1	38	52	51	Bombyx mori
Hem-c10908_g1_i1.p1	M	87	0	Hem-c10908_g1_i1.p1	264	GENE.c10908_g1_i1~~c10908_g1_i1.p1 ORF type:complete len:88 (+),score=18.05,JAW15404.1|92.537|1.45e-38 c10908_g1_i1:105-368(+)	M	*	SIG	17-18	9.092	9.86	7.228	10.26	ExpAA=0.64 First60=0.64 PredHel=0 Topology=o	0				N	20	33.3	3.4	6.9	.		Hem-c10908_g1_i1.p1	hypothetical conserved secreted protein precursor	s/mucin	netoglyc			8	10.45	3.06	putative secreted protein precursor	7E-034	JAW15404.1	87	96	101	Panstrongylus lignarius	uncharacterized protein LOC105203808	0.018	XP_011171022.1	37	59	61	Solenopsis invicta
Hem-c15396_g2_i1.p1	M	108	0	Hem-c15396_g2_i1.p1	327	GENE.c15396_g2_i1~~c15396_g2_i1.p1 ORF type:complete len:109 (-),score=5.06 c15396_g2_i1:213-539(-)	M	*	SIG	18-19	12.027	4.65	10.034	4.51	ExpAA=9.21 First60=7.11 PredHel=0 Topology=o	0				N	10	23.1	7.4	6.5	.		Hem-c15396_g2_i1.p1	Hypothetical secreted protein	s/mucin	netoglyc			1	0.68	0.2	putative lian-aa1 retrotransposon protein, partial	1.0	JAW08153.1	54	60	4	Panstrongylus lignarius	hypothetical protein AN4272.2	11	XP_661876.1	30	52	5	Aspergillus nidulans FGSC A4
Hem-c15169_g1_i2.p1	M	77	0	Hem-c15169_g1_i2.p1	234	GENE.c15169_g1_i2~~c15169_g1_i2.p1 ORF type:complete len:78 (+),score=8.31,JAW14428.1|67.925|3.57e-09 c15169_g1_i2:52-285(+)	M	*	SIG	18-19	8.101	5.98	6.022	4.83	ExpAA=7.41 First60=7.41 PredHel=0 Topology=o	0				N	27	37.7	3.9	5.2	.		Hem-c15169_g1_i2.p1	hypothetical secreted protein precursor	s/mucin	netoglyc			4	8.63	2.52	putative secreted protein precursor	2E-016	JAW15083.1	68	84	69	Panstrongylus lignarius	ubiquitin ligase E3 alpha related	4E-005	CEL73817.1	58	66	1	Toxoplasma gondii VEG
Hem-c20984_g1_i1.p1	V	91	0	Hem-c20984_g1_i1.p1	273	GENE.c20984_g1_i1~~c20984_g1_i1.p1 ORF type:internal len:92 (+),score=13.07,JAW12521.1|96.491|2.69e-33 c20984_g1_i1:1-273(+)	V		SIG	42-43	9.934	8.1	5.21	8.17	ExpAA=38.46 First60=34.94 PredHel=2 Topology=o4-21i28-50o	2	42.9	49.5	7.7	Y	16	26.4	6.6	1.1	.		Hem-c20984_g1_i1.p1	Hypothetical secreted protein - 2 predicted membrane helices - GPI anchored	s/mucin membrane/gpi	netoglyc			1	1.16	0.34	putative potassium channel subfamily protein k member 18, partial	8E-033	JAW12521.1	90	96	32	Panstrongylus lignarius	TWiK family of potassium channels protein 9-like	7E-017	XP_014246338.1	49	62	24	Cimex lectularius
Hem-c21305_g1_i1.p1	Q	67	0	Hem-c21305_g1_i1.p1	204	GENE.c21305_g1_i1~~c21305_g1_i1.p1 ORF type:5prime_partial len:68 (+),score=5.18 c21305_g1_i1:3-206(+)	Q	*	SIG	24-25	7.772	7.03	4.81	5.98	ExpAA=22.88 First60=21.77 PredHel=1 Topology=i7-26o	1	28.4	61.2	10.4	N	0	14.9	1.5	3	.		Hem-c21305_g1_i1.p1	Hypothetical secreted protein	s/mucin s/uk				0	0	0	mucin-5AC-like	11	XP_014270462.1	50	60	3	Halyomorpha halys	putative polyprotein, partial	24	AKH66845.1	31	56	4	Thika virus
Hem-c1156_g1_i1.p1	M	103	2	Hem-c1156_g1_i1.p1	312	GENE.c1156_g1_i1~~c1156_g1_i1.p1 ORF type:complete len:104 (+),score=20.69,JAR99205.1|96.739|1.98e-59 c1156_g1_i1:120-431(+)	M	*	SIG	20-21	11.117	4.37	9.168	4.37	ExpAA=33.41 First60=16.96 PredHel=1 Topology=o4-21i	1	16.5	3.9	79.6	Y	10	24.3	5.8	5.8	.		Hem-c1156_g1_i1.p1	hypothetical secreted protein precursor - GPI anchored	s/mucin/gpi	netoglyc			0	0	0	uncharacterized protein, partial	1E-045	JAR99205.1	96	98	54	Triatoma infestans	uncharacterized protein LOC106664928	7E-012	XP_014246504.1	41	61	54	Cimex lectularius
Hemiptera specific families
Salivary protein MYS / Hemolysin
Hem-c10606_g1_i1.p1	T	107	0	Hem-c10606_g1_i1.p1	321	GENE.c10606_g1_i1~~c10606_g1_i1.p1 ORF type:internal len:108 (-),score=18.98,ADN29798.1|77.358|7.67e-51 c10606_g1_i1:2-322(-)	T		CYT		11.592	4.84			ExpAA=0.03 First60=0.02 PredHel=0 Topology=o	0				N	1	15	9.3	0.9	.		Hem-c10606_g1_i1.p1	salivary secreted protein - probable fragment	s/	HEMIPTERA	2e-30	53.5	1538.41	1097.23	320.86	salivary protein MYS precursor	2E-037	ADN29798.1	77	86	57	Triatoma matogrossensis	salivary protein MYS3 precursor	2E-010	AAQ20837.1	35	55	59	Rhodnius prolixus
Hem-c14419_g1_i1.p1	A	109	0	Hem-c14419_g1_i1.p1	330	GENE.c14419_g1_i1~~c14419_g1_i1.p1 ORF type:5prime_partial len:110 (+),score=21.83,JAP05933.1|57.547|5.67e-32 c14419_g1_i1:3-332(+)	A	*	CYT		11.798	5.34			ExpAA=0.00 First60=0.00 PredHel=0 Topology=o	0				N	0	14.7	11	0.9	.		Hem-c14419_g1_i1.p1	salivary secreted protein - probable fragment	s/	HEMIPTERA	1e-24	58	284	188.51	55.13	putative salivary secreted protein, partial	1E-024	JAP05933.1	58	72	58	Triatoma dimidiata	Pc75, similar to salivary protein MYS3	3E-007	BBA30648.1	41	53	57	Panstrongylus chinai
Hem-c14002_g1_i1.p1	A	155	0	Hem-c14002_g1_i1.p1	468	GENE.c14002_g1_i1~~c14002_g1_i1.p1 ORF type:5prime_partial len:156 (+),score=23.19,ADN29798.1|56.805|1.55e-50 c14002_g1_i1:2-469(+)	A	*	CYT		17.032	4.64			ExpAA=0.00 First60=0.00 PredHel=0 Topology=o	0				N	4	21.9	5.8	2.6	.		Hem-c14002_g1_i1.p1	salivary secreted protein	s/	HEMIPTERA	2e-29	88.3	2006	636.82	186.22	31 salivary protein MYS precursor	1E-041	ADN29797.1	58	74	90	Triatoma matogrossensis	Pc75, similar to salivary protein MYS3	2E-006	BBA30648.1	29	47	88	Panstrongylus chinai
Hem-c14002_g1_i2.p1	A	103	0	Hem-c14002_g1_i2.p1	309	GENE.c14002_g1_i2~~c14002_g1_i2.p1 ORF type:internal len:104 (+),score=11.97,ADN29798.1|58.475|1.02e-33 c14002_g1_i2:1-309(+)	A		CYT		11.476	4.55			ExpAA=0.00 First60=0.00 PredHel=0 Topology=o	0				N	9	24.3	4.9	3.9	.		Hem-c14002_g1_i2.p1	salivary secreted protein - probable fragment - 10 OH-glycosylation sites	s/	HEMIPTERA	6e-16	63.1	247	195.42	57.15	31 salivary protein MYS precursor	2E-027	ADN29797.1	61	74	63	Triatoma matogrossensis	Pc75, similar to salivary protein MYS3	0.15	BBA30648.1	34	50	49	Panstrongylus chinai
Hem-c15084_g1_i2.p1	F	119	0	Hem-c15084_g1_i2.p1	360	GENE.c15084_g1_i2~~c15084_g1_i2.p1 ORF type:5prime_partial len:120 (+),score=24.62,JAC18652.1|86.869|1.00e-48 c15084_g1_i2:1-360(+)	F	*	CYT		13.405	9.06			ExpAA=0.01 First60=0.00 PredHel=0 Topology=o	0				N	1	12.6	5.9	5.9	.		Hem-c15084_g1_i2.p1	salivary secreted protein	s/	HEMIPTERA	2e-43	75	50	26.9	7.87	putative salivary secreted protein, partial	2E-043	JAC18652.1	86	90	75	Triatoma infestans	Pc75, similar to salivary protein MYS3	2E-010	BBA30648.1	43	59	59	Panstrongylus chinai
Hem-c19376_g1_i1.p1	T	107	0	Hem-c19376_g1_i1.p1	324	GENE.c19376_g1_i1~~c19376_g1_i1.p1 ORF type:5prime_partial len:108 (+),score=14.02,JAP05933.1|60.215|5.06e-28 c19376_g1_i1:2-325(+)	T	*	CYT		11.903	5.66			ExpAA=0.14 First60=0.13 PredHel=0 Topology=o	0				N	0	23.4	4.7	0.9	.		Hem-c19376_g1_i1.p1	salivary secreted protein - probable fragment	s/	HEMIPTERA	6e-22	51.9	0	0	0	putative salivary secreted protein, partial	6E-022	JAP05933.1	60	73	52	Triatoma dimidiata	Pc75, similar to salivary protein MYS3	3E-006	BBA30648.1	42	58	46	Panstrongylus chinai
Hem-c9014_g1_i1.p1	L	94	0	Hem-c9014_g1_i1.p1	282	GENE.c9014_g1_i1~~c9014_g1_i1.p1 ORF type:internal len:95 (+),score=8.83,BBA30648.1|36.283|1.71e-08 c9014_g1_i1:2-283(+)	L		SIG	17-18	9.622	4.02	7.713	4.18	ExpAA=0.05 First60=0.05 PredHel=0 Topology=o	0				N	3	19.1	13.8	4.3	.		Hem-c9014_g1_i1.p1	hypothetical secreted protein precursor	s/uk				7	7.29	2.13	Pc75, similar to salivary protein MYS3	1E-007	BBA30648.1	36	53	70	Panstrongylus chinai	Pc75, similar to salivary protein MYS3	1E-006	BBA30648.1	36	53	70	Panstrongylus chinai
Hem-c12182_g1_i1.p1	T	99	0	Hem-c12182_g1_i1.p1	300	GENE.c12182_g1_i1~~c12182_g1_i1.p1 ORF type:5prime_partial len:100 (+),score=6.23,JAC85517.1|32.955|8.25e-07 c12182_g1_i1:3-302(+)	T	*	SIG	22-23	10.904	5.69	8.272	4.8	ExpAA=0.19 First60=0.19 PredHel=0 Topology=o	0				N	6	18.2	7.1	2	.		Hem-c12182_g1_i1.p1	hypothetical secreted protein precursor	s/uk				20	17.22	5.04	putative salivary protein of the mys-3 family, partial	5E-006	JAC85517.1	32	54	61	Panstrongylus megistus	Pc75, similar to salivary protein MYS3	0.013	BBA30648.1	31	44	85	Panstrongylus chinai
Hem-c12659_g1_i1.p1	T	208	0	Hem-c12659_g1_i1.p1	627	GENE.c12659_g1_i1~~c12659_g1_i1.p1 ORF type:5prime_partial len:209 (+),score=43.98,ADN29799.1|91.623|3.18e-116 c12659_g1_i1:1-627(+)	T	*	SIG	22-23	22.91	4.36	20.336	4.33	ExpAA=18.35 First60=18.35 PredHel=1 Topology=i5-22o	1	8.2	89.4	2.4	N	0	17.3	5.8	2.9	.		Hem-c12659_g1_i1.p1	salivary secreted protein triatoma matogrossensis - signalP detected	s/	HEMIPTERA	0	97	5976	1179.88	345.03	salivary secreted protein	1E-100	ADN29799.1	92	94	97	Triatoma matogrossensis	Pc75, similar to salivary protein MYS3	3E-014	BBA30648.1	31	50	123	Panstrongylus chinai
Hem-c14970_g1_i1.p1	M	241	0	Hem-c14970_g1_i1.p1	726	GENE.c14970_g1_i1~~c14970_g1_i1.p1 ORF type:complete len:242 (+),score=49.74,ADN29802.1|86.100|1.43e-142 c14970_g1_i1:131-856(+)	M	*	SIG	18-19	24.261	6.58	22.371	6.81	ExpAA=0.13 First60=0.12 PredHel=0 Topology=o	0				N	1	15.8	14.5	3.3	.		Hem-c14970_g1_i1.p1	Conserved secreted protein precursor	s/ucs	HEMIPTERA	0		63112	10085.1	2949.2	hemolysin-like secreted salivary protein 1	1E-115	ADN29802.1	86	88	100	Triatoma matogrossensis	hemolysin-like secreted salivary protein 1	1E-100	ABR27902.1	78	84	100	Triatoma infestans
Hem-c14970_g1_i3.p1	M	240	0	Hem-c14970_g1_i3.p1	720	GENE.c14970_g1_i3~~c14970_g1_i3.p1 ORF type:3prime_partial len:241 (+),score=52.37,ADN29802.1|95.816|1.26e-158 c14970_g1_i3:131-850(+)	M		SIG	18-19	24.209	8.95	22.322	9.08	ExpAA=2.93 First60=2.92 PredHel=0 Topology=o	0				N	0	14.2	13.3	4.6	.		Hem-c14970_g1_i3.p1	Conserved secreted protein precursor	s/ucs	HEMIPTERA	0		53417.8	8635.78	2525.37	hemolysin-like secreted salivary protein 1	1E-122	ADN29802.1	95	96	93	Triatoma matogrossensis	hemolysin-like secreted salivary protein 1	1E-104	ABR27902.1	85	89	92	Triatoma infestans
Hem-c14970_g1_i2.p1	M	233	0	Hem-c14970_g1_i2.p1	702	GENE.c14970_g1_i2~~c14970_g1_i2.p1 ORF type:complete len:234 (+),score=47.76,ADN29802.1|75.904|4.04e-119 c14970_g1_i2:131-832(+)	M	*	SIG	18-19	23.725	5.84	21.836	5.86	ExpAA=2.93 First60=2.92 PredHel=0 Topology=o	0				N	2	16.3	15.5	3	.		Hem-c14970_g1_i2.p1	Conserved secreted protein precursor	s/ucs	HEMIPTERA	6e-98		28984.1	4856	1420.04	hemolysin-like secreted salivary protein 1	6E-098	ADN29802.1	75	81	97	Triatoma matogrossensis	hemolysin-like secreted salivary protein 1	7E-090	ABR27902.1	73	80	96	Triatoma infestans
Hem-c14423_g1_i3.p1	L	206	0	Hem-c14423_g1_i3.p1	618	GENE.c14423_g1_i3~~c14423_g1_i3.p1 ORF type:internal len:207 (-),score=47.14,ADN29802.1|89.286|3.72e-132 c14423_g1_i3:1-618(-)	L		CYT		20.419	8.11			ExpAA=0.02 First60=0.00 PredHel=0 Topology=o	0				N	2	15.5	15.5	3.9	.		Hem-c14423_g1_i3.p1	hemolysin-like secreted salivary protein 1 triatoma matogrossensis	uc	HEMIPTERA	0	86.8	49479.2	9982.71	2919.25	hemolysin-like secreted salivary protein 1	1E-104	ADN29802.1	89	89	87	Triatoma matogrossensis	hemolysin-like secreted salivary protein 1	2E-091	ABR27902.1	81	86	86	Triatoma infestans
Hem-c14423_g1_i1.p1	T	109	0	Hem-c14423_g1_i1.p1	327	GENE.c14423_g1_i1~~c14423_g1_i1.p1 ORF type:internal len:110 (-),score=21.07,ADN29802.1|87.755|6.80e-52 c14423_g1_i1:1-327(-)	T		CYT		11.135	9.15			ExpAA=0.09 First60=0.08 PredHel=0 Topology=o	0				N	0	17.4	13.8	1.8	.		Hem-c14423_g1_i1.p1	Hypothetical protein	uk				740.95	503.48	147.23	hemolysin-like secreted salivary protein 1	1E-045	ADN29802.1	85	93	42	Triatoma matogrossensis	hemolysin-like secreted salivary protein 3	7E-042	ABR27952.1	80	88	40	Triatoma infestans
Hem-c15845_g1_i1.p1	G	68	0	Hem-c15845_g1_i1.p1	204	GENE.c15845_g1_i1~~c15845_g1_i1.p1 ORF type:internal len:69 (+),score=14.85,JAC18604.1|61.765|9.66e-20 c15845_g1_i1:2-205(+)	G		CYT		6.944	6.77			ExpAA=0.04 First60=0.04 PredHel=0 Topology=o	0				N	1	22.1	13.2	1.5	.		Hem-c15845_g1_i1.p1	Hypothetical protein	uk				36	170.95	49.99	hemolysin-like secreted salivary protein	7E-023	ADN29803.1	76	85	24	Triatoma matogrossensis	hemolysin-like secreted salivary protein 3	4E-019	ABR27952.1	72	83	25	Triatoma infestans
Hem-c14423_g1_i2.p1	L	188	0	Hem-c14423_g1_i2.p1	564	GENE.c14423_g1_i2~~c14423_g1_i2.p1 ORF type:internal len:189 (-),score=45.72,ADN29802.1|92.391|1.95e-106 c14423_g1_i2:3-566(-)	L		CYT		18.772	5.42			ExpAA=0.00 First60=0.00 PredHel=0 Topology=o	0				N	1	15.4	16	2.7	.		Hem-c14423_g1_i2.p1	Unknown product	uk				3.28	0.76	0.22	hemolysin-like secreted salivary protein 1	6E-089	ADN29802.1	92	94	71	Triatoma matogrossensis	hemolysin-like secreted salivary protein 1	2E-078	ABR27902.1	82	89	73	Triatoma infestans
Hem-c14970_g1_i4.p1	G	107	0	Hem-c14970_g1_i4.p1	321	GENE.c14970_g1_i4~~c14970_g1_i4.p1 ORF type:internal len:108 (+),score=22.55,ADN29802.1|82.243|5.19e-53 c14970_g1_i4:1-321(+)	G		CYT		10.728	6.78			ExpAA=0.03 First60=0.03 PredHel=0 Topology=o	0				N	0	16.8	15.9	1.9	.		Hem-c14970_g1_i4.p1	Hypothetical protein	uk				11311.7	8067.78	2359.27	hemolysin-like secreted salivary protein	2E-043	ADN29803.1	85	88	38	Triatoma matogrossensis	hemolysin-like secreted salivary protein 1	4E-040	ABR27902.1	76	85	43	Triatoma infestans
Tsord 8 kDa basic salivary peptide
Hem-c12768_g1_i3.p1	M	100	0	Hem-c12768_g1_i3.p1	303	GENE.c12768_g1_i3~~c12768_g1_i3.p1 ORF type:complete len:101 (+),score=15.50 c12768_g1_i3:50-352(+)	M	*	SIG	22-23	11.056	8.4	8.492	8.71	ExpAA=11.74 First60=11.74 PredHel=0 Topology=o	0				N	1	9	8	9	3		Hem-c12768_g1_i3.p1	Hypothetical secreted protein	s/uk				78	65.24	19.08	pro-resilin	0.018	XP_014244875.1	32	41	9	Cimex lectularius	pro-resilin	0.15	XP_014244875.1	32	41	9	Cimex lectularius
Hem-c12768_g1_i4.p1	M	97	0	Hem-c12768_g1_i4.p1	294	GENE.c12768_g1_i4~~c12768_g1_i4.p1 ORF type:complete len:98 (+),score=17.12 c12768_g1_i4:50-343(+)	M	*	SIG	17-18	10.772	7.65	8.709	6.78	ExpAA=10.71 First60=10.71 PredHel=0 Topology=o	0				N	0	9.3	9.3	5.2	3.1		Hem-c12768_g1_i4.p1	Hypothetical secreted protein	s/uk				34	31.08	9.09	pro-resilin	0.60	XP_014244875.1	30	39	9	Cimex lectularius	MRS7 family protein	3.7	XP_024680453.1	35	54	13	Aspergillus novofumigatus IBT 16806
Hem-c12768_g1_i1.p1	M	96	0	Hem-c12768_g1_i1.p1	291	GENE.c12768_g1_i1~~c12768_g1_i1.p1 ORF type:complete len:97 (+),score=14.32 c12768_g1_i1:50-340(+)	M	*	SIG	17-18	11.115	9.3	9.053	9.51	ExpAA=14.37 First60=14.37 PredHel=0 Topology=o	0				N	1	9.4	6.3	7.3	3.1		Hem-c12768_g1_i1.p1	Hypothetical secreted protein	s/uk				10	9.43	2.76	hypothetical protein LSTR_LSTR012988	1.3	RZF46128.1	35	72	7	Laodelphax striatella	Zgc:56067	0.15	AAH50496.1	36	55	11	Danio rerio
Hem-c12768_g1_i2.p1	M	91	0	Hem-c12768_g1_i2.p1	276	GENE.c12768_g1_i2~~c12768_g1_i2.p1 ORF type:complete len:92 (+),score=10.62 c12768_g1_i2:50-325(+)	M	*	SIG	17-18	10.064	8.43	8.001	8.03	ExpAA=11.09 First60=11.02 PredHel=0 Topology=o	0				N	2	16.5	6.6	6.6	.		Hem-c12768_g1_i2.p1	Hypothetical secreted protein	s/uk				19	21.25	6.21	putative secreted protein precursor	2.2	JAW15539.1	56	65	28	Panstrongylus lignarius	Inhibitor of apoptosis 2	6.4	AKN81048.1	37	45	17	Lonomia obliqua multiple nucleopolyhedrovirus
Hem-c12768_g2_i1.p1	M	86	0	Hem-c12768_g2_i1.p1	261	GENE.c12768_g2_i1~~c12768_g2_i1.p1 ORF type:complete len:87 (+),score=8.64 c12768_g2_i1:50-310(+)	M	*	SIG	17-18	9.418	5.98	7.355	4.86	ExpAA=18.96 First60=17.78 PredHel=0 Topology=o	0				N	2	17.4	5.8	4.7	.		Hem-c12768_g2_i1.p1	Hypothetical secreted protein	s/uk				15	20.45	5.98	hypothetical protein LSTR_LSTR003575	0.78	RZF34165.1	48	77	3	Laodelphax striatella	uncharacterized protein LOC105257248 isoform X2	2.9	XP_011266042.1	33	54	15	Camponotus floridanus
Hem-c8474_g1_i1.p1	K	73	0	Hem-c8474_g1_i1.p1	222	GENE.c8474_g1_i1~~c8474_g1_i1.p1 ORF type:5prime_partial len:74 (+),score=9.59,JAW15539.1|37.097|0.008 c8474_g1_i1:3-224(+)	K	*	SIG	22-23	8.091	8.87	5.53	9.38	ExpAA=17.09 First60=17.09 PredHel=1 Topology=i2-24o	1	30.1	67.1	2.7	N	1	9.6	8.2	11	.		Hem-c8474_g1_i1.p1	hypothetical secreted protein precursor	s/uk	Sigp			1	2.82	0.82	putative secreted protein precursor	0.20	JAW15539.1	37	44	75	Panstrongylus lignarius	conserved Plasmodium protein, unknown function	19	SCL99779.1	36	63	39	Plasmodium chabaudi chabaudi
Short trialysin/ Trialysin
Hem-c10816_g1_i1.p1	I	80	1	Hem-c10816_g1_i1.p1	243	GENE.c10816_g1_i1~~c10816_g1_i1.p1 ORF type:5prime_partial len:81 (-),score=19.43,ADN29794.1|65.854|1.00e-23 c10816_g1_i1:16-258(-)	I	*	SIG	21-22	8.912	4.33	6.453	3.94	ExpAA=0.01 First60=0.01 PredHel=0 Topology=o	0				N	1	8.8	5	8.8	.		Hem-c10816_g1_i1.p1	hypothetical conserved secreted protein precursor	s/ucs	Sigp			147054	267347	78180.5	short trialysin	2E-017	ADN29794.1	65	70	108	Triatoma matogrossensis	short trialysin 1	5E-016	ABR27833.1	62	69	108	Triatoma infestans
Hem-c15059_g1_i2.p2	R	77	1	Hem-c15059_g1_i2.p2	234	GENE.c15059_g1_i2~~c15059_g1_i2.p2 ORF type:5prime_partial len:78 (+),score=19.77,ABR27835.1|77.632|1.20e-34 c15059_g1_i2:1-234(+)	R	*	SIG	22-23	8.775	4.65	6.169	4.2	ExpAA=8.32 First60=8.29 PredHel=0 Topology=o	0				N	0	6.5	3.9	9.1	.		Hem-c15059_g1_i2.p2	Conserved secreted protein precursor	s/ucs	HEMIPTERA	5e-26		55068.4	118843	34753.3	short trialysin 2	5E-026	ABR27835.1	77	86	100	Triatoma infestans	short trialysin 2	4E-025	ABR27835.1	77	86	100	Triatoma infestans
Hem-c15059_g1_i3.p1	R	76	0	Hem-c15059_g1_i3.p1	231	GENE.c15059_g1_i3~~c15059_g1_i3.p1 ORF type:5prime_partial len:77 (+),score=19.31,ABR27835.1|69.737|2.07e-29 c15059_g1_i3:1-231(+)	R	*	SIG	22-23	8.571	4.34	5.965	3.89	ExpAA=8.16 First60=8.14 PredHel=0 Topology=o	0				N	1	6.6	5.3	9.2	.		Hem-c15059_g1_i3.p1	Conserved secreted protein precursor	s/ucs	HEMIPTERA	6e-22		11	25.26	7.39	short trialysin 2	6E-022	ABR27835.1	69	80	100	Triatoma infestans	short trialysin 2	5E-021	ABR27835.1	69	80	100	Triatoma infestans
Hem-c14763_g9_i1.p2	M	73	1	Hem-c14763_g9_i1.p2	222	GENE.c14763_g9_i1~~c14763_g9_i1.p2 ORF type:complete len:74 (-),score=20.08,ABR27835.1|73.684|3.66e-30 c14763_g9_i1:53-274(-)	M	*	SIG	19-20	8.287	4.5	6.097	4.2	ExpAA=0.18 First60=0.18 PredHel=0 Topology=o	0				N	0	6.8	4.1	9.6	.		Hem-c14763_g9_i1.p2	Conserved secreted protein precursor	s/ucs	HEMIPTERA	2e-22		22747.6	64139.9	18756.5	short trialysin 2	2E-022	ABR27835.1	73	82	100	Triatoma infestans	short trialysin 2	1E-021	ABR27835.1	73	82	100	Triatoma infestans
Hem-c15059_g2_i1.p1	M	256	0	Hem-c15059_g2_i1.p1	771	GENE.c15059_g2_i1~~c15059_g2_i1.p1 ORF type:complete len:257 (+),score=60.47,JAC18620.1|85.000|1.17e-150 c15059_g2_i1:44-814(+)	M	*	SIG	19-20	28.227	8.74	26.002	8.49	ExpAA=0.09 First60=0.07 PredHel=0 Topology=o	0				N	0	9	9	2.7	.		Hem-c15059_g2_i1.p1	Conserved secreted protein precursor	s/ucs	HEMIPTERA	0		2.17838e+06	320339	93677.2	putative conserved secreted protein precursor	1E-124	JAC18620.1	85	91	100	Triatoma infestans	trialysin precursor allele	1E-124	ABR27919.1	85	91	100	Triatoma infestans
Hem-c15366_g14_i1.p1	S	358	0	Hem-c15366_g14_i1.p1	1077	GENE.c15366_g14_i1~~c15366_g14_i1.p1 ORF type:5prime_partial len:359 (-),score=81.42,ADN29793.1|76.587|3.88e-123 c15366_g14_i1:70-1146(-)	S	*	CYT		40.075	5.51			ExpAA=0.02 First60=0.00 PredHel=0 Topology=o	0				N	0	9.2	8.1	2	.		Hem-c15366_g14_i1.p1	r-trialysin	uc	NR-LIGHT	0	85	299741	28579.7	8357.59	trialysin	1E-105	ADN29793.1	76	86	98	Triatoma matogrossensis	trialysin precursor allele	1E-103	ABR27919.1	85	92	85	Triatoma infestans
Hem-c11062_g1_i1.p2	M	168	1	Hem-c11062_g1_i1.p2	504	GENE.c11062_g1_i1~~c11062_g1_i1.p2 ORF type:3prime_partial len:191 (-),score=39.32,ADN29795.1|96.825|1.86e-128 c11062_g1_i1:1-504(-)	M		CYT		18.559	8.86			ExpAA=0.02 First60=0.00 PredHel=0 Topology=o	0				N	0	11.9	9.5	3	.		Hem-c11062_g1_i1.p2	Unknown product	uk				43940	12262.7	3586	trialysin precursor	2E-089	ADN29795.1	95	97	69	Triatoma matogrossensis	trialysin precursor allele	3E-027	ABR27919.1	40	57	63	Triatoma infestans
Hem-c12925_g1_i1.p1	C	111	0	Hem-c12925_g1_i1.p1	336	GENE.c12925_g1_i1~~c12925_g1_i1.p1 ORF type:5prime_partial len:112 (+),score=14.05,ADN29792.1|81.982|2.15e-62 c12925_g1_i1:3-338(+)	C	*	CYT		11.939	9.28			ExpAA=0.65 First60=0.51 PredHel=0 Topology=o	0				N	0	8.1	10.8	3.6	.		Hem-c12925_g1_i1.p1	Hypothetical protein	uk				8026	5090.83	1488.72	trialysin precursor	4E-050	ADN29792.1	81	94	45	Triatoma matogrossensis	trialysin allele	9E-042	ABR27943.1	66	87	43	Triatoma infestans
Hem-c14763_g8_i1.p1	F	118	1	Hem-c14763_g8_i1.p1	354	GENE.c14763_g8_i1~~c14763_g8_i1.p1 ORF type:internal len:119 (-),score=35.02,ADN29791.1|47.692|1.41e-23 c14763_g8_i1:1-354(-)	F		CYT		13.389	4.83			ExpAA=0.00 First60=0.00 PredHel=0 Topology=o	0				N	0	11	5.1	5.1	.		Hem-c14763_g8_i1.p1	Unknown product	uk				8295	4639.38	1356.7	trialysin precursor	6E-028	ADN29792.1	57	61	51	Triatoma matogrossensis	r-trialysin	1E-022	ABQ09358.1	50	56	49	Triatoma infestans
Hem-c24856_g1_i1.p1	K	168	0	Hem-c24856_g1_i1.p1	504	GENE.c24856_g1_i1~~c24856_g1_i1.p1 ORF type:internal len:169 (+),score=36.87,JAC16723.1|96.429|2.03e-107,JAC16723.1|30.928|0.005 c24856_g1_i1:1-504(+)	K		CYT		19.028	4.72			ExpAA=0.02 First60=0.02 PredHel=0 Topology=o	0				N	0	11.3	4.2	5.4	.		Hem-c24856_g1_i1.p1	Hypothetical protein	uk				5	1.4	0.41	putative transcriptional coactivator, partial	8E-091	JAC16723.1	96	98	8	Triatoma infestans	maternal protein tudor isoform X5	1E-029	XP_014243015.1	44	64	7	Cimex lectularius
Cysteine rich secreted protein
Hem-c4719_g1_i1.p1	M	74	0	Hem-c4719_g1_i1.p1	225	GENE.c4719_g1_i1~~c4719_g1_i1.p1 ORF type:complete len:75 (+),score=3.54,JAW16036.1|35.484|2.60e-07 c4719_g1_i1:97-321(+)	M	*	SIG	19-20	8.135	8.24	6.094	8.06	ExpAA=0.62 First60=0.62 PredHel=0 Topology=o	0				N	1	12.2	4.1	6.8	.		Hem-c4719_g1_i1.p1	hypothetical secreted protein precursor	s/uk	Sigp			1	2.62	0.77	putative secreted protein precursor	2E-007	JAW16036.1	37	62	78	Panstrongylus lignarius	hypothetical protein NCL1_48740	2E-004	PRD22589.1	46	53	51	Nephila clavipes
Hem-c7786_g1_i1.p1	M	72	0	Hem-c7786_g1_i1.p1	219	GENE.c7786_g1_i1~~c7786_g1_i1.p1 ORF type:complete len:73 (+),score=7.27,ATU82835.1|49.275|1.11e-15 c7786_g1_i1:39-257(+)	M	*	SIG	21-22	7.695	6.04	5.456	5	ExpAA=16.44 First60=16.44 PredHel=0 Topology=o	0				N	3	16.7	9.7	5.6	.		Hem-c7786_g1_i1.p1	hypothetical conserved secreted protein precursor	s/ucs	Sigp			2	6.08	1.78	secreted peptide	8E-014	ATU82835.1	49	65	97	Pristhesancus plagipennis	uncharacterized protein LOC107367626	0.15	XP_015790835.1	36	54	47	Tetranychus urticae
Hem-c6877_g1_i1.p1	M	102	0	Hem-c6877_g1_i1.p1	309	GENE.c6877_g1_i1~~c6877_g1_i1.p1 ORF type:complete len:103 (+),score=6.05,JAC18265.1|47.674|2.47e-23 c6877_g1_i1:39-347(+)	M	*	SIG	20-21	11.361	4.86	9.197	4.59	ExpAA=16.65 First60=16.65 PredHel=1 Topology=i5-22o	1	16.7	78.4	4.9	N	0	12.7	3.9	5.9	.		Hem-c6877_g1_i1.p1	Conserved secreted protein precursor	s/ucs	HEMIPTERA	1e-21		13	10.29	3.01	putative cysteine rich secreted protein, partial	1E-021	JAC18265.1	47	65	86	Triatoma infestans	uncharacterized protein LOC106663510	1E-018	XP_014243877.1	43	60	81	Cimex lectularius
Hem-c4434_g1_i1.p1	M	75	0	Hem-c4434_g1_i1.p1	225	GENE.c4434_g1_i1~~c4434_g1_i1.p1 ORF type:3prime_partial len:76 (+),score=5.50,ATU82732.1|49.275|4.00e-18 c4434_g1_i1:27-251(+)	M		SIG	20-21	8.499	5.51	6.287	4.82	ExpAA=1.26 First60=1.25 PredHel=0 Topology=o	0				N	0	17.3	2.7	5.3	.		Hem-c4434_g1_i1.p1	hypothetical secreted protein precursor	s/uk				0	0	0	putative cysteine rich secreted protein, partial	2E-016	JAC18265.1	53	68	66	Triatoma infestans	uncharacterized protein LOC106663510	5E-008	XP_014243877.1	37	59	60	Cimex lectularius
Triatoma and Panstrongylus specific salivary protein of 16 kDa
Hem-c12196_g1_i1.p1	M	175	0	Hem-c12196_g1_i1.p1	528	GENE.c12196_g1_i1~~c12196_g1_i1.p1 ORF type:complete len:176 (+),score=15.68,ABR27988.1|83.908|3.84e-107 c12196_g1_i1:50-577(+)	M	*	SIG	26-27	19.861	6.08	16.935	6.11	ExpAA=21.09 First60=21.08 PredHel=1 Topology=i13-35o	1	12.6	80	7.4	N	3	17.1	4	5.1	.	1 | 66 SNVRFKK|QV 0.558 *ProP* |	Hem-c12196_g1_i1.p1	salivary secreted protein - signalP detected	s/	HEMIPTERA	9e-83	99.4	1088	280.98	82.17	putative salivary secreted protein	9E-083	ABR27988.1	83	90	99	Triatoma infestans	putative salivary secreted protein	6E-082	ABR27988.1	83	90	99	Triatoma infestans
Hem-c12741_g1_i1.p1	M	174	0	Hem-c12741_g1_i1.p1	525	GENE.c12741_g1_i1~~c12741_g1_i1.p1 ORF type:complete len:175 (+),score=20.93,JAS00005.1|80.460|3.86e-101 c12741_g1_i1:99-623(+)	M	*	SIG	25-26	20.11	5.91	17.24	5.66	ExpAA=20.48 First60=20.47 PredHel=1 Topology=i9-31o	1	12.6	82.2	5.2	N	0	13.2	2.9	4	.		Hem-c12741_g1_i1.p1	salivary secreted protein - signalP detected	s/	HEMIPTERA	1e-78	100	25	6.52	1.91	salivary secreted protein	1E-078	JAS00005.1	80	88	100	Triatoma infestans	putative salivary secreted protein	1E-047	ABR27988.1	54	68	100	Triatoma infestans
Hem-c11317_g1_i1.p1	M	178	0	Hem-c11317_g1_i1.p1	537	GENE.c11317_g1_i1~~c11317_g1_i1.p1 ORF type:complete len:179 (+),score=22.09,JAS00010.1|58.889|4.08e-67 c11317_g1_i1:37-573(+)	M	*	SIG	28-29	20.611	5.58	17.524	5.9	ExpAA=10.39 First60=10.39 PredHel=0 Topology=o	0				N	0	12.9	3.9	2.2	.		Hem-c11317_g1_i1.p1	salivary secreted protein - signalP detected	s/	HEMIPTERA	6e-52	97	10	2.51	0.73	salivary secreted protein, partial	6E-052	JAS00010.1	58	69	97	Triatoma infestans	putative salivary secreted protein	4E-021	ABR27988.1	38	52	103	Triatoma infestans
Other salivary secreted proteins
Hem-c12412_g1_i1.p1	M	155	0	Hem-c12412_g1_i1.p1	468	GENE.c12412_g1_i1~~c12412_g1_i1.p1 ORF type:complete len:156 (+),score=15.32,AAZ38957.1|90.840|5.15e-85 c12412_g1_i1:65-532(+)	M	*	BL	42-43	17.043	6.56	12.377	5.07	ExpAA=4.44 First60=4.40 PredHel=0 Topology=o	0				N	0	16.8	5.8	3.9	.		Hem-c12412_g1_i1.p1	triatox	uc	HEMIPTERA	3e-64	96.3	88347.2	28046.3	8201.61	triatox	3E-064	AAZ38957.1	90	93	96	Triatoma infestans	triatox	2E-063	AAZ38957.1	90	93	96	Triatoma infestans
Hem-c5906_g1_i1.p1	M	199	0	Hem-c5906_g1_i1.p1	600	GENE.c5906_g1_i1~~c5906_g1_i1.p1 ORF type:complete len:200 (+),score=45.41,JAC85794.1|97.354|1.05e-137 c5906_g1_i1:117-716(+)	M	*	CYT		22.71	9			ExpAA=0.25 First60=0.25 PredHel=0 Topology=o	0				N	0	12.1	5.5	5.5	.		Hem-c5906_g1_i1.p1	ras-related c3 botulinum toxin substrate 1 isoform rac1-like protein	s/	HEMIPTERA	0	100	219	46.21	13.51	putative ras-related c3 botulinum toxin substrate 1 isoform rac1-like protein,	1E-107	JAC85794.1	97	98	100	Panstrongylus megistus	ras-like GTP-binding protein RhoL	9E-078	XP_014254356.1	73	84	99	Cimex lectularius
Hem-c14642_g1_i1.p1	M	101	0	Hem-c14642_g1_i1.p1	303	GENE.c14642_g1_i1~~c14642_g1_i1.p1 ORF type:3prime_partial len:102 (+),score=26.57,JAC17145.1|96.040|1.31e-67 c14642_g1_i1:81-383(+)	M		CYT		11.121	5.3			ExpAA=0.00 First60=0.00 PredHel=0 Topology=o	0				N	0	12.9	9.9	1	.		Hem-c14642_g1_i1.p1	Hypothetical secreted protein	s/	UNIPROTKB	7e-12	35	21	17.57	5.14	putative 15-hydroxyprostaglandin dehydrogenase	6E-054	JAC17145.1	96	99	39	Triatoma infestans	15-hydroxyprostaglandin dehydrogenase	9E-021	XP_014248188.1	47	70	33	Cimex lectularius
Hem-c23649_g1_i1.p1	M	202	0	Hem-c23649_g1_i1.p1	609	GENE.c23649_g1_i1~~c23649_g1_i1.p1 ORF type:complete len:203 (+),score=38.57,JAC85901.1|99.010|1.05e-147 c23649_g1_i1:98-706(+)	M	*	CYT		22.912	8.24			ExpAA=0.01 First60=0.01 PredHel=0 Topology=o	0				N	0	9.4	7.9	3	.		Hem-c23649_g1_i1.p1	arf-related protein 1	s/	CDD	0	100	917	189.15	55.31	putative gtp-binding adp-ribosylation factor arf1	1E-114	JAC85901.1	99	99	100	Panstrongylus megistus	ADP-ribosylation factor-related protein 1	1E-100	XP_001599319.1	87	94	98	Nasonia vitripennis
Hem-c2818_g1_i1.p1	K	195	0	Hem-c2818_g1_i1.p1	588	GENE.c2818_g1_i1~~c2818_g1_i1.p1 ORF type:5prime_partial len:196 (+),score=30.26,JAW12539.1|92.308|2.78e-132 c2818_g1_i1:3-590(+)	K	*	CYT		22.423	5.13			ExpAA=0.01 First60=0.00 PredHel=0 Topology=o	0				N	0	11.8	5.6	2.6	1.5		Hem-c2818_g1_i1.p1	juvenile hormone binding protein panstrongylus lignarius	s/	HEMIPTERA	0	83.6	7	1.52	0.45	putative juvenile hormone binding protein	1E-101	JAW12539.1	92	96	84	Panstrongylus lignarius	uncharacterized protein LOC106666712	9E-067	XP_014249564.1	63	79	81	Cimex lectularius
Hem-c14075_g1_i3.p1	M	586	2	Hem-c14075_g1_i3.p1	1758	GENE.c14075_g1_i3~~c14075_g1_i3.p1 ORF type:3prime_partial len:587 (+),score=176.93,JAC88020.1|99.488|0.0 c14075_g1_i3:509-2266(+)	M		CYT		62.166	6.05			ExpAA=0.00 First60=0.00 PredHel=0 Topology=o	0				N	1	14.2	12.1	6.8	.		Hem-c14075_g1_i3.p1	zinc finger protein gfi-1 - probable fragment	s/	UNIPROTKB	2e-22	60.6	102.75	5.5	1.61	putative c2h2-type zn-finger protein	0.0	JAC88020.1	99	99	96	Panstrongylus megistus	zinc finger and BTB domain-containing protein 49-like isoform X1	0.0	XP_014248465.1	70	76	109	Cimex lectularius
Hem-c14075_g1_i5.p1	M	546	2	Hem-c14075_g1_i5.p1	1638	GENE.c14075_g1_i5~~c14075_g1_i5.p1 ORF type:3prime_partial len:547 (+),score=167.08,JAC14846.1|93.322|0.0 c14075_g1_i5:509-2146(+)	M		CYT		57.896	6.31			ExpAA=0.00 First60=0.00 PredHel=0 Topology=o	0				N	1	13	12.8	7	.		Hem-c14075_g1_i5.p1	zinc finger protein gfi-1 - probable fragment	s/	UNIPROTKB	1e-22	60.6	38.25	2.22	0.65	putative c2h2-type zn-finger protein	0.0	JAC14846.1	93	93	96	Triatoma infestans	zinc finger protein 467-like isoform X3	0.0	XP_014248467.1	70	76	109	Cimex lectularius
Hem-c7527_g2_i1.p1	D	71	0	Hem-c7527_g2_i1.p1	213	GENE.c7527_g2_i1~~c7527_g2_i1.p1 ORF type:internal len:72 (+),score=18.83,SAJ59029.1|91.549|6.54e-42 c7527_g2_i1:1-213(+)	D		CYT		8.22	6.07			ExpAA=0.00 First60=0.00 PredHel=0 Topology=o	0				N	0	11.3	7	1.4	.		Hem-c7527_g2_i1.p1	Conserved secreted protein	s/	HEMIPTERA	9e-34	47.6	0	0	0	putative odorant-binding protein	9E-034	SAJ59029.1	91	97	48	Triatoma brasiliensis	putative odorant-binding protein	8E-033	SAJ59029.1	91	97	48	Triatoma brasiliensis
Hem-c7527_g1_i1.p1	L	71	0	Hem-c7527_g1_i1.p1	213	GENE.c7527_g1_i1~~c7527_g1_i1.p1 ORF type:internal len:72 (+),score=22.10,SAJ59030.1|98.592|3.00e-45 c7527_g1_i1:3-215(+)	L		CYT		8.289	4.65			ExpAA=0.00 First60=0.00 PredHel=0 Topology=o	0				N	0	12.7	4.2	2.8	.		Hem-c7527_g1_i1.p1	Conserved secreted protein	s/	HEMIPTERA	4e-36	47.6	0	0	0	putative odorant-binding protein	4E-036	SAJ59030.1	98	100	48	Triatoma brasiliensis	putative odorant-binding protein	4E-035	SAJ59030.1	98	100	48	Triatoma brasiliensis
Hem-c15021_g1_i4.p1	M	149	0	Hem-c15021_g1_i4.p1	447	GENE.c15021_g1_i4~~c15021_g1_i4.p1 ORF type:3prime_partial len:150 (+),score=23.14,JAW13199.1|82.474|3.87e-54 c15021_g1_i4:751-1197(+)	M		CYT		17.327	6.08			ExpAA=2.46 First60=2.20 PredHel=0 Topology=o	0				N	0	10.1	7.4	5.4	.		Hem-c15021_g1_i4.p1	Hypothetical secreted protein	s/	UNIPROTKB	4e-10	33.9	5.75	1.98	0.58	putative scp-like extracellular protein, partial	3E-043	JAW13199.1	82	87	50	Panstrongylus lignarius	BLTX706	2E-012	AII98055.1	43	56	45	Nephila pilipes
Hem-c15021_g1_i5.p1	T	123	0	Hem-c15021_g1_i5.p1	369	GENE.c15021_g1_i5~~c15021_g1_i5.p1 ORF type:internal len:124 (+),score=22.10,JAW13199.1|74.286|3.28e-30 c15021_g1_i5:1-369(+)	T		CYT		14.032	5.11			ExpAA=0.20 First60=0.18 PredHel=0 Topology=o	0				N	0	10.6	8.9	5.7	.		Hem-c15021_g1_i5.p1	Hypothetical secreted protein	s/	UNIPROTKB	4e-10	33.9	7.25	3.69	1.08	putative scp-like extracellular protein, partial	2E-024	JAW13199.1	78	81	34	Panstrongylus lignarius	BLTX706	2E-012	AII98055.1	43	56	45	Nephila pilipes
Hem-c23159_g1_i1.p1	E	87	1	Hem-c23159_g1_i1.p1	264	GENE.c23159_g1_i1~~c23159_g1_i1.p1 ORF type:5prime_partial len:88 (+),score=20.60,JAA75565.1|93.103|8.19e-55 c23159_g1_i1:3-266(+)	E	*	CYT		10.174	4.56			ExpAA=0.00 First60=0.00 PredHel=0 Topology=o	0				N	0	8	3.4	4.6	.		Hem-c23159_g1_i1.p1	Conserved secreted protein	s/	SMART	7e-17	36.6	2	2.61	0.76	putative protein takeout	2E-043	JAA75565.1	93	98	35	Rhodnius prolixus	protein takeout-like	3E-025	XP_014247226.1	62	80	34	Cimex lectularius
Hem-c24379_g1_i1.p1	K	75	0	Hem-c24379_g1_i1.p1	225	GENE.c24379_g1_i1~~c24379_g1_i1.p1 ORF type:internal len:76 (+),score=11.34,JAA75245.1|76.000|4.11e-34 c24379_g1_i1:1-225(+)	K		CYT		8.625	6.4			ExpAA=0.01 First60=0.01 PredHel=0 Topology=i	0				N	1	12	4	2.7	.		Hem-c24379_g1_i1.p1	Conserved secreted protein	s/	HEMIPTERA	8e-27	30.9	2	5.25	1.53	putative odorant binding protein	8E-027	JAA75245.1	76	85	31	Rhodnius prolixus	protein takeout	2E-014	XP_014241740.1	45	69	30	Cimex lectularius
Hem-c13193_g1_i1.p1	M	118	1	Hem-c13193_g1_i1.p1	357	GENE.c13193_g1_i1~~c13193_g1_i1.p1 ORF type:complete len:119 (+),score=16.07,JAW14146.1|50.000|2.44e-38 c13193_g1_i1:127-483(+)	M	*	SIG	23-24	13.001	4.89	10.505	4.89	ExpAA=6.93 First60=6.93 PredHel=0 Topology=o	0				N	0	11	9.3	10.2	.		Hem-c13193_g1_i1.p1	protein - signalP detected	s/	UNIPROTKB	7e-06	103.6	280	153.56	44.91	putative secreted protein precursor	2E-031	JAW14146.1	50	70	84	Panstrongylus lignarius	uncharacterized protein LOC105261543	0.023	XP_011290795.1	31	42	86	Musca domestica
Hem-c10038_g1_i2.p1	V	209	0	Hem-c10038_g1_i2.p1	630	GENE.c10038_g1_i2~~c10038_g1_i2.p1 ORF type:5prime_partial len:210 (+),score=31.51,XP_014242732.1|73.684|2.67e-21 c10038_g1_i2:3-632(+)	V	*	CYT		22.828	8.64			ExpAA=31.09 First60=9.06 PredHel=1 Topology=o176-198i	1	10.5	84.2	5.3	N	40	24.4	2.4	14.4	.		Hem-c10038_g1_i2.p1	visgun mucin rhodnius prolixus - 40 OH-glycosylation sites - 40 NetOglyc sites	s/	HEMIPTERA	1e-45	105.6	179.08	35.11	10.27	putative inositol-145-triphosphate 5-phosphatase synaptojanin inp51/inp52/inp53	8E-066	JAC85753.1	70	77	103	Panstrongylus megistus	4-O-methyl-glucuronoyl methylesterase 1-like isoform X2	6E-030	XP_014242732.1	47	58	110	Cimex lectularius
Hem-c10038_g1_i1.p1	V	199	0	Hem-c10038_g1_i1.p1	600	GENE.c10038_g1_i1~~c10038_g1_i1.p1 ORF type:5prime_partial len:200 (+),score=23.82,XP_014242732.1|73.684|2.31e-21 c10038_g1_i1:3-602(+)	V	*	CYT		21.811	7.96			ExpAA=29.94 First60=7.93 PredHel=1 Topology=o166-188i	1	11.1	83.4	5.5	N	39	25.1	2.5	12.1	.		Hem-c10038_g1_i1.p1	visgun mucin rhodnius prolixus - 39 OH-glycosylation sites - 39 NetOglyc sites	s/	HEMIPTERA	1e-41	105.6	55.92	11.8	3.45	putative inositol-145-triphosphate 5-phosphatase synaptojanin inp51/inp52/inp53	6E-060	JAC85753.1	67	74	102	Panstrongylus megistus	4-O-methyl-glucuronoyl methylesterase 1-like isoform X2	3E-031	XP_014242732.1	48	61	104	Cimex lectularius
Hem-c13394_g1_i1.p1	M	309	0	Hem-c13394_g1_i1.p1	930	GENE.c13394_g1_i1~~c13394_g1_i1.p1 ORF type:complete len:310 (+),score=50.35,ADN29834.1|85.113|0.0 c13394_g1_i1:128-1057(+)	M	*	SIG	17-18	33.697	4.83	31.866	4.83	ExpAA=1.11 First60=0.18 PredHel=0 Topology=o	0				N	0	20.4	8.1	1.9	1		Hem-c13394_g1_i1.p1	salivary secreted protein - signalP detected	s/	HEMIPTERA	0	99.6	30427.5	3490.84	1020.83	bactericidal permeability-increasing protein (BPI)	1E-146	ADN29834.1	85	90	100	Triatoma matogrossensis	salivary secreted protein	1E-132	ABR27836.1	78	88	100	Triatoma infestans
Hem-c15288_g2_i1.p1	G	290	0	Hem-c15288_g2_i1.p1	870	GENE.c15288_g2_i1~~c15288_g2_i1.p1 ORF type:internal len:291 (-),score=53.02,ADN29834.1|85.172|0.0 c15288_g2_i1:2-871(-)	G		CYT		31.485	5.09			ExpAA=8.61 First60=0.33 PredHel=0 Topology=o	0				N	0	20.3	8.3	1.7	1		Hem-c15288_g2_i1.p1	salivary secreted protein	s/	HEMIPTERA	0	93.5	14635.5	1830.98	535.43	bactericidal permeability-increasing protein (BPI)	1E-137	ADN29834.1	85	90	94	Triatoma matogrossensis	salivary secreted protein	1E-122	ABR27836.1	77	85	94	Triatoma infestans
Hem-c13851_g1_i1.p1	L	186	0	Hem-c13851_g1_i1.p1	561	GENE.c13851_g1_i1~~c13851_g1_i1.p1 ORF type:5prime_partial len:187 (+),score=23.98,JAS00003.1|88.710|1.59e-121 c13851_g1_i1:1-561(+)	L	*	CYT		21.594	5.26			ExpAA=0.00 First60=0.00 PredHel=0 Topology=o	0				N	1	12.9	4.8	2.7	.		Hem-c13851_g1_i1.p1	salivary secreted protein	s/	HEMIPTERA	9e-95	84.9	9.08	2.13	0.62	salivary secreted protein	9E-095	JAS00003.1	88	94	85	Triatoma infestans	uncharacterized protein LOC5564242	1E-008	XP_021698325.1	28	43	27	Aedes aegypti
Hem-c13851_g1_i2.p1	L	183	0	Hem-c13851_g1_i2.p1	552	GENE.c13851_g1_i2~~c13851_g1_i2.p1 ORF type:5prime_partial len:184 (+),score=22.48,JAS00003.1|84.530|2.76e-110 c13851_g1_i2:1-552(+)	L	*	CYT		21.161	4.98			ExpAA=0.03 First60=0.00 PredHel=0 Topology=o	0				N	1	13.1	4.9	1.6	.		Hem-c13851_g1_i2.p1	salivary secreted protein	s/	HEMIPTERA	2e-86	82.6	3.92	0.94	0.28	salivary secreted protein	2E-086	JAS00003.1	84	90	83	Triatoma infestans	uncharacterized protein LOC5564242	3E-007	XP_021698325.1	27	44	27	Aedes aegypti
Hem-c9215_g1_i3.p1	M	141	0	Hem-c9215_g1_i3.p1	423	GENE.c9215_g1_i3~~c9215_g1_i3.p1 ORF type:3prime_partial len:142 (+),score=8.53,JAP02418.1|100.000|2.70e-98 c9215_g1_i3:119-541(+)	M		CYT		16.345	6.42			ExpAA=0.00 First60=0.00 PredHel=0 Topology=o	0				N	0	12.1	3.5	0.7	.		Hem-c9215_g1_i3.p1	14-3-3 protein - probable fragment	s/	CDD	6e-81	60	469	179.71	52.55	putative 14-3-3-like protein	2E-073	JAA76875.1	100	100	57	Rhodnius prolixus	14-3-3 protein zeta isoform X2	4E-072	XP_014246623.1	99	99	57	Cimex lectularius
Hem-c14580_g1_i1.p1	M	199	1	Hem-c14580_g1_i1.p1	600	GENE.c14580_g1_i1~~c14580_g1_i1.p1 ORF type:complete len:200 (+),score=42.17,JAC15301.1|97.990|5.14e-146 c14580_g1_i1:234-833(+)	M	*	CYT		22.735	6.39			ExpAA=0.12 First60=0.08 PredHel=0 Topology=o	0				N	0	8	6.5	6	.		Hem-c14580_g1_i1.p1	valacyclovir hydrolase - probable fragment	s/	UNIPROTKB	2e-53	67	38	8.02	2.34	putative hydrolase, partial	1E-113	JAC15301.1	97	98	72	Triatoma infestans	valacyclovir hydrolase	3E-060	XP_012062665.1	56	73	67	Atta cephalotes
Hem-c3162_g1_i1.p1	T	85	0	Hem-c3162_g1_i1.p1	255	GENE.c3162_g1_i1~~c3162_g1_i1.p1 ORF type:internal len:86 (-),score=22.86,ABR27980.1|88.235|5.44e-49 c3162_g1_i1:3-257(-)	T		CYT		9.808	5.39			ExpAA=0.13 First60=0.13 PredHel=0 Topology=i	0				N	4	16.5	5.9	2.4	.		Hem-c3162_g1_i1.p1	salivary secreted protein - probable fragment	s/	HEMIPTERA	7e-37	58.6	209	311.42	91.07	putative salivary secreted protein	7E-037	ABR27980.1	88	95	59	Triatoma infestans	putative salivary secreted protein	5E-036	ABR27980.1	88	95	59	Triatoma infestans
Hem-c10792_g1_i1.p1	F	191	0	Hem-c10792_g1_i1.p1	576	GENE.c10792_g1_i1~~c10792_g1_i1.p1 ORF type:5prime_partial len:192 (+),score=45.16,ADN29804.1|86.585|5.11e-92 c10792_g1_i1:2-577(+)	F	*	SIG	29-30	19.292	9.16	15.933	8.18	ExpAA=3.52 First60=3.16 PredHel=0 Topology=o	0				N	1	17.3	12.6	2.1	.		Hem-c10792_g1_i1.p1	salivary secreted protein - signalP detected	s/	HEMIPTERA	1e-68	93.9	81695	18356.7	5368.06	hemolysin-like secreted salivary protein 1	2E-078	ADN29804.1	83	86	94	Triatoma matogrossensis	salivary secreted protein	8E-068	ABR27926.1	73	81	94	Triatoma infestans
Hem-c13203_g2_i1.p1	M	356	0	Hem-c13203_g2_i1.p1	1071	GENE.c13203_g2_i1~~c13203_g2_i1.p1 ORF type:complete len:357 (+),score=63.58,JAC86949.1|96.910|0.0 c13203_g2_i1:88-1158(+)	M	*	CYT		40.107	6.09			ExpAA=0.11 First60=0.09 PredHel=0 Topology=o	0				N	0	12.4	7.9	3.4	.		Hem-c13203_g2_i1.p1	gdp-mannose 46 dehydratase 1	s/	UNIPROTKB	0	87.7	790	75.85	22.18	putative gdp-mannose 46 dehydratase	0.0	JAC86949.1	96	99	100	Panstrongylus megistus	GDP-mannose 4,6 dehydratase isoform X1	1E-175	XP_014243869.1	85	94	98	Cimex lectularius
Hem-c10540_g1_i2.p1	M	429	0	Hem-c10540_g1_i2.p1	1290	GENE.c10540_g1_i2~~c10540_g1_i2.p1 ORF type:complete len:430 (+),score=67.59,JAS00302.1|98.039|0.0 c10540_g1_i2:97-1386(+)	M	*	SIG	19-20	47.811	8.02	45.848	8.19	ExpAA=3.32 First60=3.27 PredHel=0 Topology=o	0				N	4	15.2	6.1	4.2	.		Hem-c10540_g1_i2.p1	major royal jelly protein - signalP detected	s/	CDD	0	101	102	7.81	2.28	protein yellow-like protein, partial	0.0	JAS00302.1	98	100	95	Triatoma infestans	protein yellow-like	1E-167	XP_024083953.1	72	87	93	Cimex lectularius
Hem-c1056_g1_i1.p1	M	251	0	Hem-c1056_g1_i1.p1	756	GENE.c1056_g1_i1~~c1056_g1_i1.p1 ORF type:complete len:252 (+),score=37.34,ADN29801.1|96.414|2.62e-175 c1056_g1_i1:60-815(+)	M	*	SIG	23-24	27.039	4.82	24.507	4.72	ExpAA=5.31 First60=5.31 PredHel=0 Topology=o	0				N	5	21.9	7.2	2.8	.		Hem-c1056_g1_i1.p1	salivary secreted protein - signalP detected	s/	HEMIPTERA	0	103.7	18691	2823.64	825.72	hemolysin-like secreted salivary protein	1E-131	ADN29801.1	96	96	100	Triatoma matogrossensis	salivary secreted protein	4E-099	ABR27963.1	78	86	104	Triatoma infestans
Hem-c7093_g1_i1.p1	M	233	0	Hem-c7093_g1_i1.p1	702	GENE.c7093_g1_i1~~c7093_g1_i1.p1 ORF type:complete len:234 (+),score=27.56,JAW12564.1|90.476|1.27e-159 c7093_g1_i1:283-984(+)	M	*	SIG	22-23	26.867	6.38	24.576	6.41	ExpAA=0.01 First60=0.01 PredHel=0 Topology=o	0				N	6	15.5	3.9	4.7	.		Hem-c7093_g1_i1.p1	protein - signalP detected	s/	UNIPROTKB	1e-08	74.7	36	6.03	1.76	putative conserved secreted protein precursor	1E-128	JAW12564.1	90	95	100	Panstrongylus lignarius	uncharacterized protein LOC106667396	9E-050	XP_014250797.1	42	62	86	Cimex lectularius
Hem-c6424_g1_i1.p1	Q	85	1	Hem-c6424_g1_i1.p1	255	GENE.c6424_g1_i1~~c6424_g1_i1.p1 ORF type:internal len:86 (+),score=18.68,JAA75565.1|80.247|1.21e-40 c6424_g1_i1:3-257(+)	Q		CYT		9.299	4.65			ExpAA=0.00 First60=0.00 PredHel=0 Topology=i	0				N	0	15.3	4.7	5.9	.		Hem-c6424_g1_i1.p1	Hypothetical secreted protein	s/	SMART	6e-11	34.8	0	0	0	putative protein takeout	7E-032	JAA75565.1	80	92	32	Rhodnius prolixus	protein takeout-like	4E-022	XP_014247226.1	62	83	32	Cimex lectularius
Hem-c13302_g1_i1.p1	E	329	1	Hem-c13302_g1_i1.p1	990	GENE.c13302_g1_i1~~c13302_g1_i1.p1 ORF type:5prime_partial len:330 (+),score=56.55,JAC14266.1|99.696|0.0 c13302_g1_i1:3-992(+)	E	*	CYT		37.473	9.07			ExpAA=0.01 First60=0.00 PredHel=0 Topology=o	0				N	0	15.8	4.9	3.6	.		Hem-c13302_g1_i1.p1	vapc-like pin domain of nonsense-mediated decay factor smg5	s/	CDD	5e-49	100	35	3.71	1.08	putative nonsense-mediated mrna decay protein	0.0	JAC14266.1	99	100	38	Triatoma infestans	protein SMG5-like isoform X1	1E-097	XP_024083071.1	79	88	91	Cimex lectularius
Hem-c20334_g1_i1.p1	Q	97	0	Hem-c20334_g1_i1.p1	291	GENE.c20334_g1_i1~~c20334_g1_i1.p1 ORF type:internal len:98 (+),score=27.63,JAG53409.1|61.856|3.30e-36 c20334_g1_i1:3-293(+)	Q		CYT		10.691	5.21			ExpAA=0.00 First60=0.00 PredHel=0 Topology=o	0				N	0	10.3	12.4	.	.		Hem-c20334_g1_i1.p1	Hypothetical secreted protein	s/	SMART	1e-10	31.2	2	1.89	0.55	Circadian clock-controlled protein, partial	2E-029	JAG14683.1	61	78	37	Lygus hesperus	protein takeout-like	9E-026	XP_014245421.1	56	76	40	Cimex lectularius
Hem-c18291_g1_i1.p1	M	169	0	Hem-c18291_g1_i1.p1	507	GENE.c18291_g1_i1~~c18291_g1_i1.p1 ORF type:3prime_partial len:170 (+),score=25.92,JAC17364.1|97.041|3.50e-117 c18291_g1_i1:35-541(+)	M		SIG	19-20	19.645	6.14	17.458	5.26	ExpAA=0.08 First60=0.07 PredHel=0 Topology=o	0				N	0	11.8	4.1	4.1	.		Hem-c18291_g1_i1.p1	Hypothetical secreted protein	s/	PFAM	8e-13	18	5	1.38	0.4	putative major royal jelly protein	2E-093	JAC17364.1	97	100	41	Triatoma infestans	protein yellow	2E-049	XP_014260013.1	58	79	36	Cimex lectularius
Hem-c21601_g1_i1.p1	E	210	0	Hem-c21601_g1_i1.p1	630	GENE.c21601_g1_i1~~c21601_g1_i1.p1 ORF type:internal len:211 (+),score=30.89,JAC14537.1|100.000|4.71e-142 c21601_g1_i1:2-631(+)	E		CYT		23.428	6.09			ExpAA=0.01 First60=0.00 PredHel=0 Topology=o	0				N	6	15.2	5.7	5.2	.		Hem-c21601_g1_i1.p1	vapc-like pin domain of telomerase-binding protein est1 - probable fragment	s/	CDD	3e-33	74.7	7	1.37	0.4	putative nonsense-mediated mrna decay protein, partial	1E-117	JAC14537.1	100	100	13	Triatoma infestans	telomerase-binding protein EST1A isoform X3	1E-076	XP_024081332.1	69	80	14	Cimex lectularius
Hem-c16091_g1_i1.p1	L	69	1	Hem-c16091_g1_i1.p1	210	GENE.c16091_g1_i1~~c16091_g1_i1.p1 ORF type:5prime_partial len:70 (+),score=20.96,SAJ59012.1|98.551|3.54e-44 c16091_g1_i1:1-210(+)	L	*	CYT		8.19	7.95			ExpAA=0.00 First60=0.00 PredHel=0 Topology=o	0				N	0	4.3	4.3	5.8	.		Hem-c16091_g1_i1.p1	insect pheromone-binding family - probable fragment	s/	HEMIPTERA	2e-32	56.5	1	3.91	1.14	putative chemosensory protein	3E-034	SAJ59012.1	98	98	53	Triatoma brasiliensis	putative chemosensory protein	3E-033	SAJ59012.1	98	98	53	Triatoma brasiliensis
Hem-c16474_g1_i1.p1	E	86	0	Hem-c16474_g1_i1.p1	261	GENE.c16474_g1_i1~~c16474_g1_i1.p1 ORF type:5prime_partial len:87 (+),score=21.78,SAJ59021.1|97.674|8.75e-59 c16474_g1_i1:1-261(+)	E	*	CYT		9.514	8.36			ExpAA=0.00 First60=0.00 PredHel=0 Topology=o	0				N	0	4.7	9.3	3.5	.		Hem-c16474_g1_i1.p1	Conserved secreted protein	s/	HEMIPTERA	1e-44	48.8	2	2.73	0.8	putative odorant-binding protein	1E-044	SAJ59021.1	97	100	49	Triatoma brasiliensis	putative odorant-binding protein	1E-043	SAJ59021.1	97	100	49	Triatoma brasiliensis
Hem-c26181_g1_i1.p1	K	75	0	Hem-c26181_g1_i1.p1	225	GENE.c26181_g1_i1~~c26181_g1_i1.p1 ORF type:internal len:76 (+),score=11.19,JAC16340.1|100.000|2.79e-44 c26181_g1_i1:2-226(+)	K		CYT		8.543	9.8			ExpAA=0.00 First60=0.00 PredHel=0 Topology=i	0				N	1	18.7	8	4	.		Hem-c26181_g1_i1.p1	rhs repeat protein	s/	PFAM	5e-05	94.7	0	0	0	putative teneurin-1, partial	1E-036	JAC16340.1	100	100	2	Triatoma infestans	teneurin-m isoform X6	6E-033	XP_024082464.1	92	97	2	Cimex lectularius
Hem-c25117_g1_i1.p1	Q	81	0	Hem-c25117_g1_i1.p1	243	GENE.c25117_g1_i1~~c25117_g1_i1.p1 ORF type:internal len:82 (-),score=11.52,ADN29825.1|88.889|1.30e-47 c25117_g1_i1:2-244(-)	Q		CYT		8.885	5.63			ExpAA=0.01 First60=0.01 PredHel=0 Topology=o	0				N	0	14.8	6.2	3.7	.		Hem-c25117_g1_i1.p1	protein - probable fragment	s/	NR-LIGHT	6e-19	73.6	516	938.1	274.33	salivary apyrase precursor	4E-037	ADN29825.1	88	97	14	Triatoma matogrossensis	79 kDa salivary apyrase precursor	9E-026	CAE46445.1	62	79	15	Triatoma infestans
Hem-c19667_g1_i1.p1	G	164	1	Hem-c19667_g1_i1.p1	492	GENE.c19667_g1_i1~~c19667_g1_i1.p1 ORF type:internal len:165 (+),score=25.30,JAC16340.1|100.000|7.64e-107 c19667_g1_i1:2-493(+)	G		CYT		18.469	5.37			ExpAA=0.00 First60=0.00 PredHel=0 Topology=o	0				N	0	12.2	10.4	2.4	.		Hem-c19667_g1_i1.p1	rhs repeat protein	s/	PFAM	2e-05	100	3	0.87	0.26	putative teneurin-1, partial	1E-090	JAC16340.1	100	100	5	Triatoma infestans	teneurin-m isoform X6	1E-078	XP_024082464.1	84	95	5	Cimex lectularius
Hem-c19422_g1_i1.p1	V	173	1	Hem-c19422_g1_i1.p1	519	GENE.c19422_g1_i1~~c19422_g1_i1.p1 ORF type:internal len:174 (+),score=23.28,JAC17863.1|100.000|2.23e-122 c19422_g1_i1:1-519(+)	V		CYT		19.638	6.47			ExpAA=0.02 First60=0.00 PredHel=0 Topology=o	0				N	0	8.1	3.5	4.6	.		Hem-c19422_g1_i1.p1	Conserved secreted protein	s/	UNIPROTKB	1e-52	34.1	9	2.39	0.7	putative diphthamide biosynthesis protein	1E-094	JAC17863.1	100	100	43	Triatoma infestans	2-(3-amino-3-carboxypropyl)histidine synthase subunit 1	2E-069	XP_014248416.1	71	86	42	Cimex lectularius
Hem-c21335_g1_i1.p1	Q	66	0	Hem-c21335_g1_i1.p1	201	GENE.c21335_g1_i1~~c21335_g1_i1.p1 ORF type:5prime_partial len:67 (+),score=23.26,JAR98629.1|100.000|2.75e-42 c21335_g1_i1:2-202(+)	Q	*	CYT		7.35	9.21			ExpAA=1.08 First60=1.08 PredHel=0 Topology=o	0				N	0	4.5	10.6	4.5	.		Hem-c21335_g1_i1.p1	Hypothetical secreted protein	s/	UNIPROTKB	3e-14	33.3	0	0	0	putative gtp-binding adp-ribosylation factor arf1	9E-032	JAA76787.1	100	100	33	Rhodnius prolixus	ADP-ribosylation factor-like protein 4C	6E-027	XP_014257490.1	87	93	33	Cimex lectularius
Hem-c21492_g1_i1.p1	D	333	3	Hem-c21492_g1_i1.p1	1002	GENE.c21492_g1_i1~~c21492_g1_i1.p1 ORF type:5prime_partial len:334 (+),score=77.12,JAC16340.1|100.000|0.0 c21492_g1_i1:1-1002(+)	D	*	CYT		37.9	7.4			ExpAA=0.01 First60=0.01 PredHel=0 Topology=o	0				N	0	12.3	6.9	3.9	.	2 | 247 LKHAHKR|AV 0.556 *ProP* | 321 KHKRKRR|NH 0.525 *ProP* |	Hem-c21492_g1_i1.p1	ghh signature	s/	CDD	6e-36	100	19	1.98	0.58	putative teneurin-1, partial	0.0	JAC16340.1	100	100	11	Triatoma infestans	teneurin-m isoform X6	1E-160	XP_024082464.1	82	90	10	Cimex lectularius
Hem-c8957_g1_i4.p1	M	148	1	Hem-c8957_g1_i4.p1	447	GENE.c8957_g1_i4~~c8957_g1_i4.p1 ORF type:complete len:149 (+),score=17.61,JAW10400.1|84.173|8.07e-80 c8957_g1_i4:218-664(+)	M	*	CYT		16.688	7.71			ExpAA=0.04 First60=0.04 PredHel=0 Topology=o	0				N	0	10.1	6.8	2	.	1 | 48 LIIRNKR|DM 0.657 *ProP* |	Hem-c8957_g1_i4.p1	Conserved secreted protein	s/	CDD	5e-44	42.8	14	4.83	1.41	putative acyl-coa reductase, partial	6E-063	JAW10400.1	84	92	33	Panstrongylus lignarius	fatty acyl-CoA reductase wat	4E-030	XP_004926011.1	43	68	28	Bombyx mori
Hem-c8945_g1_i2.p1	F	149	0	Hem-c8945_g1_i2.p1	450	GENE.c8945_g1_i2~~c8945_g1_i2.p1 ORF type:5prime_partial len:150 (+),score=3.78,JAW13341.1|76.351|3.02e-84 c8945_g1_i2:3-452(+)	F	*	CYT		17.673	6.47			ExpAA=0.06 First60=0.00 PredHel=0 Topology=o	0				N	0	16.8	4.7	1.3	.		Hem-c8945_g1_i2.p1	nitrophorin 4b precursor panstrongylus lignarius	s/	HEMIPTERA	1e-67	80	1	0.34	0.1	putative nitrophorin 4b precursor	1E-067	JAW13341.1	76	89	80	Panstrongylus lignarius	lazarillo protein-like	5E-018	XP_014249890.1	33	56	82	Cimex lectularius
Hem-c27026_g1_i1.p1	V	87	0	Hem-c27026_g1_i1.p1	261	GENE.c27026_g1_i1~~c27026_g1_i1.p1 ORF type:internal len:88 (+),score=5.69,JAC16028.1|100.000|1.43e-56 c27026_g1_i1:1-261(+)	V		CYT		10.298	9.46			ExpAA=22.63 First60=22.63 PredHel=1 Topology=o20-42i	1	25.3	23	51.7	N	0	3.4	4.6	6.9	.		Hem-c27026_g1_i1.p1	c-terminal domain of fatty acyl coa reductase - probable fragment	s/	CDD	5e-14	66	1	1.36	0.4	putative acyl-coa reductase, partial	4E-047	JAC16028.1	100	100	16	Triatoma infestans	putative fatty acyl-CoA reductase CG5065 isoform X2	6E-036	XP_014251355.1	77	94	16	Cimex lectularius
Hem-c13102_g1_i1.p1	M	300	1	Hem-c13102_g1_i1.p1	903	GENE.c13102_g1_i1~~c13102_g1_i1.p1 ORF type:complete len:301 (+),score=83.82,JAC17627.1|98.667|0.0 c13102_g1_i1:107-1009(+)	M	*	CYT		34.516	7.63			ExpAA=0.00 First60=0.00 PredHel=0 Topology=o	0				N	0	10.7	5.3	3.7	.		Hem-c13102_g1_i1.p1	telomere length and silencing protein 1	s/	UNIPROTKB	2e-67	101	96	11.44	3.35	hypothetical protein	1E-167	JAC17627.1	98	98	100	Triatoma infestans	telomere length and silencing protein 1 homolog isoform X4	1E-105	XP_014244905.1	66	80	100	Cimex lectularius
Hem-c12715_g1_i1.p1	M	189	0	Hem-c12715_g1_i1.p1	570	GENE.c12715_g1_i1~~c12715_g1_i1.p1 ORF type:complete len:190 (+),score=21.84,ATU82662.1|33.133|1.78e-18 c12715_g1_i1:259-828(+)	M	*	CYT		21.621	5.73			ExpAA=2.09 First60=1.59 PredHel=0 Topology=o	0				N	0	14.3	3.2	1.1	.		Hem-c12715_g1_i1.p1	latrotoxin c-terminal domain protein	s/	PFAM	1e-47	98.5	13	2.97	0.87	venom ankyrin-repeat-containing protein 1	7E-018	ATU82662.1	33	58	4	Pristhesancus plagipennis	Ankyrin-3	2E-011	PRD22884.1	30	52	4	Nephila clavipes
Hem-c9824_g1_i1.p1	M	152	0	Hem-c9824_g1_i1.p1	459	GENE.c9824_g1_i1~~c9824_g1_i1.p1 ORF type:complete len:153 (+),score=31.55,SAJ59009.1|77.632|1.15e-77 c9824_g1_i1:144-602(+)	M	*	SIG	20-21	17.623	9.77	15.443	9.81	ExpAA=19.28 First60=19.28 PredHel=1 Topology=o4-26i	1	14.5	2.6	82.9	N	0	9.2	3.9	2.6	.		Hem-c9824_g1_i1.p1	insect pheromone-binding family - signalP detected	s/	PFAM	8e-23	126.8	29	9.53	2.79	putative chemosensory protein	3E-059	SAJ59009.1	77	78	128	Triatoma brasiliensis	putative chemosensory protein	2E-058	SAJ59009.1	77	78	128	Triatoma brasiliensis
Hem-c8529_g1_i1.p1	M	216	4	Hem-c8529_g1_i1.p1	651	GENE.c8529_g1_i1~~c8529_g1_i1.p1 ORF type:complete len:217 (+),score=33.69,JAW12772.1|88.479|1.32e-144 c8529_g1_i1:134-784(+)	M	*	BL	27-28	24.591	9.11	21.451	9.19	ExpAA=20.22 First60=20.22 PredHel=1 Topology=o10-32i	1	10.2	4.6	85.2	N	0	12.5	5.6	7.4	.		Hem-c8529_g1_i1.p1	phosphatidylethanolamine-binding protein panstrongylus lignarius	s/	HEMIPTERA	0	100	5422	1012.67	296.14	putative phosphatidylethanolamine-binding protein	1E-114	JAW12772.1	88	93	100	Panstrongylus lignarius	protein D3-like	2E-068	XP_014250544.1	69	80	98	Cimex lectularius
Hem-c9058_g1_i3.p1	M	231	0	Hem-c9058_g1_i3.p1	696	GENE.c9058_g1_i3~~c9058_g1_i3.p1 ORF type:complete len:239 (+),score=75.84,ADN29887.1|99.029|1.80e-140 c9058_g1_i3:23-718(+)	M	*	CYT		24.143	4.84			ExpAA=0.00 First60=0.00 PredHel=0 Topology=o	0				N	29	25.1	5.6	4.3	.		Hem-c9058_g1_i3.p1	mucin - probable fragment - 29 OH-glycosylation sites - 29 NetOglyc sites	s/	HEMIPTERA	0	71.5	2.58	0.44	0.13	hypothetical mucin, partial	1E-106	ADN29887.1	99	100	72	Triatoma matogrossensis	formin-binding protein 4-like isoform X2	1E-008	XP_014260572.1	28	48	20	Cimex lectularius
Hem-c10616_g1_i1.p1	T	233	1	Hem-c10616_g1_i1.p1	702	GENE.c10616_g1_i1~~c10616_g1_i1.p1 ORF type:5prime_partial len:234 (+),score=43.36,JAC87193.1|98.712|3.87e-173 c10616_g1_i1:1-702(+)	T	*	BL	19-20	26.205	8.87	24.177	8.8	ExpAA=0.57 First60=0.02 PredHel=0 Topology=o	0				N	0	10.7	6.4	6.9	.		Hem-c10616_g1_i1.p1	diphthamide synthesis protein - probable fragment	s/	PFAM	0	70	21	3.52	1.03	putative diphthamide biosynthesis protein	1E-134	JAC87193.1	98	99	58	Panstrongylus megistus	2-(3-amino-3-carboxypropyl)histidine synthase subunit 1	9E-092	XP_014248416.1	67	81	57	Cimex lectularius
Hem-c15497_g1_i1.p1	D	88	0	Hem-c15497_g1_i1.p1	264	GENE.c15497_g1_i1~~c15497_g1_i1.p1 ORF type:internal len:89 (+),score=25.23,JAW07558.1|98.864|5.59e-55 c15497_g1_i1:2-265(+)	D		CYT		10.031	7.99			ExpAA=0.21 First60=0.21 PredHel=0 Topology=o	0				N	1	4.5	4.5	6.8	.	1 | 55 QRGRRFR|AA 0.657 *ProP* |	Hem-c15497_g1_i1.p1	Conserved secreted protein	s/	CDD	4e-31	36.6	2	2.61	0.76	putative 5'-3' exonuclease hke1/rat1	2E-044	JAC88824.1	98	98	5	Panstrongylus megistus	5'-3' exoribonuclease 1-like isoform X2	8E-027	XP_001603129.1	71	85	5	Nasonia vitripennis
Hem-c16452_g1_i1.p1	V	85	0	Hem-c16452_g1_i1.p1	255	GENE.c16452_g1_i1~~c16452_g1_i1.p1 ORF type:internal len:86 (+),score=19.64,JAC86134.1|97.647|5.38e-54 c16452_g1_i1:1-255(+)	V		CYT		9.788	4.61			ExpAA=0.00 First60=0.00 PredHel=0 Topology=o	0				N	0	5.9	2.4	5.9	.		Hem-c16452_g1_i1.p1	Conserved secreted protein	s/	EC	1e-24	33.3	1	1.49	0.44	putative atpase pp-loop superfamily	1E-042	JAC15620.1	100	100	12	Triatoma infestans	diphthine--ammonia ligase	2E-031	XP_014239939.1	78	87	12	Cimex lectularius
Hem-c17315_g1_i1.p1	H	103	1	Hem-c17315_g1_i1.p1	309	GENE.c17315_g1_i1~~c17315_g1_i1.p1 ORF type:internal len:104 (+),score=19.31,JAC16850.1|100.000|2.01e-69 c17315_g1_i1:1-309(+)	H		CYT		11.426	8.83			ExpAA=0.01 First60=0.01 PredHel=0 Topology=o	0				N	0	10.7	6.8	3.9	.		Hem-c17315_g1_i1.p1	Conserved secreted protein	s/	HEMIPTERA	2e-53	42.2	1	0.79	0.23	putative hemolymph juvenile hormone binding protein, partial	2E-053	JAC16850.1	100	100	42	Triatoma infestans	protein takeout-like	4E-024	XP_014244700.1	51	69	42	Cimex lectularius
Hem-c13894_g1_i2.p1	M	347	0	Hem-c13894_g1_i2.p1	1044	GENE.c13894_g1_i2~~c13894_g1_i2.p1 ORF type:complete len:366 (+),score=58.16,JAI55326.1|77.353|0.0 c13894_g1_i2:57-1100(+)	M	*	CYT		39.503	6.14			ExpAA=0.02 First60=0.00 PredHel=0 Topology=o	0				N	0	11.8	7.2	2.9	.		Hem-c13894_g1_i2.p1	aldo-keto reductase	s/	CDD	3e-52	105.2	73	7.23	2.12	putative oxidoreductase	1E-158	JAI55326.1	77	90	99	Rhodnius neglectus	L-galactose dehydrogenase-like	1E-117	XP_014262298.1	58	76	99	Cimex lectularius
Hem-c24880_g1_i1.p1	M	102	0	Hem-c24880_g1_i1.p1	306	GENE.c24880_g1_i1~~c24880_g1_i1.p1 ORF type:3prime_partial len:103 (+),score=20.16,JAC15740.1|100.000|3.44e-65 c24880_g1_i1:144-449(+)	M		CYT		11.689	8.91			ExpAA=0.00 First60=0.00 PredHel=0 Topology=o	0				N	0	6.9	2	2.9	.		Hem-c24880_g1_i1.p1	Conserved secreted protein	s/	CDD	3e-42	48.5	1	0.81	0.24	putative 5'-3' exonuclease	9E-053	JAC15740.1	100	100	16	Triatoma infestans	exonuclease 1 isoform X3	5E-038	XP_014242811.1	75	88	16	Cimex lectularius
Hem-c25899_g1_i1.p1	P	285	1	Hem-c25899_g1_i1.p1	858	GENE.c25899_g1_i1~~c25899_g1_i1.p1 ORF type:5prime_partial len:286 (+),score=42.15,JAG53771.1|71.875|3.65e-145 c25899_g1_i1:2-859(+)	P	*	CYT		32.086	9.12			ExpAA=0.00 First60=0.00 PredHel=0 Topology=o	0				N	0	13.3	7.4	4.9	.		Hem-c25899_g1_i1.p1	Hypothetical secreted protein	s/				12	1.53	0.45	BMP-binding endothelial regulator protein, partial	1E-121	XP_022194337.1	69	84	46	Nilaparvata lugens	BMP-binding endothelial regulator protein	1E-112	XP_014245545.1	68	79	46	Cimex lectularius
Hem-c6273_g1_i1.p1	L	159	0	Hem-c6273_g1_i1.p1	480	GENE.c6273_g1_i1~~c6273_g1_i1.p1 ORF type:5prime_partial len:160 (+),score=28.05,JAC17573.1|98.742|3.27e-112 c6273_g1_i1:1-480(+)	L	*	CYT		17.776	8.08			ExpAA=0.00 First60=0.00 PredHel=0 Topology=o	0				N	0	9.4	7.5	3.1	.		Hem-c6273_g1_i1.p1	hemolymph juvenile hormone binding protein - probable fragment	s/	HEMIPTERA	4e-85	71.6	3	0.91	0.27	putative hemolymph juvenile hormone binding protein, partial	4E-085	JAC17573.1	98	99	72	Triatoma infestans	circadian clock-controlled protein-like	6E-054	XP_014245420.1	62	81	64	Cimex lectularius
Hem-c6053_g1_i1.p1	M	113	0	Hem-c6053_g1_i1.p1	339	GENE.c6053_g1_i1~~c6053_g1_i1.p1 ORF type:3prime_partial len:122 (+),score=26.48,JAC17714.1|99.174|5.95e-84,JAC17714.1|43.902|4.91e-33 c6053_g1_i1:25-363(+)	M		CYT		12.75	9.56			ExpAA=0.00 First60=0.00 PredHel=0 Topology=o	0				N	0	10.6	8.8	1.8	.		Hem-c6053_g1_i1.p1	cap	s/	CDD	4e-34	79.5	3	1.86	0.54	putative scp-like extracellular protein, partial	5E-062	JAC17714.1	100	100	26	Triatoma infestans	uncharacterized protein LOC106673807 isoform X2	2E-034	XP_014261579.1	61	76	22	Cimex lectularius
Hem-c14101_g2_i1.p1	M	560	2	Hem-c14101_g2_i1.p1	1683	GENE.c14101_g2_i1~~c14101_g2_i1.p1 ORF type:complete len:561 (+),score=100.05,JAC14646.1|96.237|0.0 c14101_g2_i1:23-1705(+)	M	*	SIG	18-19	61.687	4.74	59.591	4.72	ExpAA=0.22 First60=0.01 PredHel=0 Topology=o	0				N	7	14.8	6.1	4.3	0.5		Hem-c14101_g2_i1.p1	hemolymph juvenile hormone binding protein - signalP detected	s/	HEMIPTERA	0	100	165	9.27	2.71	putative hemolymph juvenile hormone binding protein, partial	0.0	JAC14646.1	96	97	100	Triatoma infestans	uncharacterized protein LOC106672535	1E-127	XP_024084610.1	44	68	100	Cimex lectularius
Hem-c13894_g1_i1.p1	M	182	0	Hem-c13894_g1_i1.p1	546	GENE.c13894_g1_i1~~c13894_g1_i1.p1 ORF type:3prime_partial len:201 (+),score=24.44,JAI55326.1|75.141|6.23e-87 c13894_g1_i1:57-602(+)	M		CYT		20.409	6.43			ExpAA=0.01 First60=0.01 PredHel=0 Topology=o	0				N	1	13.7	9.3	2.2	.		Hem-c13894_g1_i1.p1	aldo-keto reductase - probable fragment	s/	CDD	1e-51	55	0	0	0	putative oxidoreductase	2E-076	JAI55326.1	75	88	52	Rhodnius neglectus	L-galactose dehydrogenase-like	7E-060	XP_014262298.1	63	77	51	Cimex lectularius
Hem-c17960_g1_i1.p2	V	97	1	Hem-c17960_g1_i1.p2	291	GENE.c17960_g1_i1~~c17960_g1_i1.p2 ORF type:internal len:98 (+),score=7.13,XP_014254911.1|84.946|1.71e-54 c17960_g1_i1:3-293(+)	V		CYT		11.244	10.08			ExpAA=0.05 First60=0.00 PredHel=0 Topology=o	0				N	0	9.3	7.2	4.1	.		Hem-c17960_g1_i1.p2	Hypothetical secreted protein	s/	CDD	1e-13	37.9	0	0	0	protein takeout-like	7E-042	XP_014254911.1	84	93	37	Cimex lectularius	protein takeout-like	6E-041	XP_014254911.1	84	93	37	Cimex lectularius
Hem-c17346_g1_i1.p1	D	70	0	Hem-c17346_g1_i1.p1	213	GENE.c17346_g1_i1~~c17346_g1_i1.p1 ORF type:5prime_partial len:71 (+),score=25.16,SAJ59027.1|94.286|4.22e-44 c17346_g1_i1:3-215(+)	D	*	CYT		8.164	5.39			ExpAA=0.00 First60=0.00 PredHel=0 Topology=o	0				N	0	7.1	4.3	5.7	.		Hem-c17346_g1_i1.p1	Conserved secreted protein	s/	HEMIPTERA	2e-33	47	0	0	0	putative odorant-binding protein	2E-033	SAJ59027.1	94	97	47	Triatoma brasiliensis	putative odorant-binding protein	2E-032	SAJ59027.1	94	97	47	Triatoma brasiliensis
Hem-c19964_g1_i1.p2	P	78	0	Hem-c19964_g1_i1.p2	234	GENE.c19964_g1_i1~~c19964_g1_i1.p2 ORF type:internal len:79 (+),score=9.06,JAC14768.1|96.154|2.30e-45 c19964_g1_i1:2-235(+)	P		SIG	32-33	9.095	10.42	5.491	10.54	ExpAA=22.63 First60=22.63 PredHel=1 Topology=o4-26i	1	28.2	5.1	66.7	N	0	9	3.8	2.6	.		Hem-c19964_g1_i1.p2	c-terminal domain of fatty acyl coa reductase - signalP detected	s/	CDD	9e-15	75	1	2.16	0.63	putative acyl-coa reductase, partial	4E-038	JAC14768.1	96	98	16	Triatoma infestans	fatty acyl-CoA reductase wat-like	2E-018	XP_014245937.1	51	77	15	Cimex lectularius
Hem-c19953_g1_i1.p1	V	84	0	Hem-c19953_g1_i1.p1	252	GENE.c19953_g1_i1~~c19953_g1_i1.p1 ORF type:internal len:85 (+),score=16.53,JAC15557.1|98.810|9.75e-56 c19953_g1_i1:2-253(+)	V		CYT		9.968	9.18			ExpAA=0.00 First60=0.00 PredHel=0 Topology=o	0				N	0	6	6	4.8	.		Hem-c19953_g1_i1.p1	prorp-like pin domain of ribonuclease - probable fragment	s/	CDD	7e-44	64.1	1	1.56	0.46	putative ribonuclease zc3h12c-like isoform 1, partial	7E-044	JAC15557.1	98	98	13	Triatoma infestans	probable ribonuclease ZC3H12C isoform X2	5E-040	XP_014262394.1	89	97	15	Cimex lectularius
Hem-c25124_g1_i1.p1	W	90	0	Hem-c25124_g1_i1.p1	273	GENE.c25124_g1_i1~~c25124_g1_i1.p1 ORF type:5prime_partial len:91 (+),score=9.77,JAC14031.1|96.386|6.48e-47 c25124_g1_i1:3-275(+)	W	*	CYT		10.183	9.92			ExpAA=0.64 First60=0.64 PredHel=0 Topology=i	0				N	0	13.3	6.7	1.1	.		Hem-c25124_g1_i1.p1	the c-terminal s1 domain of a transcription accessory factor called tex	s/	CDD	4e-10	100	1	1.16	0.34	putative transcriptional accessory protein transcription, partial	5E-038	JAC14031.1	96	97	11	Triatoma infestans	S1 RNA-binding domain-containing protein 1	4E-013	XP_014262208.1	50	70	11	Cimex lectularius
Hem-c309_g1_i1.p1	N	96	0	Hem-c309_g1_i1.p1	288	GENE.c309_g1_i1~~c309_g1_i1.p1 ORF type:internal len:97 (+),score=14.87,JAW12502.1|80.645|3.82e-51 c309_g1_i1:3-290(+)	N		CYT		11.249	4.89			ExpAA=0.00 First60=0.00 PredHel=0 Topology=o	0				N	1	15.6	4.2	4.2	.		Hem-c309_g1_i1.p1	catalytic domain protein - probable fragment	s/	CDD	2e-16	60.2	3	2.92	0.85	putative deoxyribonuclease ii	5E-040	JAW12502.1	80	93	39	Panstrongylus lignarius	plancitoxin-1	8E-019	XP_008192249.1	45	65	27	Tribolium castaneum
Hem-c21774_g1_i1.p1	M	439	0	Hem-c21774_g1_i1.p1	1317	GENE.c21774_g1_i1~~c21774_g1_i1.p1 ORF type:3prime_partial len:440 (+),score=98.46,JAC88055.1|84.116|1.22e-149 c21774_g1_i1:186-1502(+)	M		CYT		45.838	8.81			ExpAA=0.00 First60=0.00 PredHel=0 Topology=o	0				N	54	29.4	3.9	9.8	.		Hem-c21774_g1_i1.p1	gastric mucin - 55 OH-glycosylation sites - 55 NetOglyc sites	s/	NR-LIGHT	6e-21	78.9	15	1.12	0.33	putative cell wall protein dan4, partial	1E-122	JAC88055.1	84	89	45	Panstrongylus megistus	mucin-5AC	6E-022	XP_020938242.1	25	40	7	Sus scrofa
Hem-c20023_g1_i1.p1	V	227	1	Hem-c20023_g1_i1.p1	681	GENE.c20023_g1_i1~~c20023_g1_i1.p1 ORF type:internal len:228 (+),score=38.71,JAC17364.1|97.797|1.60e-165 c20023_g1_i1:2-682(+)	V		CYT		25.236	4.76			ExpAA=4.02 First60=4.00 PredHel=0 Topology=o	0				N	0	14.1	7.5	4.8	.		Hem-c20023_g1_i1.p1	major royal jelly protein	s/	PFAM	5e-70	79.5	13	2.27	0.67	putative major royal jelly protein	1E-131	JAC17364.1	97	98	55	Triatoma infestans	protein yellow	2E-093	XP_014260013.1	68	85	55	Cimex lectularius
Hem-c23098_g1_i1.p1	F	66	0	Hem-c23098_g1_i1.p1	198	GENE.c23098_g1_i1~~c23098_g1_i1.p1 ORF type:internal len:67 (+),score=11.28,JAT18296.1|40.909|1.76e-09 c23098_g1_i1:3-200(+)	F		CYT		7.761	4.3			ExpAA=0.00 First60=0.00 PredHel=0 Topology=o	0				N	0	9.1	3	.	.		Hem-c23098_g1_i1.p1	Hypothetical secreted protein	s/	SMART	3e-07	29.4	0	0	0	protein takeout	4E-008	XP_014290335.1	46	56	32	Halyomorpha halys	takeout	6E-006	ETN58943.1	48	63	19	Anopheles darlingi
Hem-c7646_g1_i1.p1	R	446	2	Hem-c7646_g1_i1.p1	1341	GENE.c7646_g1_i1~~c7646_g1_i1.p1 ORF type:5prime_partial len:447 (+),score=45.85,JAC14789.1|98.126|0.0 c7646_g1_i1:1-1341(+)	R	*	SIG	17-18	49.953	4.79	47.994	4.75	ExpAA=3.74 First60=1.90 PredHel=0 Topology=o	0				N	0	13.2	5.6	4	.		Hem-c7646_g1_i1.p1	hemolymph juvenile hormone binding protein - signalP detected	s/	HEMIPTERA	0	100	34	2.49	0.73	putative hemolymph juvenile hormone binding protein, partial	0.0	JAC14789.1	98	99	100	Triatoma infestans	uncharacterized protein LOC106670510 isoform X1	1E-135	XP_014256432.1	53	74	100	Cimex lectularius
Hem-c6612_g1_i1.p1	M	198	2	Hem-c6612_g1_i1.p1	594	GENE.c6612_g1_i1~~c6612_g1_i1.p1 ORF type:3prime_partial len:199 (+),score=45.69,JAC15567.1|94.737|7.88e-132 c6612_g1_i1:246-839(+)	M		CYT		21.879	5.2			ExpAA=0.06 First60=0.05 PredHel=0 Topology=o	0				N	2	13.1	9.6	9.6	.	1 | 116 LTFRLKR|DI 0.700 *ProP* |	Hem-c6612_g1_i1.p1	suppressor of fused protein	s/	PFAM	3e-34	90	6	1.29	0.38	putative suppressor of fused, partial	1E-107	JAC15567.1	94	96	43	Triatoma infestans	suppressor of fused homolog	4E-087	XP_014256562.1	75	86	44	Cimex lectularius
Hem-c5702_g1_i1.p1	M	408	2	Hem-c5702_g1_i1.p1	1227	GENE.c5702_g1_i1~~c5702_g1_i1.p1 ORF type:complete len:409 (+),score=68.83,JAC87218.1|93.842|0.0 c5702_g1_i1:240-1466(+)	M	*	CYT		46.483	6.2			ExpAA=14.71 First60=14.52 PredHel=0 Topology=o	0				N	0	15.2	7.8	4.7	.		Hem-c5702_g1_i1.p1	cell surface atp diphosphohydrolase apyrase	s/	HEMIPTERA	0	100.2	388	31.56	9.23	putative cell surface atp diphosphohydrolase apyrase, partial	0.0	JAC87218.1	93	96	100	Panstrongylus megistus	apyrase-like	1E-142	XP_014255036.1	57	76	101	Cimex lectularius
Hem-c12852_g1_i1.p1	M	164	0	Hem-c12852_g1_i1.p1	495	GENE.c12852_g1_i1~~c12852_g1_i1.p1 ORF type:complete len:165 (+),score=32.46,ABR27826.1|98.171|8.52e-119 c12852_g1_i1:105-599(+)	M	*	SIG	20-21	17.776	9.32	15.768	9.37	ExpAA=2.88 First60=2.79 PredHel=0 Topology=o	0				N	3	15.9	7.3	8.5	.	1 | 159 WVARKSR|TV 0.551 *ProP* |	Hem-c12852_g1_i1.p1	salivary secreted protein - signalP detected	s/	HEMIPTERA	1e-91	100	1153	331.81	97.03	salivary secreted protein	1E-091	ABR27826.1	98	98	100	Triatoma infestans	salivary secreted protein	9E-091	ABR27826.1	98	98	100	Triatoma infestans
Hem-c13530_g1_i2.p1	F	148	0	Hem-c13530_g1_i2.p1	447	GENE.c13530_g1_i2~~c13530_g1_i2.p1 ORF type:5prime_partial len:149 (+),score=12.92,JAW14198.1|32.576|8.71e-24 c13530_g1_i2:3-449(+)	F	*	SIG	28-29	17.253	6.48	14.128	5.52	ExpAA=21.84 First60=21.80 PredHel=1 Topology=i12-34o	1	14.9	77	8.1	N	0	11.5	2.7	2	.		Hem-c13530_g1_i2.p1	pbp/gobp family panstrongylus lignarius - signalP detected	s/	HEMIPTERA	9e-19	100	35.89	12.38	3.62	putative pbp/gobp family	9E-019	JAW14198.1	32	59	100	Panstrongylus lignarius	heme-binding protein	5E-012	ABR27895.1	28	55	92	Triatoma infestans
Uni-c4667_g1_i1.p2	L	79	0	Uni-c4667_g1_i1.p2	237	GENE.c4667_g1_i1~~c4667_g1_i1.p2 ORF type:internal len:80 (+),score=2.37,THAP1_THAPI|47.143|3.73e-17 c4667_g1_i1:3-239(+)	L		SIG	25-26	8.966	5.16	6.165	6.32	ExpAA=19.50 First60=19.50 PredHel=1 Topology=i12-31o	1	24.1	60.8	15.2	N	1	10.1	3.8	2.5	.		Uni-c4667_g1_i1.p2	pheromone binding protein - probable fragment - signalP detected	s/	HEMIPTERA	1e-32	55.9	2.5	5.08	1.49	putative pheromone binding protein	1E-032	JAC18681.1	90	97	56	Triatoma infestans	putative chemosensory protein	2E-029	SAJ59004.1	84	94	57	Triatoma brasiliensis
Hem-c22786_g1_i1.p1	M	102	3	Hem-c22786_g1_i1.p1	306	GENE.c22786_g1_i1~~c22786_g1_i1.p1 ORF type:3prime_partial len:103 (+),score=3.26,JAW13002.1|95.050|2.04e-57 c22786_g1_i1:63-368(+)	M		SIG	26-27	11.473	9.65	8.682	9.88	ExpAA=22.02 First60=22.02 PredHel=1 Topology=i7-29o	1	21.6	71.6	6.9	N	0	8.8	4.9	6.9	.		Hem-c22786_g1_i1.p1	Conserved secreted protein	s/	HEMIPTERA	3e-49	49.2	1	0.81	0.24	putative hemolymph juvenile hormone binding protein, partial	3E-049	JAW13002.1	95	97	49	Panstrongylus lignarius	protein takeout-like	2E-036	XP_014254912.1	80	90	37	Cimex lectularius
Hem-c14286_g1_i1.p1	M	250	0	Hem-c14286_g1_i1.p1	753	GENE.c14286_g1_i1~~c14286_g1_i1.p1 ORF type:complete len:251 (+),score=41.98,JAS02678.1|96.800|0.0 c14286_g1_i1:237-989(+)	M	*	SIG	20-21	27.6	5.97	25.293	5.98	ExpAA=18.38 First60=18.36 PredHel=0 Topology=o	0				N	0	15.6	7.2	4.4	.		Hem-c14286_g1_i1.p1	apolipoprotein d/lipocalin panstrongylus lignarius - signalP detected lipocalin	s/lipocalin	HEMIPTERA	0	100	670	101.77	29.76	apoD neural lazarillo isoform b, partial	1E-138	JAS02678.1	96	99	95	Triatoma infestans	apolipoprotein D-like	4E-094	XP_014258428.1	72	84	96	Cimex lectularius
Hem-c7661_g1_i1.p1	L	205	2	Hem-c7661_g1_i1.p1	615	GENE.c7661_g1_i1~~c7661_g1_i1.p1 ORF type:internal len:206 (+),score=33.31,JAW13517.1|84.524|9.20e-107 c7661_g1_i1:1-615(+)	L		SIG	15-16	23.528	8.45	21.831	8.23	ExpAA=0.51 First60=0.37 PredHel=0 Topology=o	0				N	0	12.2	6.8	4.9	.	1 | 170 SRKRDDR|SN 0.520 *ProP* |	Hem-c7661_g1_i1.p1	lipocalin-like protein 5 pristhesancus plagipennis - signalP detected lipocalin	s/lipocalin	HEMIPTERA	5e-71	95.1	14	2.85	0.83	putative unknown secreted protein, partial	2E-082	JAW13517.1	84	91	96	Panstrongylus lignarius	apolipoprotein D-like	4E-031	XP_014256007.1	41	57	99	Cimex lectularius
Hem-c9449_g1_i1.p1	G	110	0	Hem-c9449_g1_i1.p1	333	GENE.c9449_g1_i1~~c9449_g1_i1.p1 ORF type:5prime_partial len:111 (+),score=13.48,ADN29787.1|81.982|2.23e-62 c9449_g1_i1:1-333(+)	G	*	CYT		12.395	8.64			ExpAA=0.01 First60=0.00 PredHel=0 Topology=o	0				N	0	15.5	8.2	2.7	.		Hem-c9449_g1_i1.p1	salivary lipocalin triatoma matogrossensis - probable fragment lipocalin	s/lipocalin	HEMIPTERA	4e-48	61.6	47	30.49	8.92	salivary lipocalin	4E-048	ADN29787.1	81	89	62	Triatoma matogrossensis	salivary lipocalin 1	3E-015	ABH09421.1	43	58	60	Triatoma brasiliensis
Hem-c15101_g3_i1.p1	M	86	0	Hem-c15101_g3_i1.p1	258	GENE.c15101_g3_i1~~c15101_g3_i1.p1 ORF type:3prime_partial len:87 (+),score=6.77,JAC16971.1|95.652|5.77e-27 c15101_g3_i1:46-303(+)	M		SIG	18-19	10.017	7.75	7.932	7.01	ExpAA=0.04 First60=0.04 PredHel=0 Topology=o	0				N	0	12.8	3.5	7	.		Hem-c15101_g3_i1.p1	Hypothetical secreted protein	s/lipocalin				24	34.18	9.99	putative triabin-like lipocalin 4a precursor lipocalin, partial	2E-020	JAC16971.1	95	95	26	Triatoma infestans	Pc41, similar to lipocalin-like TiLipo37	1.00	BBA30637.1	44	65	16	Panstrongylus chinai
Hem-c13997_g1_i4.p1	M	167	1	Hem-c13997_g1_i4.p1	504	GENE.c13997_g1_i4~~c13997_g1_i4.p1 ORF type:complete len:168 (+),score=20.22,JAW10590.1|87.037|1.37e-95 c13997_g1_i4:71-574(+)	M	*	SIG	26-27	19.206	7.65	16.319	7.82	ExpAA=10.85 First60=10.85 PredHel=0 Topology=o	0				N	0	10.2	3	6	.		Hem-c13997_g1_i4.p1	Hypothetical protein	s/new	SigP			0	0	0	putative toll-like receptor 4 isoform x2	4E-077	JAW10590.1	87	91	41	Panstrongylus lignarius	slit homolog 1 protein-like isoform X1	3E-032	XP_014254515.1	48	63	40	Cimex lectularius
Hem-c6191_g1_i1.p1	G	182	0	Hem-c6191_g1_i1.p1	549	GENE.c6191_g1_i1~~c6191_g1_i1.p1 ORF type:5prime_partial len:183 (+),score=38.81,JAC18409.1|100.000|2.42e-124 c6191_g1_i1:3-551(+)	G	*	SIG	29-30	20.745	9.39	17.441	8.62	ExpAA=6.63 First60=6.61 PredHel=0 Topology=o	0				N	0	8.8	4.4	4.4	.		Hem-c6191_g1_i1.p1	Hypothetical protein	s/new	SigP			3	0.73	0.21	putative vacuolar sorting protein vps45	1E-100	JAC18409.1	100	100	19	Triatoma infestans	vacuolar protein sorting-associated protein 54 isoform X4	2E-058	XP_024082605.1	61	76	19	Cimex lectularius
Hem-c15238_g1_i2.p1	L	574	2	Hem-c15238_g1_i2.p1	1725	GENE.c15238_g1_i2~~c15238_g1_i2.p1 ORF type:5prime_partial len:575 (+),score=119.22,JAC88856.1|100.000|0.0,JAC88856.1|28.947|1.18e-56 c15238_g1_i2:2-1726(+)	L	*	SIG	16-17	65.361	4.98	63.61	5.01	ExpAA=0.33 First60=0.00 PredHel=0 Topology=o	0				N	0	11.3	4	4.2	.		Hem-c15238_g1_i2.p1	Hypothetical protein	s/new	SigP			189	10.33	3.02	putative dna/rna helicase mer3/slh1 dead-box superfamily protein	0.0	JAC88856.1	100	100	27	Panstrongylus megistus	putative U5 small nuclear ribonucleoprotein 200 kDa helicase	0.0	XP_014247747.1	88	95	27	Cimex lectularius
Hem-c4406_g1_i1.p1	M	304	1	Hem-c4406_g1_i1.p1	912	GENE.c4406_g1_i1~~c4406_g1_i1.p1 ORF type:3prime_partial len:305 (+),score=66.57,JAW08703.1|96.774|8.35e-103 c4406_g1_i1:55-966(+)	M		SIG	23-24	33.523	5.38	30.733	5.65	ExpAA=0.03 First60=0.03 PredHel=0 Topology=o	0				N	12	16.4	4.6	5.6	.		Hem-c4406_g1_i1.p1	Hypothetical protein	s/new	SigP			15	1.76	0.52	hypothetical protein, partial	2E-082	JAC88178.1	96	98	23	Panstrongylus megistus	neurogenic protein mastermind-like	2E-066	XP_014255368.1	53	71	44	Cimex lectularius
Hem-c2894_g1_i2.p1	I	331	0	Hem-c2894_g1_i2.p1	993	GENE.c2894_g1_i2~~c2894_g1_i2.p1 ORF type:internal len:332 (+),score=92.78,JAC88683.1|93.607|2.11e-118,JAC88683.1|86.614|8.52e-73 c2894_g1_i2:3-995(+)	I		SIG	17-18	38.71	4.96	36.728	4.96	ExpAA=10.65 First60=9.32 PredHel=0 Topology=o	0				N	2	11.5	3.3	6	.	2 | 249 RRGRLAR|DS 0.694 *ProP* | 275 ERERWRR|SA 0.769 *ProP* |	Hem-c2894_g1_i2.p1	Hypothetical protein	s/new	SigP			6.17	0.65	0.19	putative piezo-type mechanosensitive ion channel component 1, partial	1E-110	JAC88683.1	93	97	19	Panstrongylus megistus	piezo-type mechanosensitive ion channel component isoform X8	2E-037	XP_024082962.1	63	78	4	Cimex lectularius
Hem-c26086_g1_i1.p1	M	88	0	Hem-c26086_g1_i1.p1	264	GENE.c26086_g1_i1~~c26086_g1_i1.p1 ORF type:3prime_partial len:89 (+),score=32.31,JAW14368.1|81.967|1.50e-26 c26086_g1_i1:80-343(+)	M		SIG	26-27	10.111	10	7.485	10.08	ExpAA=18.63 First60=18.63 PredHel=1 Topology=o4-21i	1	19.3	4.5	76.1	N	0	6.8	10.2	1.1	.		Hem-c26086_g1_i1.p1	Hypothetical protein	s/new	SigP			0	0	0	putative secreted protein precursor	6E-035	JAW14368.1	83	93	70	Panstrongylus lignarius	probable serine/threonine-protein kinase kinX	6E-014	XP_014252459.1	47	68	41	Cimex lectularius
Hem-c7898_g1_i1.p1	E	122	0	Hem-c7898_g1_i1.p1	369	GENE.c7898_g1_i1~~c7898_g1_i1.p1 ORF type:5prime_partial len:123 (+),score=19.86,JAC87715.1|93.636|5.23e-66 c7898_g1_i1:2-370(+)	E	*	SIG	18-19	13.972	6.22	11.81	6.21	ExpAA=0.01 First60=0.01 PredHel=0 Topology=o	0				N	0	13.1	4.1	3.3	.		Hem-c7898_g1_i1.p1	Hypothetical protein	s/new	SigP			4.47	2.28	0.67	putative synaptic vesicle protein baiap3 involved in vesicle priming/regulation	2E-053	JAC15241.1	95	96	10	Triatoma infestans	protein unc-13 homolog 4B isoform X3	2E-030	XP_024085147.1	56	80	10	Cimex lectularius
Hem-c6818_g1_i1.p1	M	335	0	Hem-c6818_g1_i1.p1	1008	GENE.c6818_g1_i1~~c6818_g1_i1.p1 ORF type:complete len:336 (+),score=80.07,JAS02447.1|97.612|0.0 c6818_g1_i1:224-1231(+)	M	*	SIG	16-17	37.711	5.86	35.922	5.75	ExpAA=1.77 First60=1.77 PredHel=0 Topology=o	0				N	1	10.7	8.7	3	.		Hem-c6818_g1_i1.p1	cathepsin l - signalP detected	s/protease	HEMIPTERA	0	96.2	7733	800.82	234.18	cathepsin l	0.0	JAS02447.1	97	99	96	Triatoma infestans	cathepsin L1-like	1E-145	XP_014246982.1	72	83	100	Cimex lectularius
Hem-c13456_g1_i1.p1	M	412	1	Hem-c13456_g1_i1.p1	1239	GENE.c13456_g1_i1~~c13456_g1_i1.p1 ORF type:complete len:413 (+),score=92.91,JAR99950.1|98.792|0.0 c13456_g1_i1:105-1343(+)	M	*	SIG	23-24	45.405	5.1	43.025	5.04	ExpAA=0.91 First60=0.63 PredHel=0 Topology=o	0				N	1	8.5	11.4	4.9	.		Hem-c13456_g1_i1.p1	serine proteinase stubble - signalP detected	s/protease	HEMIPTERA	0	100	140.45	11.29	3.3	serine proteinase stubble	0.0	JAR99950.1	98	99	100	Triatoma infestans	tryptase-2 isoform X2	1E-153	XP_014260481.1	65	78	94	Cimex lectularius
Hem-c13456_g1_i2.p1	M	338	1	Hem-c13456_g1_i2.p1	1014	GENE.c13456_g1_i2~~c13456_g1_i2.p1 ORF type:3prime_partial len:339 (+),score=78.27,JAR99951.1|97.353|0.0 c13456_g1_i2:105-1118(+)	M		SIG	23-24	37.014	4.77	34.632	4.72	ExpAA=0.63 First60=0.63 PredHel=0 Topology=o	0				N	1	10.7	10.7	4.7	.		Hem-c13456_g1_i2.p1	serine proteinase stubble - signalP detected	s/protease	HEMIPTERA	0	91	2.55	0.26	0.08	serine proteinase stubble	0.0	JAR99951.1	97	98	91	Triatoma infestans	hyaluronan-binding protein 2 isoform X1	3E-095	XP_014260480.1	59	73	55	Cimex lectularius
Hem-c2411_g1_i1.p1	L	162	1	Hem-c2411_g1_i1.p1	486	GENE.c2411_g1_i1~~c2411_g1_i1.p1 ORF type:internal len:163 (+),score=16.88,JAW10885.1|51.572|4.02e-52 c2411_g1_i1:2-487(+)	L		SIG	17-18	18.084	9.96	16.16	10.05	ExpAA=0.15 First60=0.15 PredHel=0 Topology=o	0				N	0	8	9.9	4.3	.		Hem-c2411_g1_i1.p1	serine protease snake-like protein - signalP detected	s/protease	HEMIPTERA	3e-33	86.2	5	1.49	0.43	putative trypsin-like serine protease	2E-044	JAW10885.1	51	69	43	Panstrongylus lignarius	serine protease-like precursor	4E-013	NP_001155379.1	29	49	43	Acyrthosiphon pisum
Hem-c14836_g1_i2.p1	M	156	1	Hem-c14836_g1_i2.p1	471	GENE.c14836_g1_i2~~c14836_g1_i2.p1 ORF type:complete len:157 (+),score=30.41,JAR99954.1|69.930|6.55e-65 c14836_g1_i2:102-572(+)	M	*	SIG	19-20	17.464	9.26	15.299	9.38	ExpAA=12.43 First60=12.42 PredHel=0 Topology=o	0				N	0	9	7.1	5.1	.	1 | 112 LAVREAR|DV 0.655 *ProP* |	Hem-c14836_g1_i2.p1	serine protease snake-like protein - signalP detected	s/protease	HEMIPTERA	6e-52	75.6	6.64	2.08	0.61	serine protease snake-like protein, partial	6E-052	JAR99954.1	69	78	76	Triatoma infestans	venom protease-like isoform X3	6E-008	XP_014262189.1	26	39	38	Cimex lectularius
Hem-c14834_g1_i1.p1	M	784	1	Hem-c14834_g1_i1.p1	2355	GENE.c14834_g1_i1~~c14834_g1_i1.p1 ORF type:complete len:785 (+),score=154.71,JAS02180.1|94.286|0.0,JAS02180.1|24.415|1.48e-16,JAS02180.1|22.340|5.93e-06 c14834_g1_i1:215-2569(+)	M	*	SIG	24-25	88.543	6.62	85.737	6.62	ExpAA=0.16 First60=0.15 PredHel=0 Topology=o	0				N	0	14	5	3.2	.	1 | 353 PFYRTKR|SF 0.772 *ProP* |	Hem-c14834_g1_i1.p1	cysteine proteinase isoform x1 - signalP detected	s/protease	HEMIPTERA	0	99	504	19.47	5.69	cysteine proteinase cg12163 isoform x1	0.0	JAS02180.1	94	96	99	Triatoma infestans	putative cysteine proteinase CG12163 isoform X1	0.0	XP_014248638.1	49	67	100	Cimex lectularius
Hem-c12541_g1_i1.p1	M	554	0	Hem-c12541_g1_i1.p1	1665	GENE.c12541_g1_i1~~c12541_g1_i1.p1 ORF type:complete len:555 (+),score=107.34,JAS02075.1|98.195|0.0 c12541_g1_i1:79-1743(+)	M	*	SIG	18-19	62.842	6.37	60.853	6.29	ExpAA=0.03 First60=0.03 PredHel=0 Topology=o	0				N	1	13.5	8.5	4.3	0.5		Hem-c12541_g1_i1.p1	digestive cysteine proteinase 1 - signalP detected	s/protease	HEMIPTERA	0	100	4737	269.55	78.82	digestive cysteine proteinase 1	0.0	JAS02075.1	98	99	100	Triatoma infestans	digestive cysteine proteinase 2	0.0	XP_014247508.1	68	82	97	Cimex lectularius
Hem-c11538_g1_i1.p1	M	341	1	Hem-c11538_g1_i1.p1	1026	GENE.c11538_g1_i1~~c11538_g1_i1.p1 ORF type:complete len:342 (+),score=57.82,JAS02449.1|97.598|0.0 c11538_g1_i1:185-1210(+)	M	*	SIG	15-16	37.873	6.3	36.241	6.16	ExpAA=0.00 First60=0.00 PredHel=0 Topology=o	0				N	0	13.2	10.3	5.6	.		Hem-c11538_g1_i1.p1	cathepsin b - signalP detected	s/protease	HEMIPTERA	0	100	1117	113.13	33.08	cathepsin b, partial	0.0	JAS02449.1	97	98	100	Triatoma infestans	cathepsin B-like	1E-130	XP_014244820.1	63	77	99	Cimex lectularius
Hem-c25108_g1_i1.p1	Q	113	0	Hem-c25108_g1_i1.p1	339	GENE.c25108_g1_i1~~c25108_g1_i1.p1 ORF type:internal len:114 (+),score=18.23,JAC14702.1|96.460|3.84e-71 c25108_g1_i1:3-341(+)	Q		CYT		13.044	4.55			ExpAA=0.19 First60=0.02 PredHel=0 Topology=o	0				N	0	14.2	8.8	1.8	.		Hem-c25108_g1_i1.p1	Hypothetical secreted protein	s/protease				2	1.24	0.36	putative a disintegrin and metalloproteinase with thrombospondin motifs 9	4E-062	JAC14702.1	96	98	8	Triatoma infestans	A disintegrin and metalloproteinase with thrombospondin motifs 9	9E-020	XP_008183481.1	42	62	7	Acyrthosiphon pisum
Hem-c25063_g1_i1.p1	K	116	0	Hem-c25063_g1_i1.p1	348	GENE.c25063_g1_i1~~c25063_g1_i1.p1 ORF type:internal len:117 (+),score=22.59,JAW08498.1|86.207|3.02e-65 c25063_g1_i1:3-350(+)	K		CYT		13.632	5.1			ExpAA=2.26 First60=2.22 PredHel=0 Topology=o	0				N	0	15.5	4.3	2.6	.		Hem-c25063_g1_i1.p1	Hypothetical secreted protein	s/protease				2	1.16	0.34	putative alpha-n-acetylglucosaminidase	1E-056	JAW08498.1	86	89	15	Panstrongylus lignarius	alpha-N-acetylglucosaminidase	9E-042	XP_014246594.1	65	81	16	Cimex lectularius
Hem-c5405_g1_i1.p1	M	133	0	Hem-c5405_g1_i1.p1	402	GENE.c5405_g1_i1~~c5405_g1_i1.p1 ORF type:complete len:134 (+),score=18.45,JAC14711.1|96.241|6.07e-90 c5405_g1_i1:32-433(+)	M	*	SIG	17-18	14.404	6.2	12.484	5.38	ExpAA=0.12 First60=0.12 PredHel=0 Topology=o	0				N	1	12.8	6.8	9.8	.		Hem-c5405_g1_i1.p1	waprin-phi1 - probable fragment - signalP detected	s/protease	UNIPROTKB	3e-11	72.3	202	85.65	25.05	putative conserved secreted protein precursor, partial	6E-078	JAC14711.1	96	99	97	Triatoma infestans	waprin-Phi1	4E-026	XP_011258020.1	41	55	86	Camponotus floridanus
Hem-c5482_g1_i1.p2	M	197	1	Hem-c5482_g1_i1.p2	594	GENE.c5482_g1_i1~~c5482_g1_i1.p2 ORF type:complete len:198 (+),score=32.52,JAW08498.1|87.817|1.85e-123 c5482_g1_i1:1075-1668(+)	M	*	CYT		22.93	8.84			ExpAA=0.00 First60=0.00 PredHel=0 Topology=o	0				N	2	12.7	3.6	3.6	.		Hem-c5482_g1_i1.p2	Hypothetical secreted protein	s/protease				12	2.57	0.75	putative alpha-n-acetylglucosaminidase	1E-100	JAW08498.1	87	94	26	Panstrongylus lignarius	alpha-N-acetylglucosaminidase-like	4E-047	XP_019631406.1	49	65	26	Branchiostoma belcheri
Hem-c14003_g1_i1.p1	M	401	1	Hem-c14003_g1_i1.p1	1206	GENE.c14003_g1_i1~~c14003_g1_i1.p1 ORF type:complete len:402 (+),score=37.57,JAC16739.1|96.193|0.0 c14003_g1_i1:99-1304(+)	M	*	SIG	23-24	44.23	8.31	41.643	8.09	ExpAA=0.04 First60=0.00 PredHel=0 Topology=o	0				N	1	15.2	8	5.7	.		Hem-c14003_g1_i1.p1	serine protease protein 42 isoform 1 precursor - signalP detected	s/protease	HEMIPTERA	0	100	924	76.73	22.44	putative serine protease protein 42 isoform 1 precursor, partial	0.0	JAC16739.1	96	97	100	Triatoma infestans	venom serine protease-like isoform X2	2E-084	XP_024085017.1	45	61	98	Cimex lectularius
Hem-c14324_g1_i1.p1	M	203	1	Hem-c14324_g1_i1.p1	612	GENE.c14324_g1_i1~~c14324_g1_i1.p1 ORF type:complete len:204 (+),score=29.86,JAC85664.1|92.442|2.77e-118 c14324_g1_i1:91-702(+)	M	*	SIG	28-29	22.956	5.38	19.741	5.7	ExpAA=21.11 First60=20.62 PredHel=1 Topology=o4-26i	1	10.8	2	87.2	N	1	9.4	5.9	6.4	.		Hem-c14324_g1_i1.p1	protease-associated domain protein - signalP detected	s/protease	HEMIPTERA	2e-90	100.5	242.45	49.64	14.52	hypothetical protein, partial	2E-092	JAC85664.1	92	97	100	Panstrongylus megistus	PRADC1-like protein isoform X1	4E-067	XP_014241190.1	62	75	101	Cimex lectularius
Hem-c7054_g1_i1.p1	M	454	1	Hem-c7054_g1_i1.p1	1365	GENE.c7054_g1_i1~~c7054_g1_i1.p1 ORF type:complete len:455 (+),score=92.39,JAS01195.1|95.595|0.0 c7054_g1_i1:121-1485(+)	M	*	SIG	20-21	51.128	5.27	49.023	5.27	ExpAA=9.23 First60=9.22 PredHel=0 Topology=o	0				N	1	9.3	6.8	4.4	.		Hem-c7054_g1_i1.p1	legumain-like protease precursor panstrongylus lignarius - signalP detected	s/protease	HEMIPTERA	0	101.1	1522	109.04	31.89	legumain isoform x1	0.0	JAS01195.1	95	97	100	Triatoma infestans	legumain-like	1E-122	XP_014240446.1	54	68	93	Cimex lectularius
Hem-c15163_g4_i1.p1	M	489	4	Hem-c15163_g4_i1.p1	1470	GENE.c15163_g4_i1~~c15163_g4_i1.p1 ORF type:complete len:490 (+),score=76.66,JAW09751.1|90.593|0.0 c15163_g4_i1:265-1734(+)	M	*	SIG	17-18	55.115	8.52	53.206	8.56	ExpAA=0.04 First60=0.00 PredHel=0 Topology=o	0				N	0	11.9	6.7	5.1	.		Hem-c15163_g4_i1.p1	serine protease panstrongylus lignarius - signalP detected	s/protease	HEMIPTERA	0	100	1376	90.38	26.43	putative serine protease	0.0	JAW09751.1	90	95	100	Panstrongylus lignarius	putative serine protease K12H4.7	0.0	XP_014248181.2	67	78	94	Cimex lectularius
Hem-c15220_g2_i1.p1	M	253	0	Hem-c15220_g2_i1.p1	759	GENE.c15220_g2_i1~~c15220_g2_i1.p1 ORF type:3prime_partial len:254 (+),score=52.10,AQM58424.1|51.440|3.00e-81 c15220_g2_i1:84-842(+)	M		SIG	18-19	28.164	5.14	26.218	5.05	ExpAA=0.03 First60=0.03 PredHel=0 Topology=o	0				N	0	9.5	5.1	4.3	.		Hem-c15220_g2_i1.p1	venom serine protease 36 - probable fragment - signalP detected	s/protease	HEMIPTERA	4e-24	61.4	2527	379.68	111.03	venom s1 protease with cub domain 1	8E-067	AQM58424.1	49	68	48	Pristhesancus plagipennis	tolloid-like protein 1 isoform X1	3E-006	XP_015140760.1	25	44	16	Gallus gallus
Hem-c2738_g1_i1.p1	M	436	1	Hem-c2738_g1_i1.p1	1311	GENE.c2738_g1_i1~~c2738_g1_i1.p1 ORF type:complete len:448 (+),score=53.50,JAC17239.1|97.066|0.0 c2738_g1_i1:35-1345(+)	M	*	SIG	21-22	50.55	8.48	48.067	8.5	ExpAA=0.64 First60=0.64 PredHel=0 Topology=o	0				N	0	12.8	7.6	5	.	1 | 360 CPSHYKR|SQ 0.539 *ProP* |	Hem-c2738_g1_i1.p1	papain family cysteine protease - signalP detected	s/protease	HEMIPTERA	0	100	1029	77.32	22.61	putative papain family cysteine protease, partial	0.0	JAC17239.1	97	98	100	Triatoma infestans	tubulointerstitial nephritis antigen-like isoform X1	1E-100	XP_016660332.1	44	60	88	Acyrthosiphon pisum
Hem-c15394_g1_i1.p1	M	509	1	Hem-c15394_g1_i1.p1	1530	GENE.c15394_g1_i1~~c15394_g1_i1.p1 ORF type:complete len:510 (+),score=64.10,ALF45528.1|54.984|3.91e-105 c15394_g1_i1:1336-2865(+)	M	*	SIG	15-16	58.73	5.44	57.111	5.52	ExpAA=0.77 First60=0.76 PredHel=0 Topology=o	0				N	5	13.4	3.7	4.5	.		Hem-c15394_g1_i1.p1	metallo proteinase y rhodnius prolixus - signalP detected	s/protease	HEMIPTERA	7e-92	100.3	182	11.41	3.34	Metallo proteinase Y	7E-092	ALF45528.1	54	67	100	Rhodnius prolixus	Metallo proteinase Y	6E-091	ALF45528.1	54	67	100	Rhodnius prolixus
Hem-c11221_g1_i1.p1	M	340	2	Hem-c11221_g1_i1.p1	1023	GENE.c11221_g1_i1~~c11221_g1_i1.p1 ORF type:complete len:341 (+),score=51.29,JAC17624.1|99.407|0.0 c11221_g1_i1:464-1486(+)	M	*	SIG	29-30	38.948	4.93	35.564	4.99	ExpAA=20.02 First60=19.96 PredHel=1 Topology=i5-27o	1	6.5	92.1	1.5	N	0	11.8	4.7	5.3	.		Hem-c11221_g1_i1.p1	secreted c13 protease-like protein pristhesancus plagipennis - signalP detected	s/protease	HEMIPTERA	0	99	225	22.87	6.69	putative gpi-anchor transamidase	0.0	JAC17624.1	99	99	100	Triatoma infestans	putative GPI-anchor transamidase	1E-153	XP_014249251.1	82	87	98	Cimex lectularius
Hem-c15063_g1_i1.p1	P	657	2	Hem-c15063_g1_i1.p1	1974	GENE.c15063_g1_i1~~c15063_g1_i1.p1 ORF type:5prime_partial len:658 (+),score=105.38,ATU82845.1|83.926|0.0 c15063_g1_i1:1-1974(+)	P	*	SIG	27-28	75.899	8.44	73.007	8.04	ExpAA=28.39 First60=21.44 PredHel=1 Topology=i5-27o	1	3.3	95.9	0.8	Y	1	12.9	4.4	4.4	.		Hem-c15063_g1_i1.p1	angiotensin-converting enzyme - signalP detected - GPI anchored	s/protease/gpi	PFAM	0	99.3	1143	53.67	15.69	secreted Angiotensin-converting enzyme-like protein	0.0	ATU82845.1	83	93	100	Pristhesancus plagipennis	angiotensin-converting enzyme-like	0.0	XP_024085507.1	75	89	97	Cimex lectularius
Hem-c7245_g1_i1.p1	M	139	0	Hem-c7245_g1_i1.p1	420	GENE.c7245_g1_i1~~c7245_g1_i1.p1 ORF type:complete len:140 (+),score=6.44,JAP05981.1|92.086|1.01e-95 c7245_g1_i1:2-421(+)	M	*	SIG	19-20	16.288	8.19	14.129	7.99	ExpAA=17.00 First60=0.53 PredHel=0 Topology=o	0				Y	0	13.7	2.9	2.9	.		Hem-c7245_g1_i1.p1	ly-6/neurotoxin-like protein 1 - signalP detected - GPI anchored	s/toxin/gpi	HEMIPTERA	9e-81	97.8	13	5.05	1.48	putative ly-6/neurotoxin-like protein 1, partial	9E-079	JAP05981.1	92	95	98	Triatoma dimidiata	uncharacterized protein LOC103314398	5E-040	XP_008198610.1	58	76	79	Tribolium castaneum
Hem-c11424_g1_i1.p1	M	113	0	Hem-c11424_g1_i1.p1	342	GENE.c11424_g1_i1~~c11424_g1_i1.p1 ORF type:complete len:114 (+),score=11.71,JAW14702.1|55.238|3.06e-24 c11424_g1_i1:109-450(+)	M	*	SIG	26-27	13.051	4.68	10.279	4.75	ExpAA=21.27 First60=21.21 PredHel=1 Topology=o4-26i	1	19.5	3.5	77	N	0	11.5	5.3	4.4	.		Hem-c11424_g1_i1.p1	Conserved secreted protein precursor	s/ucs	HEMIPTERA	5e-19		30	18.22	5.33	putative secreted protein precursor	5E-019	JAW14702.1	60	65	86	Panstrongylus lignarius	IS66 family insertion sequence hypothetical protein	8.1	WP_002570499.1	39	58	43	Clostridium] bolteae
Hem-c9203_g1_i1.p1	M	107	0	Hem-c9203_g1_i1.p1	324	GENE.c9203_g1_i1~~c9203_g1_i1.p1 ORF type:complete len:108 (+),score=15.27,JAW14702.1|80.374|2.27e-57 c9203_g1_i1:119-442(+)	M	*	SIG	27-28	12.014	5.32	9.083	5.29	ExpAA=21.34 First60=21.34 PredHel=1 Topology=i5-27o	1	20.6	74.8	4.7	N	0	15	8.4	1.9	.		Hem-c9203_g1_i1.p1	Conserved secreted protein precursor	s/ucs	HEMIPTERA	4e-42		27	18.79	5.5	putative secreted protein precursor	4E-042	JAW14702.1	80	85	100	Panstrongylus lignarius	bifunctional methylenetetrahydrofolate dehydrogenase/cyclohydrolase, putative	1.7	XP_724829.2	20	43	15	Plasmodium yoelii
Hem-c14938_g1_i2.p1	M	324	1	Hem-c14938_g1_i2.p1	975	GENE.c14938_g1_i2~~c14938_g1_i2.p1 ORF type:complete len:325 (+),score=63.73,ATU82827.1|46.875|4.99e-67 c14938_g1_i2:131-1105(+)	M	*	SIG	22-23	37.141	5.92	35.074	5.93	ExpAA=16.29 First60=16.27 PredHel=0 Topology=o	0				N	0	7.1	7.1	2.5	.		Hem-c14938_g1_i2.p1	Conserved secreted protein precursor	s/ucs	HEMIPTERA	5e-58		14040.3	1516.45	443.46	secreted venom family 2 protein	5E-058	ATU82827.1	47	67	80	Pristhesancus plagipennis	suprabasin isoform X4	4E-009	XP_020952822.1	32	55	18	Sus scrofa
Hem-c14938_g1_i1.p1	M	306	1	Hem-c14938_g1_i1.p1	921	GENE.c14938_g1_i1~~c14938_g1_i1.p1 ORF type:complete len:307 (+),score=52.85,ATU82827.1|48.214|3.35e-69 c14938_g1_i1:131-1051(+)	M	*	SIG	22-23	34.962	8.56	32.895	8.57	ExpAA=14.64 First60=14.62 PredHel=0 Topology=o	0				N	0	7.2	6.9	2.6	.		Hem-c14938_g1_i1.p1	Conserved secreted protein precursor	s/ucs	HEMIPTERA	8e-60		31048.5	3606.98	1054.79	secreted venom family 2 protein	8E-060	ATU82827.1	47	67	82	Pristhesancus plagipennis	suprabasin isoform X3	2E-006	XP_020952821.1	36	59	14	Sus scrofa
Hem-c13749_g2_i1.p1	Q	113	0	Hem-c13749_g2_i1.p1	342	GENE.c13749_g2_i1~~c13749_g2_i1.p1 ORF type:5prime_partial len:114 (+),score=13.58,JAW14784.1|78.641|2.94e-58 c13749_g2_i1:3-344(+)	Q	*	SIG	27-28	12.908	8.73	9.854	8.3	ExpAA=22.36 First60=22.35 PredHel=1 Topology=i12-34o	1	19.5	69.9	10.6	N	2	15.9	7.1	3.5	.		Hem-c13749_g2_i1.p1	Conserved secreted protein precursor	s/ucs	HEMIPTERA	4e-48		7	4.25	1.24	putative secreted protein precursor	4E-048	JAW14784.1	78	85	100	Panstrongylus lignarius	CMP-N-acetylneuraminate-beta-1,4-galactoside alpha-2,3-sialyltransferase-like	2.8	XP_019645132.1	33	46	24	Branchiostoma belcheri
Hem-c13749_g1_i1.p1	R	108	0	Hem-c13749_g1_i1.p1	327	GENE.c13749_g1_i1~~c13749_g1_i1.p1 ORF type:5prime_partial len:109 (+),score=7.68,JAW14784.1|73.786|7.85e-50 c13749_g1_i1:2-328(+)	R	*	SIG	23-24	12.211	9.71	9.54	9.69	ExpAA=21.04 First60=21.04 PredHel=1 Topology=o10-29i	1	17.6	9.3	73.1	N	3	15.7	11.1	2.8	.		Hem-c13749_g1_i1.p1	Conserved secreted protein precursor	s/ucs	HEMIPTERA	4e-42		2	1.36	0.4	putative secreted protein precursor	4E-042	JAW14784.1	73	79	100	Panstrongylus lignarius	fibrillin-2 isoform X3	0.088	XP_016661154.1	32	47	4	Acyrthosiphon pisum
Hem-c14562_g1_i1.p1	M	81	0	Hem-c14562_g1_i1.p1	246	GENE.c14562_g1_i1~~c14562_g1_i1.p1 ORF type:complete len:82 (+),score=1.12,JAC14397.1|85.366|1.97e-33 c14562_g1_i1:36-281(+)	M	*	SIG	20-21	9.655	10.9	7.393	11.15	ExpAA=29.30 First60=28.53 PredHel=1 Topology=o5-27i	1	27.2	6.2	66.7	N	0	8.6	2.5	3.7	.	1 | 78 DRHRRCR|LV 0.538 *ProP* |	Hem-c14562_g1_i1.p1	Conserved secreted protein precursor	s/ucs	HEMIPTERA	4e-32		15	25.87	7.57	putative secreted protein precursor	4E-032	JAC14397.1	85	90	100	Triatoma infestans	secapin-2c	0.26	AEM44792.1	32	46	114	Aedes aegypti
Hem-c14562_g1_i3.p1	M	81	0	Hem-c14562_g1_i3.p1	246	GENE.c14562_g1_i3~~c14562_g1_i3.p1 ORF type:complete len:82 (+),score=1.53,JAC14397.1|74.390|1.87e-28 c14562_g1_i3:121-366(+)	M	*	SIG	20-21	9.323	9.94	7.084	9.92	ExpAA=20.08 First60=20.07 PredHel=1 Topology=i5-23o	1	22.2	71.6	6.2	N	1	6.2	6.2	7.4	.		Hem-c14562_g1_i3.p1	Conserved secreted protein precursor	s/ucs	HEMIPTERA	2e-28		5	8.62	2.52	putative secreted protein precursor	2E-028	JAC14397.1	74	86	100	Triatoma infestans	conserved hypothetical protein	1.7	XP_003879305.1	32	47	13	Leishmania mexicana MHOM/GT/2001/U1103
Hem-c8621_g1_i1.p1	M	121	1	Hem-c8621_g1_i1.p1	366	GENE.c8621_g1_i1~~c8621_g1_i1.p1 ORF type:complete len:122 (+),score=21.10,JAW14415.1|51.240|1.14e-31 c8621_g1_i1:148-513(+)	M	*	SIG	18-19	13.52	4.72	11.451	4.67	ExpAA=0.36 First60=0.36 PredHel=0 Topology=o	0				N	8	20.7	5.8	5.8	.	1 | 43 TVIRSKR|DD 0.596 *ProP* |	Hem-c8621_g1_i1.p1	Conserved secreted protein precursor	s/ucs	HEMIPTERA	3e-25		125	64.77	18.94	putative secreted protein precursor	3E-025	JAW14415.1	51	66	101	Panstrongylus lignarius	uncharacterized protein LOC103314280	0.44	XP_008198108.1	28	48	39	Tribolium castaneum
Hem-c13444_g2_i1.p1	M	148	1	Hem-c13444_g2_i1.p1	447	GENE.c13444_g2_i1~~c13444_g2_i1.p1 ORF type:complete len:149 (+),score=27.72,ADN29832.1|91.156|4.70e-91 c13444_g2_i1:3259-3705(+)	M	*	SIG	22-23	15.598	4.65	13.235	4.47	ExpAA=1.08 First60=1.08 PredHel=0 Topology=o	0				N	2	16.2	10.1	4.1	.		Hem-c13444_g2_i1.p1	Conserved secreted protein precursor	s/ucs	HEMIPTERA	5e-70		13972	4821.8	1410.04	hypothetical secreted protein	5E-070	ADN29832.1	91	92	99	Triatoma matogrossensis	MULTISPECIES: transposase	0.43	WP_003251341.1	32	49	17	Bacillaceae
Hem-c14198_g2_i1.p1	M	140	0	Hem-c14198_g2_i1.p1	423	GENE.c14198_g2_i1~~c14198_g2_i1.p1 ORF type:complete len:141 (+),score=30.57,ADN29832.1|49.635|3.68e-36 c14198_g2_i1:87-509(+)	M	*	SIG	21-22	14.762	4.64	12.523	4.39	ExpAA=6.77 First60=6.50 PredHel=0 Topology=o	0				N	8	18.6	9.3	3.6	.		Hem-c14198_g2_i1.p1	Conserved secreted protein precursor	s/ucs	HEMIPTERA	7e-29		3069	1175.99	343.9	hypothetical secreted protein	7E-029	ADN29832.1	49	68	93	Triatoma matogrossensis	hypothetical protein ASPBRDRAFT_52552	2.2	OJJ74462.1	25	42	11	Aspergillus brasiliensis CBS 101740
Hem-c15252_g1_i1.p1	S	204	0	Hem-c15252_g1_i1.p1	615	GENE.c15252_g1_i1~~c15252_g1_i1.p1 ORF type:5prime_partial len:205 (+),score=36.59,JAW12638.1|48.768|1.82e-61 c15252_g1_i1:3-617(+)	S	*	SIG	32-33	22.876	4.96	19.49	4.72	ExpAA=9.43 First60=9.25 PredHel=0 Topology=o	0				N	2	12.7	3.9	2.9	.		Hem-c15252_g1_i1.p1	Conserved secreted protein precursor	s/ucs	HEMIPTERA	2e-48		56	11.38	3.33	putative secreted protein, partial	2E-048	JAW13822.1	52	67	116	Panstrongylus lignarius	uncharacterized protein LOC106669115	7E-007	XP_014253880.1	23	40	78	Cimex lectularius
Hem-c13756_g1_i1.p1	C	206	0	Hem-c13756_g1_i1.p1	621	GENE.c13756_g1_i1~~c13756_g1_i1.p1 ORF type:5prime_partial len:207 (+),score=41.45,JAW13090.1|68.500|3.96e-100 c13756_g1_i1:1-621(+)	C	*	SIG	28-29	23.421	5	20.525	4.91	ExpAA=2.59 First60=2.48 PredHel=0 Topology=o	0				N	0	10.2	2.9	1.5	.		Hem-c13756_g1_i1.p1	Conserved secreted protein precursor	s/ucs	HEMIPTERA	2e-77		52	10.42	3.05	putative secreted protein	2E-077	JAW13090.1	68	83	100	Panstrongylus lignarius	uncharacterized protein LOC106669114	1E-007	XP_014253879.1	23	41	75	Cimex lectularius
Hem-c14353_g2_i1.p1	M	93	0	Hem-c14353_g2_i1.p1	282	GENE.c14353_g2_i1~~c14353_g2_i1.p1 ORF type:complete len:94 (+),score=17.31,JAC16757.1|85.393|5.73e-54 c14353_g2_i1:79-360(+)	M	*	SIG	20-21	10.527	11.26	8.475	11.03	ExpAA=11.03 First60=11.03 PredHel=0 Topology=o	0				N	0	10.8	10.8	2.2	3.2		Hem-c14353_g2_i1.p1	Conserved secreted protein precursor	s/ucs	HEMIPTERA	4e-40		2.45	2.56	0.75	putative secreted protein precursor, partial	4E-040	JAC16746.1	85	92	99	Triatoma infestans	diptericin, partial	1.7	ACG50017.1	30	46	88	Rhodnius prolixus
Hem-c8756_g1_i1.p1	M	220	0	Hem-c8756_g1_i1.p1	663	GENE.c8756_g1_i1~~c8756_g1_i1.p1 ORF type:complete len:221 (+),score=20.77,JAW12755.1|90.821|1.03e-139 c8756_g1_i1:1-663(+)	M	*	SIG	18-19	24.267	9.6	22.397	9.51	ExpAA=0.15 First60=0.15 PredHel=0 Topology=o	0				N	0	10.9	7.7	1.8	.		Hem-c8756_g1_i1.p1	Conserved secreted protein precursor	s/ucs	HEMIPTERA	0		27	4.91	1.44	putative unknown secreted protein, partial	1E-111	JAW12755.1	88	94	100	Panstrongylus lignarius	uncharacterized protein LOC106673683	8E-068	XP_014261359.1	55	74	98	Cimex lectularius
Hem-c8450_g1_i1.p1	M	218	0	Hem-c8450_g1_i1.p1	657	GENE.c8450_g1_i1~~c8450_g1_i1.p1 ORF type:complete len:219 (+),score=25.13,JAW12754.1|94.037|1.22e-153 c8450_g1_i1:26-682(+)	M	*	SIG	16-17	24.463	7.72	22.71	7.29	ExpAA=0.31 First60=0.30 PredHel=0 Topology=o	0				N	0	11.5	8.3	2.3	.		Hem-c8450_g1_i1.p1	Conserved secreted protein precursor	s/ucs	HEMIPTERA	0		51	9.4	2.75	putative unknown secreted protein	1E-117	JAW12754.1	94	97	100	Panstrongylus lignarius	uncharacterized protein LOC106673683	3E-061	XP_014261359.1	48	72	98	Cimex lectularius
Hem-c12020_g1_i1.p1	M	120	1	Hem-c12020_g1_i1.p1	363	GENE.c12020_g1_i1~~c12020_g1_i1.p1 ORF type:complete len:121 (+),score=22.57,ADN29808.1|79.167|2.24e-63 c12020_g1_i1:99-461(+)	M	*	SIG	27-28	13.853	8.28	11.007	7.11	ExpAA=20.37 First60=20.37 PredHel=1 Topology=o5-27i	1	18.3	4.2	77.5	N	2	14.2	1.7	4.2	.		Hem-c12020_g1_i1.p1	Conserved secreted protein precursor	s/ucs	HEMIPTERA	5e-48		133	70.21	20.53	hypothetical secreted protein	5E-048	ADN29808.1	79	85	109	Triatoma matogrossensis	DNA repair protein, putative	0.010	XP_011779224.1	38	58	5	Trypanosoma brucei gambiense DAL972
Hem-c3712_g1_i1.p1	M	131	2	Hem-c3712_g1_i1.p1	393	GENE.c3712_g1_i1~~c3712_g1_i1.p1 ORF type:3prime_partial len:132 (+),score=18.11,ATU83039.1|54.331|1.80e-17 c3712_g1_i1:146-538(+)	M		SIG	17-18	15.918	8.76	14.028	8.77	ExpAA=0.52 First60=0.52 PredHel=0 Topology=o	0				N	0	10.7	.	6.1	.		Hem-c3712_g1_i1.p1	Conserved secreted protein precursor	s/ucs	HEMIPTERA	1e-32		2	0.89	0.26	secreted hypothetical protein	1E-032	ATU83039.1	52	65	101	Pristhesancus plagipennis	uncharacterized protein LOC106674078	1E-008	XP_014262015.1	40	60	70	Cimex lectularius
Hem-c13402_g1_i1.p1	M	551	1	Hem-c13402_g1_i1.p1	1653	GENE.c13402_g1_i1~~c13402_g1_i1.p1 ORF type:3prime_partial len:552 (+),score=70.16,JAI53813.1|94.915|0.0 c13402_g1_i1:55-1707(+)	M		SIG	20-21	64.122	6.21	61.74	5.86	ExpAA=1.63 First60=1.63 PredHel=0 Topology=o	0				N	0	11.6	5.6	4.2	.	1 | 317 DEGRYRR|TV 0.536 *ProP* |	Hem-c13402_g1_i1.p1	Conserved secreted protein precursor	s/ucs	HEMIPTERA	0		85	4.88	1.43	hypothetical protein, partial	0.0	JAI53813.1	95	98	100	Rhodnius neglectus	uncharacterized protein LOC106667362	0.0	XP_014250754.1	81	89	88	Cimex lectularius
Hem-c14968_g1_i1.p1	M	229	0	Hem-c14968_g1_i1.p1	690	GENE.c14968_g1_i1~~c14968_g1_i1.p1 ORF type:complete len:230 (+),score=27.73,JAP05209.1|71.806|4.73e-120 c14968_g1_i1:561-1250(+)	M	*	SIG	15-16	25.66	5.46	24.003	5.31	ExpAA=0.27 First60=0.10 PredHel=0 Topology=o	0				N	0	14	5.2	2.2	.		Hem-c14968_g1_i1.p1	Conserved secreted protein precursor	s/ucs	HEMIPTERA	9e-93		90	15.45	4.52	putative secreted protein precursor	9E-093	JAP05209.1	71	84	99	Triatoma dimidiata	uncharacterized protein LOC112127710	3E-010	XP_024084821.1	24	50	92	Cimex lectularius
Hem-c10246_g1_i1.p1	W	216	2	Hem-c10246_g1_i1.p1	651	GENE.c10246_g1_i1~~c10246_g1_i1.p1 ORF type:5prime_partial len:217 (+),score=11.47,ABR27858.1|100.000|3.49e-95 c10246_g1_i1:2-652(+)	W	*	SIG	23-24	24.552	6.57	21.739	5.55	ExpAA=3.08 First60=3.08 PredHel=0 Topology=o	0				N	1	18.5	5.1	4.2	1.4		Hem-c10246_g1_i1.p1	Conserved secreted protein precursor	s/ucs	HEMIPTERA	6e-76		630	117.67	34.41	hypothetical protein	6E-076	ABR27858.1	100	100	100	Triatoma infestans	hypothetical protein	4E-075	ABR27858.1	100	100	100	Triatoma infestans
Hem-c10489_g1_i1.p1	M	113	0	Hem-c10489_g1_i1.p1	342	GENE.c10489_g1_i1~~c10489_g1_i1.p1 ORF type:complete len:114 (+),score=19.43,JAC85333.1|97.297|2.23e-76 c10489_g1_i1:55-396(+)	M	*	SIG	19-20	13.079	8.84	11.145	8.64	ExpAA=19.76 First60=19.76 PredHel=1 Topology=i5-24o	1	16.8	78.8	4.4	N	0	8	2.7	6.2	.		Hem-c10489_g1_i1.p1	Conserved secreted protein precursor	s/ucs	HEMIPTERA	8e-59		5	3.04	0.89	putative conserved secreted protein	8E-059	JAC85333.1	97	98	100	Panstrongylus megistus	uncharacterized protein LOC106662319 isoform X2	4E-035	XP_014241835.1	69	83	89	Cimex lectularius
Hem-c13547_g1_i1.p1	M	229	1	Hem-c13547_g1_i1.p1	687	GENE.c13547_g1_i1~~c13547_g1_i1.p1 ORF type:3prime_partial len:230 (+),score=23.95,JAW12445.1|78.298|5.79e-133 c13547_g1_i1:377-1063(+)	M		SIG	19-20	25.963	8.89	23.967	8.91	ExpAA=0.17 First60=0.14 PredHel=0 Topology=o	0				N	0	17	3.9	2.6	.		Hem-c13547_g1_i1.p1	Conserved secreted protein precursor	s/ucs	HEMIPTERA	5e-99		28	4.84	1.41	putative secreted protein precursor	5E-099	JAW12445.1	78	87	98	Panstrongylus lignarius	uncharacterized protein LOC106665602 isoform X2	1E-004	XP_014247591.1	28	57	60	Cimex lectularius
Hem-c10020_g1_i1.p2	M	72	1	Hem-c10020_g1_i1.p2	219	GENE.c10020_g1_i1~~c10020_g1_i1.p2 ORF type:complete len:73 (-),score=0.30,JAW15846.1|94.118|3.06e-30 c10020_g1_i1:89-307(-)	M	*	SIG	21-22	7.759	4.9	5.354	4.9	ExpAA=22.69 First60=22.69 PredHel=1 Topology=o4-26i	1	30.6	5.6	63.9	N	0	8.3	9.7	4.2	.		Hem-c10020_g1_i1.p2	Conserved secreted protein precursor	s/ucs	HEMIPTERA	1e-29		2	6.08	1.78	putative secreted protein precursor	1E-029	JAW15846.1	88	94	100	Panstrongylus lignarius	SMUG S protein, partial	1.3	AEI25641.1	40	50	33	Trypanosoma cruzi
Hem-c5563_g1_i1.p1	M	239	1	Hem-c5563_g1_i1.p1	720	GENE.c5563_g1_i1~~c5563_g1_i1.p1 ORF type:complete len:240 (+),score=41.44,JAW12462.1|80.335|8.73e-148 c5563_g1_i1:269-988(+)	M	*	SIG	22-23	27.442	5.17	24.758	5.06	ExpAA=10.42 First60=9.89 PredHel=0 Topology=o	0				N	1	17.2	2.9	2.9	.		Hem-c5563_g1_i1.p1	Conserved secreted protein precursor	s/ucs	HEMIPTERA	0		102	16.49	4.82	putative conserved secreted protein precursor	1E-111	JAW12462.1	80	90	100	Panstrongylus lignarius	uncharacterized protein LOC106666809	8E-020	XP_014249759.1	31	55	78	Cimex lectularius
Hem-c5969_g1_i1.p1	Y	111	0	Hem-c5969_g1_i1.p1	336	GENE.c5969_g1_i1~~c5969_g1_i1.p1 ORF type:5prime_partial len:112 (+),score=10.88,RZF40431.1|36.036|2.35e-12 c5969_g1_i1:2-337(+)	Y	*	SIG	19-20	12.231	9.46	10.185	9.52	ExpAA=16.36 First60=16.36 PredHel=0 Topology=o	0				N	0	14.4	12.6	3.6	.	1 | 46 THIRIRR|SP 0.631 *ProP* |	Hem-c5969_g1_i1.p1	hypothetical conserved secreted protein precursor	s/ucs	Sigp			4	2.54	0.74	hypothetical protein LSTR_LSTR011201	3E-010	RZF40431.1	31	50	96	Laodelphax striatella	uncharacterized protein LOC109413484 isoform X1	7E-004	XP_019542709.1	29	45	104	Aedes albopictus
Hem-c14813_g2_i1.p1	M	95	1	Hem-c14813_g2_i1.p1	288	GENE.c14813_g2_i1~~c14813_g2_i1.p1 ORF type:complete len:96 (+),score=19.66,JAW14978.1|50.526|1.06e-15 c14813_g2_i1:59-346(+)	M	*	SIG	17-18	11.219	4.73	9.301	4.61	ExpAA=14.70 First60=14.70 PredHel=1 Topology=o4-23i	1	20	4.2	75.8	N	3	13.7	3.2	4.2	.	1 | 93 DTFRKKR|ST 0.769 *ProP* |	Hem-c14813_g2_i1.p1	hypothetical conserved secreted protein precursor	s/ucs	Sigp			47	45.78	13.39	putative secreted protein precursor	3E-014	JAW14978.1	47	59	98	Panstrongylus lignarius	hypothetical protein	2.8	EAA15746.1	27	51	36	Plasmodium yoelii yoelii
Hem-c12901_g1_i1.p1	M	140	1	Hem-c12901_g1_i1.p1	423	GENE.c12901_g1_i1~~c12901_g1_i1.p1 ORF type:complete len:141 (+),score=20.27,JAW14050.1|96.429|3.08e-97 c12901_g1_i1:182-604(+)	M	*	SIG	23-24	15.624	6.83	13.017	5.93	ExpAA=18.30 First60=18.30 PredHel=1 Topology=o5-22i	1	12.1	3.6	84.3	N	2	17.1	3.6	4.3	.		Hem-c12901_g1_i1.p1	Conserved secreted protein precursor	s/ucs	HEMIPTERA	2e-72		269	103.08	30.14	putative conserved secreted protein precursor	2E-072	JAW14050.1	96	97	100	Panstrongylus lignarius	protein CutA homolog	3E-043	XP_024081950.1	66	80	96	Cimex lectularius
Hem-c20889_g1_i1.p1	M	92	1	Hem-c20889_g1_i1.p1	276	GENE.c20889_g1_i1~~c20889_g1_i1.p1 ORF type:3prime_partial len:93 (+),score=13.46,JAR98197.1|92.391|6.92e-58 c20889_g1_i1:22-297(+)	M		SIG	24-25	10.709	5.12	7.976	4.64	ExpAA=1.52 First60=1.52 PredHel=0 Topology=o	0				N	0	7.6	4.3	3.3	.		Hem-c20889_g1_i1.p1	Conserved secreted protein precursor	s/ucs	HEMIPTERA	2e-43		1	1.12	0.33	cyanoprotein alpha subunit precursor, partial	2E-043	JAR98197.1	92	97	90	Triatoma infestans	hexamerin 2 beta	6E-006	ETN67253.1	42	60	9	Anopheles darlingi
Hem-c174_g1_i1.p1	Y	99	0	Hem-c174_g1_i1.p1	300	GENE.c174_g1_i1~~c174_g1_i1.p1 ORF type:5prime_partial len:100 (+),score=25.70,JAW15035.1|89.412|4.37e-50 c174_g1_i1:2-301(+)	Y	*	SIG	27-28	11.662	4.22	8.563	4.19	ExpAA=18.39 First60=18.39 PredHel=1 Topology=i7-24o	1	17.2	75.8	7.1	N	0	11.1	3	2	.		Hem-c174_g1_i1.p1	Conserved secreted protein precursor	s/ucs	HEMIPTERA	1e-42		10	8.61	2.52	putative secreted protein precursor	1E-042	JAW15035.1	89	98	100	Panstrongylus lignarius	conserved Plasmodium protein, unknown function	0.33	SCP03680.1	29	60	1	Plasmodium malariae
Hem-c25989_g1_i1.p1	M	112	0	Hem-c25989_g1_i1.p1	339	GENE.c25989_g1_i1~~c25989_g1_i1.p1 ORF type:complete len:113 (+),score=9.80,JAC14871.1|98.198|3.48e-78 c25989_g1_i1:15-353(+)	M	*	SIG	22-23	12.201	6.7	10.011	5.74	ExpAA=10.15 First60=10.15 PredHel=0 Topology=o	0				N	5	19.6	4.5	4.5	.	1 | 28 GASIQKR|DA 0.596 *ProP* |	Hem-c25989_g1_i1.p1	Conserved secreted protein precursor	s/ucs	HEMIPTERA	1e-59		6	3.72	1.09	putative conserved secreted protein precursor, partial	1E-059	JAC14871.1	98	100	100	Triatoma infestans	AGAP011571-PA-like protein	7E-017	KFB43155.1	41	59	93	Anopheles sinensis
Hem-c789_g1_i1.p1	M	164	0	Hem-c789_g1_i1.p1	492	GENE.c789_g1_i1~~c789_g1_i1.p1 ORF type:3prime_partial len:165 (+),score=29.16,JAR99224.1|96.026|6.72e-103 c789_g1_i1:110-601(+)	M		SIG	21-22	17.766	8.79	15.607	8.77	ExpAA=14.34 First60=14.34 PredHel=1 Topology=i5-27o	1	13.4	83.5	3	N	1	11	6.7	6.7	.	1 | 33 QHSRAKR|LT 0.560 *ProP* |	Hem-c789_g1_i1.p1	Conserved secreted protein precursor	s/ucs	HEMIPTERA	1e-82		6	1.74	0.51	uncharacterized protein, partial	1E-082	JAR99224.1	96	97	90	Triatoma infestans	uncharacterized protein LOC106673085 isoform X4	2E-045	XP_014260528.1	60	73	92	Cimex lectularius
Hem-c7766_g1_i1.p1	M	133	0	Hem-c7766_g1_i1.p1	402	GENE.c7766_g1_i1~~c7766_g1_i1.p1 ORF type:complete len:134 (+),score=21.50,JAW14163.1|75.188|5.64e-66 c7766_g1_i1:125-526(+)	M	*	SIG	19-20	14.314	8.48	12.347	8.64	ExpAA=21.08 First60=21.07 PredHel=1 Topology=i5-27o	1	16.5	79.7	3.8	N	2	12.8	6.8	3	.		Hem-c7766_g1_i1.p1	Conserved secreted protein precursor	s/ucs	HEMIPTERA	3e-49		2093	887.48	259.53	putative secreted protein precursor	3E-049	JAW14163.1	75	81	99	Panstrongylus lignarius	uncharacterized protein LOC106661575	1E-006	XP_014240573.2	26	44	84	Cimex lectularius
Hem-c6379_g1_i1.p1	T	230	0	Hem-c6379_g1_i1.p1	693	GENE.c6379_g1_i1~~c6379_g1_i1.p1 ORF type:5prime_partial len:231 (+),score=41.25,JAI52393.1|64.848|1.34e-59 c6379_g1_i1:1-693(+)	T	*	SIG	21-22	27.244	9.77	24.794	9.91	ExpAA=0.97 First60=0.97 PredHel=0 Topology=o	0				N	1	11.3	9.1	3.9	2.6	1 | 147 EGRRYKR|AI 0.628 *ProP* |	Hem-c6379_g1_i1.p1	Conserved secreted protein precursor	s/ucs	HEMIPTERA	4e-53		76	12.97	3.79	hypothetical protein, partial	4E-053	JAI52393.1	64	76	102	Rhodnius neglectus	eukaryotic translation initiation factor 3 subunit A-like	1E-006	XP_003384301.1	32	41	13	Amphimedon queenslandica
Hem-c5309_g1_i1.p1	M	114	0	Hem-c5309_g1_i1.p1	345	GENE.c5309_g1_i1~~c5309_g1_i1.p1 ORF type:complete len:134 (+),score=10.65,JAC18272.1|97.414|1.65e-79 c5309_g1_i1:58-402(+)	M	*	SIG	20-21	12.965	6.85	10.733	7.01	ExpAA=3.51 First60=3.51 PredHel=0 Topology=o	0				N	0	14.9	4.4	8.8	.		Hem-c5309_g1_i1.p1	Conserved secreted protein precursor	s/ucs	HEMIPTERA	3e-65		12	7.13	2.09	putative cysteine rich secreted protein, partial	3E-065	JAC18272.1	97	97	98	Triatoma infestans	hypothetical protein BRAFLDRAFT_217335	0.006	XP_002597733.1	33	41	25	Branchiostoma floridae
Hem-c9581_g1_i1.p1	M	142	1	Hem-c9581_g1_i1.p1	429	GENE.c9581_g1_i1~~c9581_g1_i1.p1 ORF type:complete len:143 (+),score=30.39,ABR27941.1|90.845|7.08e-96 c9581_g1_i1:109-537(+)	M	*	SIG	21-22	16.295	4.47	13.855	4.37	ExpAA=0.01 First60=0.01 PredHel=0 Topology=o	0				N	5	9.2	4.9	10.6	.		Hem-c9581_g1_i1.p1	Conserved secreted protein precursor	s/ucs	HEMIPTERA	2e-78		202	75.33	22.03	putative secreted protein	2E-078	ABR27941.1	90	95	100	Triatoma infestans	putative secreted protein	1E-077	ABR27941.1	90	95	100	Triatoma infestans
Hem-c9007_g1_i1.p1	C	228	0	Hem-c9007_g1_i1.p1	687	GENE.c9007_g1_i1~~c9007_g1_i1.p1 ORF type:5prime_partial len:229 (+),score=12.44,JAR99207.1|99.398|1.61e-119 c9007_g1_i1:1-687(+)	C	*	SIG	35-36	25.604	9.9	21.656	10.26	ExpAA=40.47 First60=21.97 PredHel=1 Topology=o15-34i	1	8.3	6.6	85.1	N	8	20.2	5.7	4.8	.		Hem-c9007_g1_i1.p1	Conserved secreted protein precursor	s/ucs	HEMIPTERA	9e-91		11	1.9	0.56	uncharacterized protein	9E-091	JAR99207.1	99	100	100	Triatoma infestans	uncharacterized protein LOC106662044	1E-053	XP_024085298.1	67	80	95	Cimex lectularius
Hem-c9169_g1_i1.p1	L	84	0	Hem-c9169_g1_i1.p1	255	GENE.c9169_g1_i1~~c9169_g1_i1.p1 ORF type:5prime_partial len:85 (+),score=10.99,XP_014250538.1|59.375|1.35e-06 c9169_g1_i1:1-255(+)	L	*	SIG	21-22	10.048	6.74	7.903	6.6	ExpAA=0.11 First60=0.11 PredHel=0 Topology=o	0				N	0	8.3	1.2	8.3	.		Hem-c9169_g1_i1.p1	Conserved secreted protein precursor	s/ucs	HEMIPTERA	3e-26		3	4.47	1.31	uncharacterized histidine-rich protein DDB_G0274557-like	3E-026	XP_014250538.1	61	76	93	Cimex lectularius	uncharacterized histidine-rich protein DDB_G0274557-like	3E-025	XP_014250538.1	61	76	93	Cimex lectularius
Hem-c8138_g1_i1.p1	M	134	0	Hem-c8138_g1_i1.p1	405	GENE.c8138_g1_i1~~c8138_g1_i1.p1 ORF type:complete len:135 (+),score=20.27,JAW14282.1|87.402|2.11e-74 c8138_g1_i1:62-466(+)	M	*	SIG	22-23	15.184	4.74	12.589	4.55	ExpAA=17.90 First60=17.90 PredHel=1 Topology=i5-27o	1	16.4	79.9	3.7	N	2	18.7	3	4.5	.		Hem-c8138_g1_i1.p1	Conserved secreted protein precursor	s/ucs	HEMIPTERA	2e-55		169	70.59	20.64	putative secreted protein precursor	2E-055	JAW14282.1	87	90	100	Panstrongylus lignarius	uncharacterized protein LOC106672177	0.005	XP_014258868.1	25	53	81	Cimex lectularius
Hem-c10494_g1_i1.p1	F	282	0	Hem-c10494_g1_i1.p1	849	GENE.c10494_g1_i1~~c10494_g1_i1.p1 ORF type:5prime_partial len:283 (+),score=47.54,JAW12983.1|59.223|1.16e-70 c10494_g1_i1:3-851(+)	F	*	SIG	30-31	32.761	6.06	29.467	5.7	ExpAA=20.13 First60=20.10 PredHel=1 Topology=i9-31o	1	7.8	89	3.2	N	0	11.7	3.9	1.4	.		Hem-c10494_g1_i1.p1	Conserved secreted protein precursor	s/ucs	HEMIPTERA	1e-59		23	2.97	0.87	putative secreted protein precursor, partial	1E-059	JAW12983.1	59	75	100	Panstrongylus lignarius	alpha-taxilin-like	4E-004	XP_002162921.2	21	44	43	Hydra vulgaris
Hem-c6136_g1_i2.p1	M	112	0	Hem-c6136_g1_i2.p1	336	GENE.c6136_g1_i2~~c6136_g1_i2.p1 ORF type:3prime_partial len:113 (+),score=10.24,JAR95817.1|98.214|7.41e-79 c6136_g1_i2:171-506(+)	M		SIG	26-27	12.744	5.53	9.518	5.11	ExpAA=16.97 First60=16.91 PredHel=1 Topology=i7-24o	1	15.2	78.6	6.3	N	0	8.9	8	7.1	.		Hem-c6136_g1_i2.p1	Conserved secreted protein precursor	s/ucs	HEMIPTERA	4e-66		8	5.07	1.48	uncharacterized protein, partial	4E-066	JAR95817.1	98	98	88	Triatoma infestans	uncharacterized protein LOC106663811	3E-032	XP_014244388.1	56	73	67	Cimex lectularius
Hem-c7655_g1_i1.p1	M	190	0	Hem-c7655_g1_i1.p1	573	GENE.c7655_g1_i1~~c7655_g1_i1.p1 ORF type:complete len:191 (+),score=44.49,JAW14037.1|96.032|2.14e-82 c7655_g1_i1:227-799(+)	M	*	SIG	17-18	21.126	4.94	19.251	4.94	ExpAA=0.71 First60=0.70 PredHel=0 Topology=o	0				N	6	14.7	5.8	13.7	.		Hem-c7655_g1_i1.p1	Conserved secreted protein precursor	s/ucs	HEMIPTERA	7e-71		21	4.76	1.39	uncharacterized protein LOC106685432	7E-071	XP_014283577.1	75	85	92	Halyomorpha halys	uncharacterized protein LOC106663840	1E-067	XP_014244481.1	68	82	96	Cimex lectularius
Hem-c14051_g1_i1.p1	M	216	0	Hem-c14051_g1_i1.p1	651	GENE.c14051_g1_i1~~c14051_g1_i1.p1 ORF type:complete len:217 (+),score=19.53,JAW12788.1|80.930|4.99e-127 c14051_g1_i1:286-936(+)	M	*	SIG	16-17	24.868	6.32	23.021	6.29	ExpAA=0.16 First60=0.16 PredHel=0 Topology=o	0				N	0	13.9	2.3	2.8	.		Hem-c14051_g1_i1.p1	Conserved secreted protein precursor	s/ucs	HEMIPTERA	9e-98		222.56	41.57	12.16	putative secreted protein	9E-098	JAW12788.1	80	90	100	Panstrongylus lignarius	conserved Plasmodium protein, unknown function	0.015	SOS80218.1	27	43	13	Plasmodium sp. gorilla clade G1
Hem-c14102_g2_i1.p1	V	224	0	Hem-c14102_g2_i1.p1	675	GENE.c14102_g2_i1~~c14102_g2_i1.p1 ORF type:5prime_partial len:225 (+),score=10.61,ADN29848.1|97.717|9.24e-159 c14102_g2_i1:1-675(+)	V	*	SIG	30-31	26.372	8.77	23.044	8.84	ExpAA=22.74 First60=22.71 PredHel=1 Topology=i7-29o	1	9.8	87.1	3.1	N	2	12.5	4.9	4.5	.		Hem-c14102_g2_i1.p1	Conserved secreted protein precursor	s/ucs	HEMIPTERA	0		837	148.32	43.37	hypothetical secreted protein	1E-124	ADN29848.1	97	98	100	Triatoma matogrossensis	uncharacterized protein LOC106667884	2E-037	XP_014251610.1	45	63	91	Cimex lectularius
Hem-c10899_g1_i1.p1	M	194	1	Hem-c10899_g1_i1.p1	585	GENE.c10899_g1_i1~~c10899_g1_i1.p1 ORF type:complete len:195 (+),score=21.23,JAW13197.1|95.876|3.17e-139 c10899_g1_i1:578-1162(+)	M	*	SIG	21-22	22.916	9.02	20.452	9.28	ExpAA=23.08 First60=22.34 PredHel=1 Topology=i7-29o	1	11.3	85.1	3.6	N	0	11.9	3.1	3.1	.	1 | 69 NNARFVR|DL 0.578 *ProP* |	Hem-c10899_g1_i1.p1	Conserved secreted protein precursor	s/ucs	KOG	0	100	1306	286.48	83.77	putative conserved secreted protein precursor	1E-106	JAW13197.1	95	98	100	Panstrongylus lignarius	protein THEM6	5E-083	XP_014252735.1	76	90	95	Cimex lectularius
Hem-c15268_g2_i1.p1	M	114	0	Hem-c15268_g2_i1.p1	345	GENE.c15268_g2_i1~~c15268_g2_i1.p1 ORF type:complete len:115 (+),score=29.53,JAW14570.1|83.186|9.48e-53 c15268_g2_i1:63-407(+)	M	*	SIG	24-25	12.491	5.32	10.07	5.04	ExpAA=16.33 First60=16.33 PredHel=0 Topology=o	0				N	2	9.6	8.8	7.9	.	1 | 65 KNVRFRR|EA 0.737 *ProP* |	Hem-c15268_g2_i1.p1	Conserved secreted protein precursor	s/ucs	HEMIPTERA	2e-47		23	13.67	4	putative secreted protein precursor	2E-047	JAW14570.1	83	89	99	Panstrongylus lignarius	hypothetical protein ASPSYDRAFT_39382	0.96	OJJ64650.1	41	50	11	Aspergillus sydowii CBS 593.65
Hem-c14754_g1_i3.p1	R	382	2	Hem-c14754_g1_i3.p1	1149	GENE.c14754_g1_i3~~c14754_g1_i3.p1 ORF type:5prime_partial len:383 (+),score=98.43,ATU83016.1|62.234|2.46e-152 c14754_g1_i3:3-1151(+)	R	*	SIG	29-30	42.919	8.49	39.848	7.12	ExpAA=21.29 First60=21.27 PredHel=1 Topology=i7-29o	1	5.8	92.4	1.8	N	4	14.4	3.7	9.4	.		Hem-c14754_g1_i3.p1	Conserved secreted protein precursor	s/ucs	HEMIPTERA	0		135.01	11.89	3.48	secreted hypothetical protein	1E-120	ATU83016.1	61	75	105	Pristhesancus plagipennis	uncharacterized protein LOC106671071 isoform X3	3E-057	XP_024083110.1	38	55	98	Cimex lectularius
Hem-c15448_g1_i1.p1	M	240	0	Hem-c15448_g1_i1.p1	723	GENE.c15448_g1_i1~~c15448_g1_i1.p1 ORF type:complete len:241 (+),score=19.86,JAW12164.1|54.167|8.69e-79 c15448_g1_i1:57-779(+)	M	*	SIG	22-23	27.334	9.42	24.765	9.37	ExpAA=8.96 First60=8.94 PredHel=0 Topology=o	0				N	0	12.5	3.8	3.8	.		Hem-c15448_g1_i1.p1	Conserved secreted protein precursor	s/ucs	HEMIPTERA	2e-62		5378	864.38	252.77	putative secreted protein precursor	2E-062	JAW12164.1	54	65	92	Panstrongylus lignarius	conserved Plasmodium protein, unknown function	0.36	SPJ08950.1	24	47	25	Plasmodium sp. DRC-Itaito
Hem-c21075_g1_i1.p1	S	106	0	Hem-c21075_g1_i1.p1	321	GENE.c21075_g1_i1~~c21075_g1_i1.p1 ORF type:5prime_partial len:107 (+),score=26.30,JAA75761.1|95.833|5.69e-63 c21075_g1_i1:2-322(+)	S	*	SIG	26-27	11.738	5.43	8.909	4.93	ExpAA=18.28 First60=18.28 PredHel=1 Topology=i7-29o	1	20.8	72.6	6.6	N	0	10.4	6.6	4.7	.		Hem-c21075_g1_i1.p1	Conserved secreted protein precursor	s/ucs	HEMIPTERA	6e-47		0	0	0	putative conserved secreted protein	6E-047	JAA75761.1	95	97	100	Rhodnius prolixus	uncharacterized protein LOC106664957	1E-036	XP_014246550.1	83	89	100	Cimex lectularius
Hem-c9359_g1_i1.p1	E	121	0	Hem-c9359_g1_i1.p1	366	GENE.c9359_g1_i1~~c9359_g1_i1.p1 ORF type:5prime_partial len:122 (+),score=28.36,JAW14518.1|84.615|2.67e-67 c9359_g1_i1:2-367(+)	E	*	SIG	27-28	13.259	9.66	10.339	9.7	ExpAA=10.09 First60=10.09 PredHel=0 Topology=o	0				N	4	16.5	5.8	9.9	.		Hem-c9359_g1_i1.p1	Conserved secreted protein precursor	s/ucs	HEMIPTERA	2e-51		20	10.36	3.03	putative secreted protein precursor	2E-051	JAW14518.1	84	90	102	Panstrongylus lignarius	uncharacterized protein LOC726803 isoform X1	2E-006	XP_006565929.1	31	50	83	Apis mellifera
Hem-c9109_g1_i1.p1	M	147	1	Hem-c9109_g1_i1.p1	444	GENE.c9109_g1_i1~~c9109_g1_i1.p1 ORF type:complete len:148 (+),score=18.51,JAP04838.1|85.211|1.22e-54 c9109_g1_i1:77-520(+)	M	*	SIG	24-25	17.29	8.54	14.467	8.38	ExpAA=20.10 First60=18.87 PredHel=1 Topology=i7-25o	1	12.2	83	4.8	N	0	7.5	16.3	8.2	6.1		Hem-c9109_g1_i1.p1	Conserved secreted protein precursor	s/ucs	HEMIPTERA	1e-76		365	127.55	37.3	putative secreted protein precursor, partial	1E-076	JAP04838.1	88	92	101	Triatoma dimidiata	prisilkin-39-like	8E-013	XP_012942528.1	44	51	24	Aplysia californica
Hem-c9579_g1_i1.p1	F	168	0	Hem-c9579_g1_i1.p1	507	GENE.c9579_g1_i1~~c9579_g1_i1.p1 ORF type:5prime_partial len:169 (+),score=24.33,JAC18232.1|96.815|7.43e-107 c9579_g1_i1:2-508(+)	F	*	SIG	15-16	20.136	9.78	18.545	9.78	ExpAA=0.01 First60=0.01 PredHel=0 Topology=o	0				N	3	9.5	1.8	11.3	.	3 | 77 THFRLRR|DL 0.699 *ProP* | 125 ELHRIPR|DV 0.623 *ProP* | 141 ENQRVRR|ST 0.790 *ProP* |	Hem-c9579_g1_i1.p1	Conserved secreted protein precursor	s/ucs	HEMIPTERA	2e-85		7	1.93	0.57	putative secreted protein precursor, partial	2E-085	JAC18232.1	96	97	97	Triatoma infestans	hypothetical protein AARAC_009905	1.6	PIG80310.1	23	38	33	Aspergillus arachidicola
Hem-c9562_g1_i1.p1	M	265	0	Hem-c9562_g1_i1.p1	795	GENE.c9562_g1_i1~~c9562_g1_i1.p1 ORF type:3prime_partial len:266 (+),score=33.84,JAC13944.1|95.849|4.35e-171 c9562_g1_i1:61-855(+)	M		SIG	23-24	31.282	7.11	28.564	6.5	ExpAA=0.28 First60=0.24 PredHel=0 Topology=o	0				N	0	10.2	2.3	2.6	.		Hem-c9562_g1_i1.p1	Conserved secreted protein precursor	s/ucs	HEMIPTERA	0		27	3.81	1.11	putative secreted protein precursor, partial	1E-148	JAC13944.1	95	99	97	Triatoma infestans	polyadenylate-binding protein-interacting protein 1, putative	6E-005	CRG96131.1	26	40	5	Plasmodium gallinaceum
Hem-c670_g1_i1.p1	M	281	1	Hem-c670_g1_i1.p1	846	GENE.c670_g1_i1~~c670_g1_i1.p1 ORF type:complete len:282 (+),score=46.12,JAC17300.1|96.797|0.0 c670_g1_i1:82-927(+)	M	*	SIG	20-21	31.999	5.05	29.81	5.05	ExpAA=2.96 First60=2.96 PredHel=0 Topology=o	0				N	1	12.8	6.4	5.3	.	1 | 162 NEERCKR|CI 0.636 *ProP* |	Hem-c670_g1_i1.p1	Conserved secreted protein precursor	s/ucs	HEMIPTERA	0		1822	236.5	69.16	putative conserved secreted protein precursor, partial	1E-174	JAC17300.1	96	98	99	Triatoma infestans	uncharacterized protein LOC106670289	6E-055	XP_014255962.1	41	59	93	Cimex lectularius
Hem-c714_g1_i1.p1	M	74	0	Hem-c714_g1_i1.p1	225	GENE.c714_g1_i1~~c714_g1_i1.p1 ORF type:complete len:75 (+),score=10.86,JAW16033.1|76.389|4.15e-31 c714_g1_i1:117-341(+)	M	*	SIG	22-23	8.776	8.62	6.257	8.68	ExpAA=13.99 First60=13.99 PredHel=0 Topology=o	0				N	0	10.8	1.4	.	.		Hem-c714_g1_i1.p1	Conserved secreted protein precursor	s/ucs	HEMIPTERA	2e-22		4	10.5	3.07	putative secreted protein precursor	2E-022	JAW16033.1	76	83	100	Panstrongylus lignarius	hypothetical protein ASPBRDRAFT_187229	2.9	OJJ67173.1	32	54	13	Aspergillus brasiliensis CBS 101740
Hem-c5991_g1_i1.p1	M	93	0	Hem-c5991_g1_i1.p1	282	GENE.c5991_g1_i1~~c5991_g1_i1.p1 ORF type:complete len:94 (+),score=7.72,JAW15086.1|91.398|9.26e-60 c5991_g1_i1:140-421(+)	M	*	SIG	24-25	10.717	6.79	8.092	6.74	ExpAA=16.93 First60=16.93 PredHel=1 Topology=o5-24i	1	20.4	5.4	74.2	N	0	10.8	6.5	4.3	.		Hem-c5991_g1_i1.p1	Conserved secreted protein precursor	s/ucs	HEMIPTERA	1e-46		2	2.08	0.61	putative conserved secreted protein precursor	1E-046	JAW15086.1	91	92	100	Panstrongylus lignarius	conserved hypothetical protein	5E-013	XP_002424120.1	45	71	95	Pediculus humanus corporis
Hem-c14123_g1_i1.p1	M	117	0	Hem-c14123_g1_i1.p1	354	GENE.c14123_g1_i1~~c14123_g1_i1.p1 ORF type:complete len:118 (+),score=18.04,JAW14515.1|73.729|9.04e-56 c14123_g1_i1:122-475(+)	M	*	SIG	28-29	12.996	8.91	9.857	9.39	ExpAA=10.78 First60=10.78 PredHel=0 Topology=o	0				N	0	13.7	5.1	5.1	.	2 | 71 GCKRVAR|SL 0.694 *ProP* | 94 HAGRQLR|SL 0.593 *ProP* |	Hem-c14123_g1_i1.p1	Conserved secreted protein precursor	s/ucs	HEMIPTERA	1e-42		119	66.56	19.46	putative secreted protein precursor	1E-042	JAW14515.1	73	82	100	Panstrongylus lignarius	hypothetical protein PFTANZ_05927, partial	0.99	ETW33354.1	32	44	7	Plasmodium falciparum Tanzania (2000708)
Hem-c11575_g1_i1.p1	M	179	0	Hem-c11575_g1_i1.p1	540	GENE.c11575_g1_i1~~c11575_g1_i1.p1 ORF type:complete len:180 (+),score=24.96,JAC13895.1|92.857|4.89e-100 c11575_g1_i1:55-594(+)	M	*	SIG	34-35	20.953	6.31	16.981	5.37	ExpAA=16.71 First60=16.70 PredHel=1 Topology=i21-38o	1	9.5	78.8	11.7	N	0	11.7	4.5	0.6	.		Hem-c11575_g1_i1.p1	Conserved secreted protein precursor	s/ucs	HEMIPTERA	9e-78		20	4.98	1.46	putative secreted protein precursor, partial	9E-078	JAC13895.1	92	94	100	Triatoma infestans	PIR Superfamily Protein	0.001	SBT55993.1	30	46	41	Plasmodium ovale wallikeri
Hem-c14679_g1_i1.p1	M	173	1	Hem-c14679_g1_i1.p1	522	GENE.c14679_g1_i1~~c14679_g1_i1.p1 ORF type:complete len:174 (+),score=40.00,ATU83026.1|48.256|3.12e-51 c14679_g1_i1:41-562(+)	M	*	SIG	19-20	19.548	4.56	17.486	4.6	ExpAA=6.47 First60=6.47 PredHel=0 Topology=o	0				N	0	8.7	4.6	6.9	.		Hem-c14679_g1_i1.p1	Conserved secreted protein precursor	s/ucs	HEMIPTERA	2e-42		584	153.69	44.94	secreted hypothetical protein	2E-042	ATU83026.1	51	67	96	Pristhesancus plagipennis	cilia- and flagella-associated protein 251-like	1.0	XP_014240243.1	28	45	12	Cimex lectularius
Hem-c12662_g1_i1.p1	T	302	2	Hem-c12662_g1_i1.p1	909	GENE.c12662_g1_i1~~c12662_g1_i1.p1 ORF type:5prime_partial len:303 (+),score=33.26,JAW11742.1|90.816|0.0 c12662_g1_i1:1-909(+)	T	*	SIG	21-22	35.366	6.04	32.691	5.83	ExpAA=18.92 First60=18.85 PredHel=1 Topology=i3-25o	1	7.3	91.7	1	N	1	10.6	3.3	8.6	.		Hem-c12662_g1_i1.p1	Conserved secreted protein precursor	s/ucs	HEMIPTERA	0		221	26.11	7.64	putative conserved secreted protein precursor	1E-165	JAW11742.1	90	94	100	Panstrongylus lignarius	uncharacterized protein LOC106661403	4E-067	XP_014240245.1	43	60	108	Cimex lectularius
Hem-c12506_g1_i1.p1	M	157	0	Hem-c12506_g1_i1.p1	474	GENE.c12506_g1_i1~~c12506_g1_i1.p1 ORF type:complete len:158 (+),score=22.98,JAW13795.1|91.083|3.79e-105 c12506_g1_i1:96-569(+)	M	*	SIG	18-19	18.089	6.35	16.008	6.65	ExpAA=5.75 First60=5.75 PredHel=0 Topology=o	0				N	0	14	5.1	1.3	.		Hem-c12506_g1_i1.p1	Conserved secreted protein precursor	s/ucs	HEMIPTERA	2e-77		38	11.79	3.45	putative secreted protein precursor	2E-077	JAW13795.1	91	95	100	Panstrongylus lignarius	hypothetical protein PFMALIP_02874	1.7	ETW49172.1	24	41	9	Plasmodium falciparum MaliPS096_E11
Hem-c12210_g1_i1.p1	M	99	0	Hem-c12210_g1_i1.p1	300	GENE.c12210_g1_i1~~c12210_g1_i1.p1 ORF type:complete len:100 (+),score=26.06,JAW14898.1|86.869|1.38e-57 c12210_g1_i1:85-384(+)	M	*	SIG	19-20	10.928	5.43	8.858	5.1	ExpAA=15.95 First60=15.95 PredHel=1 Topology=o5-22i	1	17.2	5.1	77.8	N	3	15.2	5.1	1	.	1 | 30 APARYKR|DT 0.732 *ProP* |	Hem-c12210_g1_i1.p1	Conserved secreted protein precursor	s/ucs	HEMIPTERA	7e-42		382	328.89	96.18	putative secreted protein precursor	7E-042	JAW14898.1	86	91	100	Panstrongylus lignarius	uncharacterized protein LOC105665424	0.023	XP_012161833.1	26	49	56	Ceratitis capitata
Hem-c21498_g1_i1.p1	F	69	0	Hem-c21498_g1_i1.p1	210	GENE.c21498_g1_i1~~c21498_g1_i1.p1 ORF type:5prime_partial len:70 (+),score=-1.35,AQM58307.1|45.588|2.05e-11 c21498_g1_i1:1-210(+)	F	*	SIG	25-26	7.506	8.67	4.863	8.35	ExpAA=5.82 First60=5.82 PredHel=0 Topology=o	0				N	0	18.8	1.4	5.8	.		Hem-c21498_g1_i1.p1	hypothetical conserved secreted protein precursor	s/ucs	Sigp			40	156.45	45.75	ptu1-like peptide pp8	1E-009	AQM58307.1	44	70	91	Pristhesancus plagipennis	hypothetical protein ANOM_008947	11	XP_015403233.1	32	57	4	Aspergillus nomius NRRL 13137
Hem-c21901_g1_i1.p1	M	69	0	Hem-c21901_g1_i1.p1	210	GENE.c21901_g1_i1~~c21901_g1_i1.p1 ORF type:complete len:70 (-),score=-0.69,JAW16377.1|98.485|4.43e-37 c21901_g1_i1:15-224(-)	M	*	SIG	34-35	7.437	8.68	3.722	4.37	ExpAA=8.75 First60=8.35 PredHel=0 Topology=o	0				N	0	13	7.2	7.2	.		Hem-c21901_g1_i1.p1	Conserved secreted protein precursor	s/ucs	HEMIPTERA	8e-30		0	0	0	putative secreted protein precursor	8E-030	JAW16377.1	98	98	99	Panstrongylus lignarius	hypothetical protein EAG_05668	2.8	EFN73988.1	37	51	10	Camponotus floridanus
Hem-c13275_g1_i1.p2	M	91	0	Hem-c13275_g1_i1.p2	276	GENE.c13275_g1_i1~~c13275_g1_i1.p2 ORF type:complete len:92 (-),score=2.74,JAR95698.1|71.831|3.48e-29 c13275_g1_i1:1794-2069(-)	M	*	SIG	23-24	10.497	9.69	7.717	9.34	ExpAA=0.04 First60=0.03 PredHel=0 Topology=o	0				N	0	12.1	2.2	4.4	.		Hem-c13275_g1_i1.p2	Conserved secreted protein precursor	s/ucs	HEMIPTERA	6e-22		32	35.78	10.46	uncharacterized protein, partial	6E-022	JAR95698.1	71	84	92	Triatoma infestans	uncharacterized protein LOC105207840	2E-004	XP_011175784.1	42	63	13	Solenopsis invicta
Hem-c5612_g1_i1.p1	K	93	0	Hem-c5612_g1_i1.p1	279	GENE.c5612_g1_i1~~c5612_g1_i1.p1 ORF type:internal len:94 (+),score=19.19,JAW13043.1|72.840|2.04e-34 c5612_g1_i1:3-281(+)	K		SIG	28-29	10.724	6.8	7.464	4.84	ExpAA=9.25 First60=9.25 PredHel=0 Topology=i	0				N	3	12.9	1.1	4.3	.		Hem-c5612_g1_i1.p1	Hypothetical secreted protein	s/uk				1	1.08	0.32	putative secreted protein	2E-026	JAW13043.1	72	85	40	Panstrongylus lignarius	hypothetical protein BCY84_02402	2.2	PBJ79673.1	27	51	10	Trypanosoma cruzi cruzi
Hem-c14790_g3_i1.p1	Q	93	0	Hem-c14790_g3_i1.p1	279	GENE.c14790_g3_i1~~c14790_g3_i1.p1 ORF type:internal len:94 (+),score=15.83,ADK47877.1|83.146|1.98e-50 c14790_g3_i1:1-279(+)	Q		SIG	17-18	10.881	8.75	9.024	8.06	ExpAA=14.04 First60=14.03 PredHel=0 Topology=o	0				N	0	8.6	4.3	7.5	.		Hem-c14790_g3_i1.p1	Hypothetical secreted protein	s/uk				1	1.08	0.32	cathepsin D	1E-038	ADK47877.1	83	91	23	Triatoma infestans	cathepsin D	8E-038	ADK47877.1	83	91	23	Triatoma infestans
Hem-c5542_g1_i1.p1	M	82	0	Hem-c5542_g1_i1.p1	246	GENE.c5542_g1_i1~~c5542_g1_i1.p1 ORF type:3prime_partial len:83 (+),score=7.67,JAW11746.1|80.488|6.55e-41 c5542_g1_i1:114-359(+)	M		SIG	20-21	9.382	9.05	7.118	8.29	ExpAA=6.90 First60=6.90 PredHel=0 Topology=o	0				N	0	11	6.1	4.9	.		Hem-c5542_g1_i1.p1	Hypothetical secreted protein	s/uk				0	0	0	putative cathepsin d, partial	4E-032	JAW10671.1	80	90	21	Panstrongylus lignarius	cathepsin D	1E-009	ADK47877.1	40	61	21	Triatoma infestans
Hem-c14462_g1_i2.p1	M	191	1	Hem-c14462_g1_i2.p1	576	GENE.c14462_g1_i2~~c14462_g1_i2.p1 ORF type:complete len:192 (+),score=19.15,JAP06058.1|84.932|6.54e-35,JAP06058.1|40.449|2.50e-06,JAP06058.1|38.028|2.90e-06 c14462_g1_i2:177-752(+)	M	*	SIG	39-40	21.946	6.95	17.67	6.23	ExpAA=16.33 First60=16.32 PredHel=0 Topology=o	0				N	0	11.5	5.8	5.8	.		Hem-c14462_g1_i2.p1	Hypothetical secreted protein	s/uk				14	3.15	0.92	putative cell death abnormality protein 1-like isoform x1, partial	8E-035	JAP06058.1	84	87	35	Triatoma dimidiata	tenascin-like isoform X2	6E-018	XP_011173243.1	42	59	14	Solenopsis invicta
Hem-c9311_g1_i4.p1	M	106	0	Hem-c9311_g1_i4.p1	321	GENE.c9311_g1_i4~~c9311_g1_i4.p1 ORF type:complete len:107 (+),score=8.78,RZF39426.1|41.379|1.39e-12 c9311_g1_i4:216-536(+)	M	*	SIG	30-31	12.696	9.51	9.111	9.74	ExpAA=0.01 First60=0.01 PredHel=0 Topology=o	0				N	0	8.5	3.8	2.8	.		Hem-c9311_g1_i4.p1	Hypothetical secreted protein	s/uk				1	0.71	0.21	hypothetical protein LSTR_LSTR000947	4E-011	RZF39426.1	41	63	34	Laodelphax striatella	zinc finger protein 711	7E-009	XP_019883191.1	44	65	28	Camponotus floridanus
Hem-c9311_g1_i1.p1	M	105	0	Hem-c9311_g1_i1.p1	318	GENE.c9311_g1_i1~~c9311_g1_i1.p1 ORF type:complete len:106 (+),score=10.31,XP_022206762.1|50.000|7.29e-17 c9311_g1_i1:216-533(+)	M	*	SIG	30-31	12.326	9.4	8.739	9.56	ExpAA=0.01 First60=0.01 PredHel=0 Topology=o	0				N	0	9.5	3.8	3.8	.		Hem-c9311_g1_i1.p1	Hypothetical secreted protein	s/uk				1	0.73	0.21	gastrula zinc finger protein XlCGF57.1-like	7E-015	XP_024080817.1	45	61	22	Cimex lectularius	gastrula zinc finger protein XlCGF57.1-like	6E-014	XP_024080817.1	45	61	22	Cimex lectularius
Hem-c12465_g1_i1.p1	M	86	0	Hem-c12465_g1_i1.p1	261	GENE.c12465_g1_i1~~c12465_g1_i1.p1 ORF type:complete len:87 (-),score=4.07,RZF35675.1|45.588|5.98e-14 c12465_g1_i1:272-532(-)	M	*	SIG	19-20	9.896	8.86	7.72	9.16	ExpAA=19.95 First60=19.89 PredHel=1 Topology=o5-24i	1	22.1	5.8	72.1	N	1	15.1	4.7	3.5	.		Hem-c12465_g1_i1.p1	hypothetical secreted protein precursor	s/uk				1	1.36	0.4	hypothetical protein LSTR_LSTR015815	5E-010	RZF35675.1	51	66	52	Laodelphax striatella	lipase 3-like	5E-008	XP_011163932.1	52	76	11	Solenopsis invicta
Hem-c12465_g1_i2.p1	M	83	0	Hem-c12465_g1_i2.p1	249	GENE.c12465_g1_i2~~c12465_g1_i2.p1 ORF type:3prime_partial len:84 (-),score=2.33,RZF35675.1|45.946|9.36e-15 c12465_g1_i2:1-249(-)	M		SIG	19-20	9.809	9.36	7.635	9.56	ExpAA=21.44 First60=21.23 PredHel=1 Topology=o5-24i	1	22.9	6	71.1	N	0	10.8	3.6	2.4	.		Hem-c12465_g1_i2.p1	hypothetical secreted protein precursor	s/uk				0	0	0	hypothetical protein LSTR_LSTR015815	6E-011	RZF35675.1	45	59	69	Laodelphax striatella	lipase 3-like	2E-008	XP_011163932.1	52	75	11	Solenopsis invicta
Hem-c13813_g1_i2.p1	M	81	0	Hem-c13813_g1_i2.p1	246	GENE.c13813_g1_i2~~c13813_g1_i2.p1 ORF type:complete len:82 (-),score=4.23 c13813_g1_i2:332-577(-)	M	*	SIG	23-24	9.785	8.52	7.039	9.39	ExpAA=0.09 First60=0.09 PredHel=0 Topology=o	0				N	0	13.6	1.2	4.9	.		Hem-c13813_g1_i2.p1	Hypothetical secreted protein	s/uk				0	0	0	hypothetical protein g.26181, partial	11	JAS47898.1	46	53	10	Cuerna arida	acetyl-CoA synthetase-like protein	14	XP_024701578.1	42	63	3	Aspergillus steynii IBT 23096
Hem-c14654_g1_i2.p2	F	161	0	Hem-c14654_g1_i2.p2	486	GENE.c14654_g1_i2~~c14654_g1_i2.p2 ORF type:5prime_partial len:162 (+),score=24.85,XP_014292342.1|43.478|0.001 c14654_g1_i2:3-488(+)	F	*	SIG	28-29	18.508	8.84	15.323	8.76	ExpAA=18.58 First60=18.58 PredHel=1 Topology=o5-27i	1	13.7	3.1	83.2	N	1	11.2	5.6	1.9	.	2 | 39 NNRRDRR|CR 0.588 *ProP* | 41 RRDRRCR|SC 0.630 *ProP* |	Hem-c14654_g1_i2.p2	Hypothetical secreted protein	s/uk				1.99	0.59	0.17	branchpoint-bridging protein-like	2E-005	XP_014276837.1	28	42	45	Halyomorpha halys	reverse transcriptase domain-containing protein	4E-006	PWA37733.1	26	43	68	Artemisia annua
Hem-c325_g1_i1.p1	G	228	1	Hem-c325_g1_i1.p1	684	GENE.c325_g1_i1~~c325_g1_i1.p1 ORF type:internal len:229 (+),score=37.71,JAC16153.1|99.561|9.36e-157 c325_g1_i1:3-686(+)	G		SIG	25-26	25.954	7.78	23.192	6.97	ExpAA=0.55 First60=0.05 PredHel=0 Topology=o	0				N	0	13.2	5.7	3.5	.		Hem-c325_g1_i1.p1	Hypothetical secreted protein	s/uk				3.53	0.61	0.18	putative phosphorylase kinase	1E-126	JAC16153.1	99	100	19	Triatoma infestans	probable phosphorylase b kinase regulatory subunit alpha isoform X1	1E-102	XP_006559905.1	81	90	19	Apis mellifera
Hem-c325_g1_i2.p1	G	184	1	Hem-c325_g1_i2.p1	552	GENE.c325_g1_i2~~c325_g1_i2.p1 ORF type:internal len:185 (+),score=35.31,JAC16153.1|96.703|9.72e-118 c325_g1_i2:3-554(+)	G		SIG	25-26	21.006	6.21	18.243	5.78	ExpAA=0.06 First60=0.05 PredHel=0 Topology=o	0				N	0	11.4	4.9	3.8	.		Hem-c325_g1_i2.p1	Hypothetical secreted protein	s/uk				3.47	0.83	0.24	putative phosphorylase kinase	6E-096	JAC16153.1	96	97	15	Triatoma infestans	probable phosphorylase b kinase regulatory subunit alpha isoform X1	2E-077	XP_006559905.1	76	89	15	Apis mellifera
Hem-c23149_g1_i1.p1	I	80	1	Hem-c23149_g1_i1.p1	240	GENE.c23149_g1_i1~~c23149_g1_i1.p1 ORF type:internal len:81 (+),score=10.31,JAR99954.1|92.958|9.91e-43 c23149_g1_i1:1-240(+)	I		SIG	28-29	8.849	6.7	5.654	5.52	ExpAA=21.93 First60=21.93 PredHel=1 Topology=i7-29o	1	27.5	63.8	8.8	N	0	12.5	8.8	3.8	.		Hem-c23149_g1_i1.p1	Hypothetical secreted protein	s/uk				0	0	0	serine protease snake-like protein, partial	2E-034	JAR99954.1	92	95	38	Triatoma infestans	venom protease-like	0.005	XP_014262380.1	37	51	16	Cimex lectularius
Hem-c14836_g2_i2.p1	M	92	1	Hem-c14836_g2_i2.p1	276	GENE.c14836_g2_i2~~c14836_g2_i2.p1 ORF type:3prime_partial len:93 (+),score=14.39,JAW10365.1|81.176|8.02e-43 c14836_g2_i2:109-384(+)	M		SIG	18-19	10.207	6.06	8.088	6.28	ExpAA=1.84 First60=1.84 PredHel=0 Topology=o	0				N	0	12	7.6	6.5	.		Hem-c14836_g2_i2.p1	Hypothetical secreted protein	s/uk				1	1.12	0.33	putative trypsin-like serine protease	3E-042	JAW10365.1	79	91	22	Panstrongylus lignarius	serine protease snake	2E-006	XP_016661052.1	39	54	21	Acyrthosiphon pisum
Hem-c12332_g1_i1.p1	S	69	0	Hem-c12332_g1_i1.p1	210	GENE.c12332_g1_i1~~c12332_g1_i1.p1 ORF type:5prime_partial len:70 (+),score=0.47 c12332_g1_i1:1-210(+)	S	*	SIG	25-26	7.914	10.42	5.051	9.69	ExpAA=19.20 First60=19.20 PredHel=1 Topology=i7-24o	1	24.6	65.2	10.1	N	0	13	4.3	5.8	.		Hem-c12332_g1_i1.p1	Hypothetical secreted protein	s/uk				3	11.73	3.43	Zinc-regulated transporter 3, partial	8.7	JAG16759.1	31	53	47	Lygus hesperus	transmembrane protein 245	18	XP_015792051.1	34	67	5	Tetranychus urticae
Hem-c12332_g1_i3.p1	M	68	0	Hem-c12332_g1_i3.p1	207	GENE.c12332_g1_i3~~c12332_g1_i3.p1 ORF type:complete len:69 (+),score=6.39 c12332_g1_i3:17-223(+)	M	*	SIG	20-21	8.021	11.19	5.705	10.28	ExpAA=2.05 First60=2.05 PredHel=0 Topology=o	0				N	0	5.9	4.4	7.4	.		Hem-c12332_g1_i3.p1	Hypothetical secreted protein	s/uk				8	34.37	10.05	uncharacterized protein LOC106663003	25	XP_014242958.1	52	57	8	Cimex lectularius	secapin	2.8	XP_016767767.1	27	51	81	Apis mellifera
Hem-c10081_g1_i1.p1	H	258	0	Hem-c10081_g1_i1.p1	774	GENE.c10081_g1_i1~~c10081_g1_i1.p1 ORF type:internal len:259 (+),score=64.94,JAC15843.1|86.869|8.42e-178 c10081_g1_i1:3-776(+)	H		SIG	20-21	29.056	5.73	26.722	5.2	ExpAA=2.69 First60=2.47 PredHel=0 Topology=o	0				N	6	12.4	5	8.5	.		Hem-c10081_g1_i1.p1	Hypothetical secreted protein	s/uk				0	0	0	hypothetical protein	1E-139	JAC15843.1	86	86	37	Triatoma infestans	striatin-interacting protein 1 homolog	1E-108	XP_014254831.1	70	78	36	Cimex lectularius
Hem-c14614_g1_i1.p1	M	84	1	Hem-c14614_g1_i1.p1	255	GENE.c14614_g1_i1~~c14614_g1_i1.p1 ORF type:complete len:85 (-),score=-4.51,JAW15199.1|62.500|2.13e-04 c14614_g1_i1:580-834(-)	M	*	SIG	17-18	9.247	4.82	7.354	4.74	ExpAA=0.72 First60=0.72 PredHel=0 Topology=o	0				N	0	13.1	3.6	7.1	.		Hem-c14614_g1_i1.p1	Hypothetical secreted protein	s/uk				5	7.45	2.18	hypothetical protein, partial	0.054	JAW15199.1	62	75	36	Panstrongylus lignarius	ACH96237.1 pif-3-like protein	2.8	YP_009345948.1	39	65	20	Kallithea virus
Hem-c2513_g1_i1.p2	I	74	0	Hem-c2513_g1_i1.p2	222	GENE.c2513_g1_i1~~c2513_g1_i1.p2 ORF type:internal len:75 (+),score=0.65,XP_014239904.1|88.333|2.58e-34 c2513_g1_i1:3-224(+)	I		SIG	34-35	8.351	9.51	4.345	9.7	ExpAA=12.51 First60=12.43 PredHel=0 Topology=o	0				N	0	13.5	12.2	.	.		Hem-c2513_g1_i1.p2	Hypothetical secreted protein	s/uk				0	0	0	uncharacterized protein LOC106661176 isoform X1	1E-026	XP_014239904.1	88	95	13	Cimex lectularius	uncharacterized protein LOC106661176 isoform X1	9E-026	XP_014239904.1	88	95	13	Cimex lectularius
Hem-c2513_g1_i2.p1	F	69	0	Hem-c2513_g1_i2.p1	207	GENE.c2513_g1_i2~~c2513_g1_i2.p1 ORF type:internal len:70 (+),score=-2.23,JAR99563.1|95.918|2.07e-26 c2513_g1_i2:2-208(+)	F		SIG	20-21	7.732	9.59	5.299	9.59	ExpAA=22.21 First60=22.18 PredHel=1 Topology=i5-27o	1	31.9	60.9	7.2	N	0	11.6	14.5	1.4	.		Hem-c2513_g1_i2.p1	Hypothetical secreted protein	s/uk				0	0	0	transcription factor spt20-like protein isoform x1, partial	1E-021	JAR99563.1	95	97	28	Triatoma infestans	uncharacterized protein LOC106661176 isoform X1	2E-019	XP_014239904.1	80	89	12	Cimex lectularius
Hem-c11407_g1_i2.p1	M	89	0	Hem-c11407_g1_i2.p1	270	GENE.c11407_g1_i2~~c11407_g1_i2.p1 ORF type:complete len:90 (+),score=1.07,JAC87205.1|98.630|8.35e-45 c11407_g1_i2:19-288(+)	M	*	SIG	19-20	10.42	9.23	8.297	8.1	ExpAA=0.05 First60=0.05 PredHel=0 Topology=o	0				N	0	11.2	1.1	3.4	.		Hem-c11407_g1_i2.p1	Hypothetical secreted protein	s/uk				2	2.41	0.71	putative nicotinic acetylcholine receptor alpha 10 subunit precursor, partial	7E-037	JAC87205.1	98	98	18	Panstrongylus megistus	acetylcholine receptor subunit alpha-like 1 isoform X1	5E-014	XP_024083036.1	55	77	14	Cimex lectularius
Hem-c14974_g1_i1.p5	M	72	0	Hem-c14974_g1_i1.p5	219	GENE.c14974_g1_i1~~c14974_g1_i1.p5 ORF type:complete len:73 (+),score=5.64 c14974_g1_i1:1476-1694(+)	M	*	SIG	24-25	8.526	9.06	5.781	5.67	ExpAA=0.03 First60=0.02 PredHel=0 Topology=o	0				N	0	13.9	5.6	1.4	.		Hem-c14974_g1_i1.p5	Hypothetical secreted protein	s/uk				1	3.04	0.89	facilitated trehalose transporter Tret1-like isoform X1	19	XP_018906726.1	33	46	13	Bemisia tabaci	uncharacterized protein LOC5573957 isoform X2	8.4	XP_001654995.2	33	58	12	Aedes aegypti
Hem-c13707_g1_i1.p1	M	68	0	Hem-c13707_g1_i1.p1	207	GENE.c13707_g1_i1~~c13707_g1_i1.p1 ORF type:complete len:69 (+),score=14.48,XP_024214125.1|39.655|1.29e-04 c13707_g1_i1:185-391(+)	M	*	SIG	19-20	6.804	6.52	4.999	5.5	ExpAA=1.30 First60=1.30 PredHel=0 Topology=o	0				N	1	14.7	19.1	2.9	.		Hem-c13707_g1_i1.p1	Hypothetical secreted protein	s/uk				6	25.78	7.54	uncharacterized protein LOC106662562	2E-006	XP_014242231.2	47	66	32	Cimex lectularius	uncharacterized protein LOC106662562	2E-005	XP_014242231.2	47	66	32	Cimex lectularius
Hem-c14270_g2_i3.p1	L	68	0	Hem-c14270_g2_i3.p1	207	GENE.c14270_g2_i3~~c14270_g2_i3.p1 ORF type:5prime_partial len:69 (+),score=6.23,JAA76729.1|98.000|8.84e-30 c14270_g2_i3:3-209(+)	L	*	SIG	25-26	7.758	7.87	5.008	8.63	ExpAA=0.42 First60=0.41 PredHel=0 Topology=o	0				N	0	11.8	5.9	.	.	1 | 67 ICSRLKR|K- 0.685 *ProP* |	Hem-c14270_g2_i3.p1	Hypothetical secreted protein	s/uk				0	0	0	putative gtp-binding adp-ribosylation factor arf1	7E-023	JAA76729.1	98	100	28	Rhodnius prolixus	ADP-ribosylation factor-like protein 5B	4E-020	XP_014250765.1	92	98	28	Cimex lectularius
Hem-c13418_g1_i1.p1	M	69	0	Hem-c13418_g1_i1.p1	210	GENE.c13418_g1_i1~~c13418_g1_i1.p1 ORF type:complete len:70 (+),score=1.73 c13418_g1_i1:582-791(+)	M	*	SIG	19-20	8.182	9.96	6.07	8.75	ExpAA=0.03 First60=0.03 PredHel=0 Topology=o	0				N	0	10.1	4.3	4.3	.		Hem-c13418_g1_i1.p1	Hypothetical secreted protein	s/uk				1	3.91	1.14	hypothetical protein g.30025	19	JAS72289.1	38	58	5	Homalodisca liturata	hypothetical protein MACK_00001028	53	PVC59664.1	29	59	12	Theileria orientalis
Hem-c15138_g1_i1.p2	M	69	0	Hem-c15138_g1_i1.p2	210	GENE.c15138_g1_i1~~c15138_g1_i1.p2 ORF type:complete len:70 (-),score=3.68,JAW09755.1|77.778|5.78e-24 c15138_g1_i1:836-1045(-)	M	*	SIG	19-20	8.034	9.73	5.708	9.6	ExpAA=10.36 First60=9.29 PredHel=0 Topology=o	0				N	0	8.7	4.3	4.3	.		Hem-c15138_g1_i1.p2	Hypothetical secreted protein	s/uk				2	7.82	2.29	putative cytochrome, partial	2E-019	JAW09755.1	77	90	11	Panstrongylus lignarius	probable cytochrome P450 6a20	4E-008	XP_024083088.1	45	72	11	Cimex lectularius
Hem-c11147_g1_i2.p1	M	90	1	Hem-c11147_g1_i2.p1	273	GENE.c11147_g1_i2~~c11147_g1_i2.p1 ORF type:complete len:91 (+),score=30.09,JAP04037.1|90.000|1.23e-39 c11147_g1_i2:96-368(+)	M	*	SIG	18-19	9.725	10.5	7.998	10.5	ExpAA=0.00 First60=0.00 PredHel=0 Topology=o	0				N	5	10	8.9	21.1	.		Hem-c11147_g1_i2.p1	Hypothetical secreted protein	s/uk				3	3.48	1.02	putative transcription termination factor rho, partial	6E-043	JAP04037.1	90	94	12	Triatoma dimidiata	uncharacterized protein LOC106663841 isoform X7	3E-006	XP_014244508.1	38	45	14	Cimex lectularius
Hem-c11056_g1_i1.p3	M	125	0	Hem-c11056_g1_i1.p3	378	GENE.c11056_g1_i1~~c11056_g1_i1.p3 ORF type:complete len:126 (+),score=2.98 c11056_g1_i1:2904-3281(+)	M	*	SIG	16-17	14.591	5.25	12.826	5.05	ExpAA=0.03 First60=0.03 PredHel=0 Topology=o	0				N	6	20.8	1.6	3.2	.		Hem-c11056_g1_i1.p3	Hypothetical secreted protein	s/uk				11774	5681.77	1661.52	hypothetical protein g.2240	5.0	JAS15678.1	23	47	36	Clastoptera arizonana	hypothetical protein, conserved	0.96	GAW81474.1	25	46	6	Plasmodium gonderi
Hem-c10151_g1_i2.p1	M	108	0	Hem-c10151_g1_i2.p1	324	GENE.c10151_g1_i2~~c10151_g1_i2.p1 ORF type:3prime_partial len:109 (+),score=10.30,XP_014262377.1|33.929|1.62e-13 c10151_g1_i2:198-521(+)	M		SIG	24-25	12.365	8.85	9.581	9.1	ExpAA=21.20 First60=20.12 PredHel=1 Topology=o5-27i	1	20.4	4.6	75	N	0	14.8	5.6	6.5	.		Hem-c10151_g1_i2.p1	Hypothetical secreted protein	s/uk				5	3.48	1.02	protein singed wings 2 isoform X1	2E-011	XP_014262377.1	34	55	24	Cimex lectularius	protein singed wings 2 isoform X1	1E-010	XP_014262377.1	34	55	24	Cimex lectularius
Hem-c24280_g1_i1.p1	L	69	0	Hem-c24280_g1_i1.p1	210	GENE.c24280_g1_i1~~c24280_g1_i1.p1 ORF type:5prime_partial len:70 (+),score=1.84 c24280_g1_i1:3-212(+)	L	*	SIG	24-25	7.474	6.24	4.905	9.69	ExpAA=20.65 First60=20.65 PredHel=1 Topology=i7-29o	1	31.9	58	10.1	N	7	18.8	2.9	5.8	.		Hem-c24280_g1_i1.p1	Hypothetical secreted protein	s/uk				0	0	0	uncharacterized protein LOC113558563	33	XP_026819887.1	43	65	11	Rhopalosiphum maidis	Mfm1p	11	AJV91174.1	36	52	11	Saccharomyces cerevisiae YJM1460
Hem-c24292_g1_i1.p1	N	81	0	Hem-c24292_g1_i1.p1	246	GENE.c24292_g1_i1~~c24292_g1_i1.p1 ORF type:5prime_partial len:82 (+),score=13.27,JAC14997.1|98.765|1.58e-48 c24292_g1_i1:2-247(+)	N	*	SIG	16-17	8.897	8.09	7.225	5.22	ExpAA=0.05 First60=0.05 PredHel=0 Topology=o	0				N	0	16	3.7	7.4	.		Hem-c24292_g1_i1.p1	Hypothetical secreted protein	s/uk				0	0	0	putative cdc45 cell division cycle 45-like protein	2E-038	JAC14997.1	98	98	15	Triatoma infestans	cell division control protein 45 homolog	4E-026	XP_014247414.1	66	85	15	Cimex lectularius
Hem-c2382_g1_i1.p1	H	73	1	Hem-c2382_g1_i1.p1	219	GENE.c2382_g1_i1~~c2382_g1_i1.p1 ORF type:internal len:74 (+),score=4.23,JAS02012.1|100.000|1.50e-46 c2382_g1_i1:3-221(+)	H		SIG	31-32	8.539	9.77	5.055	9.87	ExpAA=22.07 First60=22.07 PredHel=1 Topology=i7-29o	1	30.1	60.3	9.6	N	0	16.4	1.4	6.8	.		Hem-c2382_g1_i1.p1	Hypothetical secreted protein	s/uk				1	3.04	0.89	putative chaperone protein dnaj	6E-035	JAC15264.1	100	100	20	Triatoma infestans	dnaJ homolog subfamily B member 12	5E-027	XP_014247523.1	83	90	20	Cimex lectularius
Hem-c25987_g1_i1.p1	M	138	0	Hem-c25987_g1_i1.p1	414	GENE.c25987_g1_i1~~c25987_g1_i1.p1 ORF type:3prime_partial len:139 (+),score=29.72,JAR99778.1|96.377|8.90e-93 c25987_g1_i1:105-518(+)	M		SIG	26-27	16.392	5.63	13.311	5.39	ExpAA=21.30 First60=21.30 PredHel=1 Topology=i7-29o	1	15.9	79	5.1	N	1	10.9	2.9	5.8	.		Hem-c25987_g1_i1.p1	Hypothetical secreted protein	s/uk				2	0.8	0.23	putative acid sphingomyelinase and phm5 phosphate metabolism protein	2E-074	JAC17787.1	97	97	20	Triatoma infestans	sphingomyelin phosphodiesterase isoform X2	7E-017	XP_014262641.1	37	58	20	Cimex lectularius
Hem-c26365_g1_i1.p1	A	74	0	Hem-c26365_g1_i1.p1	222	GENE.c26365_g1_i1~~c26365_g1_i1.p1 ORF type:internal len:75 (+),score=6.32 c26365_g1_i1:2-223(+)	A		SIG	25-26	8.429	4.11	5.466	3.82	ExpAA=7.55 First60=7.55 PredHel=0 Topology=o	0				N	0	13.5	4.1	4.1	.		Hem-c26365_g1_i1.p1	Hypothetical secreted protein	s/uk				0	0	0	erythroid differentiation-related factor 1	5.0	XP_025201282.1	24	48	4	Melanaphis sacchari	fibrocystin-L-like	32	XP_019623244.1	33	56	2	Branchiostoma belcheri
Hem-c23925_g1_i1.p1	T	126	0	Hem-c23925_g1_i1.p1	378	GENE.c23925_g1_i1~~c23925_g1_i1.p1 ORF type:internal len:127 (+),score=19.10,JAW07618.1|100.000|1.16e-80 c23925_g1_i1:3-380(+)	T		SIG	18-19	13.833	6.99	11.938	8	ExpAA=31.04 First60=20.63 PredHel=0 Topology=o	0				N	0	14.3	7.1	3.2	.		Hem-c23925_g1_i1.p1	Hypothetical secreted protein	s/uk				3	1.45	0.42	putative anaphase-promoting complex apc subunit 1 meiotic check point	4E-068	JAC14993.1	100	100	7	Triatoma infestans	anaphase-promoting complex subunit 1 isoform X2	4E-057	XP_024080333.1	84	94	7	Cimex lectularius
Hem-c23914_g1_i1.p1	T	68	0	Hem-c23914_g1_i1.p1	204	GENE.c23914_g1_i1~~c23914_g1_i1.p1 ORF type:internal len:69 (+),score=5.26 c23914_g1_i1:2-205(+)	T		SIG	30-31	7.787	6.44	4.276	6.3	ExpAA=21.91 First60=21.79 PredHel=1 Topology=o4-23i	1	27.9	5.9	66.2	N	0	10.3	4.4	4.4	.		Hem-c23914_g1_i1.p1	Hypothetical secreted protein	s/uk				0	0	0	hypothetical protein g.22433	25	JAS88467.1	43	56	11	Homalodisca liturata	hypothetical protein C4B63_20g187	31	PWU95992.1	51	70	10	Trypanosoma cruzi
Hem-c24858_g1_i1.p1	M	69	0	Hem-c24858_g1_i1.p1	207	GENE.c24858_g1_i1~~c24858_g1_i1.p1 ORF type:3prime_partial len:70 (+),score=7.54,JAW14100.1|91.304|1.04e-38 c24858_g1_i1:37-243(+)	M		SIG	17-18	8.151	7.88	6.109	5.95	ExpAA=0.08 First60=0.08 PredHel=0 Topology=o	0				N	0	15.9	4.3	2.9	.		Hem-c24858_g1_i1.p1	Hypothetical secreted protein	s/uk				0	0	0	putative secreted protein precursor, partial	1E-029	JAW14100.1	91	92	50	Panstrongylus lignarius	torso-like protein	0.006	XP_011166817.1	45	66	16	Solenopsis invicta
Hem-c25020_g1_i1.p1	P	71	0	Hem-c25020_g1_i1.p1	216	GENE.c25020_g1_i1~~c25020_g1_i1.p1 ORF type:5prime_partial len:72 (+),score=0.31 c25020_g1_i1:3-218(+)	P	*	SIG	24-25	8.277	9.77	5.577	9.84	ExpAA=0.54 First60=0.44 PredHel=0 Topology=o	0				N	0	12.7	2.8	5.6	.		Hem-c25020_g1_i1.p1	Hypothetical secreted protein	s/uk				0	0	0	hypothetical protein g.11424, partial	11	JAS11074.1	40	66	3	Clastoptera arizonana	conserved Plasmodium protein, unknown function	14	SCM13123.1	29	50	8	Plasmodium chabaudi adami
Hem-c23668_g1_i1.p1	M	77	0	Hem-c23668_g1_i1.p1	231	GENE.c23668_g1_i1~~c23668_g1_i1.p1 ORF type:3prime_partial len:78 (+),score=0.18 c23668_g1_i1:130-360(+)	M		SIG	42-43	8.924	9.82	4.156	9.52	ExpAA=0.13 First60=0.08 PredHel=0 Topology=o	0				N	0	16.9	3.9	5.2	.		Hem-c23668_g1_i1.p1	Hypothetical secreted protein	s/uk				2	4.59	1.34	hypothetical protein g.23305, partial	11	JAS51413.1	27	47	6	Cuerna arida	putative NADP(+)-dependent dehydrogenase	14	XP_024680055.1	30	46	26	Aspergillus novofumigatus IBT 16806
Hem-c5492_g1_i1.p1	K	139	1	Hem-c5492_g1_i1.p1	417	GENE.c5492_g1_i1~~c5492_g1_i1.p1 ORF type:internal len:140 (+),score=12.35,JAA77154.1|70.896|7.60e-63 c5492_g1_i1:1-417(+)	K		SIG	23-24	15.832	6.44	13.173	7.84	ExpAA=29.28 First60=14.47 PredHel=0 Topology=o	0				N	1	12.2	5.8	5	.		Hem-c5492_g1_i1.p1	Hypothetical secreted protein	s/uk				5	1.97	0.58	putative pancreatic lipase-like enzyme	7E-053	JAA77154.1	70	82	37	Rhodnius prolixus	pancreatic triacylglycerol lipase-like	1E-028	XP_014247560.1	50	66	34	Cimex lectularius
Hem-c477_g1_i2.p1	V	80	0	Hem-c477_g1_i2.p1	240	GENE.c477_g1_i2~~c477_g1_i2.p1 ORF type:internal len:81 (-),score=3.01,JAS01833.1|96.610|1.01e-34 c477_g1_i2:2-241(-)	V		SIG	16-17	9.055	4.6	7.237	4.6	ExpAA=0.00 First60=0.00 PredHel=0 Topology=o	0				N	0	12.5	2.5	8.8	.		Hem-c477_g1_i2.p1	Hypothetical secreted protein	s/uk				2	3.84	1.12	ester hydrolase c11orf54-like protein	3E-027	JAS01833.1	96	98	18	Triatoma infestans	ester hydrolase C11orf54 homolog isoform X2	6E-008	XP_025006443.1	59	78	16	Gallus gallus
Hem-c7517_g1_i1.p1	M	162	0	Hem-c7517_g1_i1.p1	486	GENE.c7517_g1_i1~~c7517_g1_i1.p1 ORF type:3prime_partial len:163 (+),score=42.88,JAW10625.1|87.500|7.31e-89 c7517_g1_i1:3-488(+)	M		SIG	22-23	17.367	4.2	14.899	4.2	ExpAA=0.01 First60=0.01 PredHel=0 Topology=o	0				N	8	13.6	13	9.3	.		Hem-c7517_g1_i1.p1	Hypothetical secreted protein	s/uk				13	3.86	1.13	putative trypsin	4E-083	JAW10625.1	87	94	40	Panstrongylus lignarius	chymotrypsinogen A-like	1E-021	XP_014260482.1	37	48	40	Cimex lectularius
Hem-c7597_g1_i1.p1	K	71	0	Hem-c7597_g1_i1.p1	216	GENE.c7597_g1_i1~~c7597_g1_i1.p1 ORF type:5prime_partial len:72 (+),score=4.51 c7597_g1_i1:3-218(+)	K	*	SIG	25-26	8.393	9.41	5.423	9.19	ExpAA=22.80 First60=22.80 PredHel=1 Topology=i12-34o	1	31	52.1	16.9	N	0	14.1	2.8	2.8	.	1 | 54 GRCRKER|SR 0.651 *ProP* |	Hem-c7597_g1_i1.p1	Hypothetical secreted protein	s/uk				1	3.29	0.96	uncharacterized protein LOC106687613 isoform X1	3.9	XP_014287083.1	54	66	20	Halyomorpha halys	transmembrane protein 26	55	XP_002126839.1	31	51	12	Ciona intestinalis
Hem-c5082_g1_i1.p1	L	80	0	Hem-c5082_g1_i1.p1	240	GENE.c5082_g1_i1~~c5082_g1_i1.p1 ORF type:internal len:81 (+),score=4.01,XP_014245607.1|40.741|1.07e-09 c5082_g1_i1:3-242(+)	L		SIG	19-20	8.798	6.93	6.893	6.6	ExpAA=20.71 First60=20.71 PredHel=1 Topology=o4-26i	1	27.5	5	67.5	N	2	7.5	16.3	5	.		Hem-c5082_g1_i1.p1	Hypothetical secreted protein	s/uk				2	3.84	1.12	uncharacterized protein LOC106664418	9E-010	XP_014245607.1	40	55	36	Cimex lectularius	uncharacterized protein LOC106664418	7E-009	XP_014245607.1	40	55	36	Cimex lectularius
Hem-c6424_g1_i2.p1	V	76	0	Hem-c6424_g1_i2.p1	231	GENE.c6424_g1_i2~~c6424_g1_i2.p1 ORF type:5prime_partial len:77 (-),score=9.45 c6424_g1_i2:166-396(-)	V	*	SIG	29-30	8.001	9.39	4.978	7.89	ExpAA=19.55 First60=19.55 PredHel=1 Topology=o10-32i	1	28.9	13.2	57.9	N	2	23.7	6.6	5.3	.		Hem-c6424_g1_i2.p1	Hypothetical secreted protein	s/uk				1	2.3	0.67	mediator of RNA polymerase II transcription subunit 15-like	25	XP_025202040.1	27	50	12	Melanaphis sacchari	adhesion G-protein coupled receptor G7-like	6.4	XP_019620358.1	31	48	7	Branchiostoma belcheri
Hem-c6807_g1_i4.p1	I	68	0	Hem-c6807_g1_i4.p1	204	GENE.c6807_g1_i4~~c6807_g1_i4.p1 ORF type:internal len:69 (+),score=8.58,JAC88237.1|85.714|1.74e-04,JAC88237.1|78.261|4.70e-04 c6807_g1_i4:3-206(+)	I		SIG	18-19	7.499	8.38	5.643	9.39	ExpAA=0.06 First60=0.06 PredHel=0 Topology=o	0				N	0	16.2	7.4	5.9	.		Hem-c6807_g1_i4.p1	Hypothetical secreted protein	s/uk				0	0	0	putative microtubule-associated protein futsch, partial	0.003	JAP03161.1	85	95	3	Triatoma dimidiata	hypothetical protein, unknown function	24	XP_001467510.1	32	44	10	Leishmania infantum JPCM5
Hem-c27330_g1_i1.p1	E	112	1	Hem-c27330_g1_i1.p1	336	GENE.c27330_g1_i1~~c27330_g1_i1.p1 ORF type:internal len:113 (+),score=43.57,JAC88488.1|97.321|3.08e-64 c27330_g1_i1:1-336(+)	E		SIG	22-23	12.378	9.76	10.341	8.4	ExpAA=0.17 First60=0.17 PredHel=0 Topology=o	0				N	6	8	2.7	17.9	2.7		Hem-c27330_g1_i1.p1	Hypothetical secreted protein	s/uk				1	0.63	0.19	putative inositol-145-triphosphate 5-phosphatase synaptojanin inp51/inp52/inp53	2E-058	JAC88488.1	97	98	13	Panstrongylus megistus	autism susceptibility gene 2 protein homolog isoform X5	8E-029	XP_024081363.1	63	71	13	Cimex lectularius
Hem-c27398_g1_i1.p1	F	66	0	Hem-c27398_g1_i1.p1	201	GENE.c27398_g1_i1~~c27398_g1_i1.p1 ORF type:5prime_partial len:67 (-),score=6.37 c27398_g1_i1:47-247(-)	F	*	SIG	32-33	7.714	4.86	4.173	3.94	ExpAA=0.18 First60=0.18 PredHel=0 Topology=o	0				N	0	21.2	1.5	6.1	.		Hem-c27398_g1_i1.p1	Hypothetical secreted protein	s/uk				0	0	0	uncharacterized protein LOC113560052	8.8	XP_026821634.1	25	46	7	Rhopalosiphum maidis	uncharacterized protein LOC100257842 isoform X3	41	XP_010648409.1	41	56	11	Vitis vinifera
Hem-c446_g1_i1.p1	E	68	0	Hem-c446_g1_i1.p1	204	GENE.c446_g1_i1~~c446_g1_i1.p1 ORF type:internal len:69 (+),score=8.01,JAW14390.1|49.254|1.63e-11 c446_g1_i1:1-204(+)	E		SIG	21-22	7.682	4.95	5.358	4.88	ExpAA=6.06 First60=6.06 PredHel=0 Topology=i	0				N	0	16.2	4.4	1.5	.		Hem-c446_g1_i1.p1	hypothetical secreted protein precursor	s/uk				1	4.75	1.39	putative secreted protein precursor	5E-009	JAW14390.1	49	67	55	Panstrongylus lignarius	hypothetical protein AN9068.2	53	XP_682337.1	38	61	12	Aspergillus nidulans FGSC A4
Hem-c3371_g1_i1.p1	M	89	0	Hem-c3371_g1_i1.p1	267	GENE.c3371_g1_i1~~c3371_g1_i1.p1 ORF type:3prime_partial len:90 (+),score=8.06 c3371_g1_i1:27-293(+)	M		SIG	35-36	10.553	9.59	6.655	9.91	ExpAA=23.80 First60=22.64 PredHel=1 Topology=o4-26i	1	24.7	4.5	70.8	N	0	12.4	5.6	.	.		Hem-c3371_g1_i1.p1	Hypothetical secreted protein	s/uk				5	6.27	1.83	hypothetical protein g.40872	0.45	JAT27479.1	27	44	12	Graphocephala atropunctata	mechanosensitive ion channel protein 10-like	3.8	XP_015571819.1	30	50	9	Ricinus communis
Hem-c3735_g1_i1.p1	F	97	0	Hem-c3735_g1_i1.p1	291	GENE.c3735_g1_i1~~c3735_g1_i1.p1 ORF type:internal len:98 (-),score=28.38,JAC18535.1|100.000|2.35e-57 c3735_g1_i1:3-293(-)	F		SIG	15-16	10.144	7	8.365	7.95	ExpAA=0.73 First60=0.73 PredHel=0 Topology=o	0				N	0	11.3	15.5	2.1	.		Hem-c3735_g1_i1.p1	Hypothetical secreted protein	s/uk				1.28	1.21	0.35	putative adaptor complexes medium subunit family	7E-045	JAC18535.1	100	100	20	Triatoma infestans	AP-2 complex subunit mu	8E-040	XP_014252659.1	97	97	20	Cimex lectularius
Hem-c14085_g1_i1.p1	M	98	0	Hem-c14085_g1_i1.p1	297	GENE.c14085_g1_i1~~c14085_g1_i1.p1 ORF type:complete len:99 (+),score=14.13,ATU82793.1|47.059|0.006 c14085_g1_i1:144-440(+)	M	*	SIG	25-26	11.034	11.5	8.375	11.56	ExpAA=17.63 First60=17.63 PredHel=1 Topology=i5-27o	1	22.4	72.4	5.1	N	2	14.3	1	9.2	.		Hem-c14085_g1_i1.p1	hypothetical secreted protein precursor	s/uk				46	40.8	11.93	secreted hypothetical protein	0.032	ATU82793.1	33	54	72	Pristhesancus plagipennis	thioesterase domain protein	0.97	PWY66654.1	31	56	6	Aspergillus eucalypticola CBS 122712
Hem-c13997_g1_i6.p2	M	67	0	Hem-c13997_g1_i6.p2	204	GENE.c13997_g1_i6~~c13997_g1_i6.p2 ORF type:complete len:68 (+),score=4.98,JAW10590.1|75.758|4.35e-27 c13997_g1_i6:3-206(+)	M	*	SIG	26-27	7.611	9.13	4.687	9.17	ExpAA=20.76 First60=20.76 PredHel=1 Topology=i5-27o	1	32.8	59.7	7.5	N	0	10.4	3	6	.		Hem-c13997_g1_i6.p2	Hypothetical secreted protein	s/uk				0	0	0	putative toll-like receptor 4 isoform x2	2E-022	JAW10590.1	76	81	16	Panstrongylus lignarius	slit homolog 1 protein-like isoform X1	1E-005	XP_014254515.1	40	65	15	Cimex lectularius
Hem-c14798_g1_i2.p1	S	108	0	Hem-c14798_g1_i2.p1	324	GENE.c14798_g1_i2~~c14798_g1_i2.p1 ORF type:internal len:109 (+),score=13.73,JAW09329.1|81.443|1.49e-49 c14798_g1_i2:2-325(+)	S		SIG	21-22	11.935	7.72	9.597	8	ExpAA=18.65 First60=18.64 PredHel=1 Topology=i5-27o	1	20.4	75	4.6	N	0	10.2	7.4	7.4	.		Hem-c14798_g1_i2.p1	Hypothetical secreted protein	s/uk				2	1.39	0.41	putative esterase and lipase, partial	9E-042	JAW09329.1	81	85	18	Panstrongylus lignarius	venom carboxylesterase-6-like	1E-025	XP_014244331.1	57	73	17	Cimex lectularius
Hem-c14289_g1_i2.p1	M	185	2	Hem-c14289_g1_i2.p1	555	GENE.c14289_g1_i2~~c14289_g1_i2.p1 ORF type:3prime_partial len:186 (+),score=27.54,JAW12983.1|45.205|5.04e-27 c14289_g1_i2:26-580(+)	M		SIG	23-24	21.726	5.13	19.113	5.04	ExpAA=16.45 First60=16.44 PredHel=1 Topology=i7-29o	1	11.9	84.3	3.8	N	0	10.8	1.1	1.6	.		Hem-c14289_g1_i2.p1	hypothetical secreted protein precursor	s/uk				39	9.29	2.72	putative secreted protein precursor, partial	5E-025	JAW12983.1	45	58	70	Panstrongylus lignarius	conserved Plasmodium protein, unknown function	0.003	SOV80514.1	26	50	25	Plasmodium reichenowi
Hem-c14546_g1_i3.p1	M	81	0	Hem-c14546_g1_i3.p1	246	GENE.c14546_g1_i3~~c14546_g1_i3.p1 ORF type:complete len:82 (-),score=3.13 c14546_g1_i3:174-419(-)	M	*	SIG	15-16	9.424	4.21	7.667	4.08	ExpAA=3.49 First60=3.26 PredHel=0 Topology=o	0				N	0	11.1	4.9	2.5	.		Hem-c14546_g1_i3.p1	Hypothetical secreted protein	s/uk				2	3.45	1.01	uncharacterized protein LOC112602390, partial	2.3	XP_025206231.1	39	50	1	Melanaphis sacchari	conserved Plasmodium protein, unknown function	2.2	CRG93096.1	30	53	5	Plasmodium gallinaceum
Hem-c11500_g1_i1.p1	H	139	0	Hem-c11500_g1_i1.p1	420	GENE.c11500_g1_i1~~c11500_g1_i1.p1 ORF type:5prime_partial len:140 (+),score=16.02,JAC17436.1|99.213|2.78e-88 c11500_g1_i1:3-422(+)	H	*	SIG	18-19	15.979	8.68	13.653	8.77	ExpAA=2.84 First60=2.84 PredHel=0 Topology=o	0				N	0	9.4	2.2	7.2	.		Hem-c11500_g1_i1.p1	Hypothetical secreted protein	s/uk				0	0	0	putative iron/ascorbate family oxidoreductase	2E-071	JAC17436.1	100	100	36	Triatoma infestans	1-aminocyclopropane-1-carboxylate oxidase	4E-008	XP_004523386.1	50	70	12	Ceratitis capitata
Hem-c19529_g1_i1.p1	M	78	0	Hem-c19529_g1_i1.p1	234	GENE.c19529_g1_i1~~c19529_g1_i1.p1 ORF type:3prime_partial len:79 (+),score=5.35,JAW11060.1|97.101|1.59e-41 c19529_g1_i1:183-416(+)	M		SIG	26-27	8.72	10.29	6.001	10.83	ExpAA=23.79 First60=23.79 PredHel=1 Topology=i7-29o	1	28.2	62.8	9	N	0	12.8	6.4	2.6	.		Hem-c19529_g1_i1.p1	Hypothetical secreted protein	s/uk				0	0	0	putative conserved secreted protein precursor, partial	1E-032	JAW11060.1	97	100	20	Panstrongylus lignarius	torso-like protein isoform X2	5E-016	XP_014250379.1	69	84	19	Cimex lectularius
Hem-c19606_g1_i1.p1	P	84	0	Hem-c19606_g1_i1.p1	252	GENE.c19606_g1_i1~~c19606_g1_i1.p1 ORF type:internal len:85 (+),score=9.15,JAR95630.1|90.476|9.35e-49 c19606_g1_i1:3-254(+)	P		SIG	18-19	9.639	6.8	7.656	8.24	ExpAA=0.01 First60=0.01 PredHel=0 Topology=o	0				N	0	11.9	2.4	8.3	.		Hem-c19606_g1_i1.p1	hypothetical secreted protein precursor	s/uk				2	3.12	0.91	uncharacterized protein, partial	5E-037	JAR95630.1	90	95	53	Triatoma infestans	uncharacterized protein LOC106673064	2E-005	XP_024082214.1	34	58	10	Cimex lectularius
Hem-c18900_g1_i1.p2	S	73	0	Hem-c18900_g1_i1.p2	219	GENE.c18900_g1_i1~~c18900_g1_i1.p2 ORF type:internal len:74 (+),score=17.33,JAW12312.1|86.842|1.17e-14 c18900_g1_i1:2-220(+)	S		SIG	37-38	7.917	9.4	4.109	7.61	ExpAA=3.77 First60=3.76 PredHel=0 Topology=o	0				N	3	13.7	1.4	15.1	.		Hem-c18900_g1_i1.p2	Hypothetical secreted protein	s/uk				1	3.04	0.89	putative homeobox transcription factor sip1, partial	4E-032	JAW12312.1	90	90	31	Panstrongylus lignarius	calcium/calmodulin-dependent protein kinase kinase	6E-004	XP_001863609.1	48	62	6	Culex quinquefasciatus
Hem-c22590_g1_i1.p1	L	107	0	Hem-c22590_g1_i1.p1	321	GENE.c22590_g1_i1~~c22590_g1_i1.p1 ORF type:internal len:108 (+),score=24.13,JAT24781.1|59.140|7.93e-29 c22590_g1_i1:3-323(+)	L		SIG	22-23	11.558	11.47	9.395	11.27	ExpAA=1.72 First60=1.69 PredHel=0 Topology=o	0				N	5	16.8	8.4	6.5	.	1 | 107 LKFREKR|-- 0.633 *ProP* |	Hem-c22590_g1_i1.p1	Hypothetical secreted protein	s/uk				1	0.71	0.21	protein vein isoform X1	6E-028	XP_014253958.1	57	72	28	Cimex lectularius	protein vein isoform X3	5E-027	XP_014253963.1	57	72	30	Cimex lectularius
Hem-c17770_g1_i1.p1	V	89	0	Hem-c17770_g1_i1.p1	267	GENE.c17770_g1_i1~~c17770_g1_i1.p1 ORF type:internal len:90 (+),score=19.48,JAS02296.1|98.876|1.29e-58 c17770_g1_i1:1-267(+)	V		SIG	18-19	9.621	8.32	7.886	6.78	ExpAA=0.35 First60=0.35 PredHel=0 Topology=o	0				N	0	14.6	6.7	4.5	.		Hem-c17770_g1_i1.p1	hypothetical secreted protein precursor	s/uk				1	1.25	0.37	copine-8-like protein isoform x1, partial	4E-042	JAS02296.1	98	98	56	Triatoma infestans	copine-8-like isoform X1	5E-031	XP_024080941.1	78	87	16	Cimex lectularius
Hem-c17056_g1_i1.p1	A	77	0	Hem-c17056_g1_i1.p1	231	GENE.c17056_g1_i1~~c17056_g1_i1.p1 ORF type:internal len:78 (+),score=0.26 c17056_g1_i1:2-232(+)	A		SIG	17-18	8.499	9.96	6.763	10.12	ExpAA=34.40 First60=33.28 PredHel=0 Topology=o	0				N	0	16.9	2.6	1.3	.		Hem-c17056_g1_i1.p1	Hypothetical secreted protein	s/uk				0	0	0	probable E3 ubiquitin-protein ligase HERC1	11	XP_014279948.1	35	49	1	Halyomorpha halys	hypothetical protein YYC_02461	6.4	ETB60091.1	27	51	7	Plasmodium yoelii 17X
Hem-c17023_g1_i1.p1	Q	94	0	Hem-c17023_g1_i1.p1	285	GENE.c17023_g1_i1~~c17023_g1_i1.p1 ORF type:5prime_partial len:95 (+),score=7.92,JAW09647.1|97.872|1.67e-59 c17023_g1_i1:2-286(+)	Q	*	SIG	23-24	10.961	8.15	8.448	8.37	ExpAA=22.97 First60=22.97 PredHel=1 Topology=o5-27i	1	23.4	5.3	71.3	N	1	11.7	2.1	6.4	.		Hem-c17023_g1_i1.p1	Hypothetical secreted protein	s/uk				6	6.04	1.77	putative conserved plasma membrane protein	5E-048	JAW09647.1	97	98	19	Panstrongylus lignarius	uncharacterized protein LOC106673770	2E-040	XP_014261497.1	76	94	20	Cimex lectularius
Hem-c16877_g1_i1.p1	M	129	0	Hem-c16877_g1_i1.p1	387	GENE.c16877_g1_i1~~c16877_g1_i1.p1 ORF type:3prime_partial len:130 (+),score=12.75,JAW09587.1|96.899|6.77e-87 c16877_g1_i1:68-454(+)	M		SIG	31-32	15.557	6.72	11.595	6.04	ExpAA=18.46 First60=7.27 PredHel=0 Topology=o	0				N	0	12.4	5.4	3.1	.		Hem-c16877_g1_i1.p1	Hypothetical secreted protein	s/uk				3	1.38	0.4	putative gpi-alpha-mannosyltransfer, partial	6E-073	JAW09587.1	96	99	25	Panstrongylus lignarius	GPI mannosyltransferase 3	6E-041	XP_014256843.1	55	75	23	Cimex lectularius
Hem-c24189_g1_i1.p1	M	206	0	Hem-c24189_g1_i1.p1	618	GENE.c24189_g1_i1~~c24189_g1_i1.p1 ORF type:3prime_partial len:207 (+),score=24.91,JAW07892.1|89.320|4.36e-122 c24189_g1_i1:93-710(+)	M		SIG	29-30	22.633	8.57	19.482	8.59	ExpAA=24.87 First60=22.16 PredHel=1 Topology=i12-34o	1	10.7	83.5	5.8	N	0	13.1	5.8	8.3	.		Hem-c24189_g1_i1.p1	Hypothetical secreted protein	s/uk				5	1.01	0.29	putative insulin-like growth factor-binding protein complex acid labile chain	1E-104	JAW07892.1	89	95	19	Panstrongylus lignarius	protein artichoke-like	3E-069	XP_014245889.1	64	79	18	Cimex lectularius
Hem-c24779_g1_i1.p2	M	76	0	Hem-c24779_g1_i1.p2	228	GENE.c24779_g1_i1~~c24779_g1_i1.p2 ORF type:3prime_partial len:77 (+),score=21.36,JAW12833.1|100.000|4.66e-39 c24779_g1_i1:125-352(+)	M		SIG	18-19	8.481	5.83	6.178	5.69	ExpAA=0.00 First60=0.00 PredHel=0 Topology=o	0				N	3	23.7	11.8	3.9	.	1 | 59 GRMGSKR|SV 0.604 *ProP* |	Hem-c24779_g1_i1.p2	Hypothetical secreted protein	s/uk				0	0	0	putative guanine nucleotide exchange factor, partial	6E-033	JAC15665.1	100	100	6	Triatoma infestans	rho guanine nucleotide exchange factor 10-like	9E-020	XP_014242201.1	68	78	6	Cimex lectularius
Hem-c24531_g1_i1.p1	M	150	0	Hem-c24531_g1_i1.p1	450	GENE.c24531_g1_i1~~c24531_g1_i1.p1 ORF type:3prime_partial len:151 (+),score=17.62,JAW09268.1|92.000|1.69e-98 c24531_g1_i1:69-518(+)	M		SIG	16-17	17.895	8.54	16.143	8.76	ExpAA=21.51 First60=21.51 PredHel=1 Topology=o4-26i	1	14.7	2.7	82.7	N	0	11.3	2.7	1.3	2		Hem-c24531_g1_i1.p1	Hypothetical secreted protein	s/uk				5	1.7	0.5	putative conserved plasma membrane protein	7E-081	JAW09268.1	92	95	27	Panstrongylus lignarius	uncharacterized protein LOC106668511	2E-047	XP_014252838.1	60	75	25	Cimex lectularius
Hem-c23327_g1_i1.p1	T	82	0	Hem-c23327_g1_i1.p1	249	GENE.c23327_g1_i1~~c23327_g1_i1.p1 ORF type:5prime_partial len:83 (+),score=4.48 c23327_g1_i1:3-251(+)	T	*	SIG	20-21	9.46	9.58	7.228	9.51	ExpAA=1.94 First60=1.81 PredHel=0 Topology=o	0				N	0	12.2	2.4	2.4	.		Hem-c23327_g1_i1.p1	Hypothetical secreted protein	s/uk				0	0	0	hypothetical protein g.25620	1.8	JAS21053.1	30	55	7	Clastoptera arizonana	Uncharacterized protein CELE_C17B7.8	3.7	NP_001256023.1	30	61	14	Caenorhabditis elegans
Hem-c23735_g1_i1.p1	L	82	0	Hem-c23735_g1_i1.p1	246	GENE.c23735_g1_i1~~c23735_g1_i1.p1 ORF type:internal len:83 (+),score=40.84,JAP04597.1|97.561|5.09e-36 c23735_g1_i1:1-246(+)	L		SIG	22-23	8.095	7.1	6.158	7.14	ExpAA=0.84 First60=0.84 PredHel=0 Topology=o	0				N	4	13.4	3.7	2.4	.		Hem-c23735_g1_i1.p1	Hypothetical secreted protein	s/uk				1	1.72	0.5	putative chromatin modification-related protein eaf-1, partial	2E-034	JAP04597.1	97	97	13	Triatoma dimidiata	AF4/FMR2 family member 4	3E-005	XP_012158474.1	44	53	7	Ceratitis capitata
Hem-c26351_g1_i1.p1	S	76	0	Hem-c26351_g1_i1.p1	228	GENE.c26351_g1_i1~~c26351_g1_i1.p1 ORF type:internal len:77 (+),score=11.48,JAS02529.1|98.592|2.37e-44 c26351_g1_i1:3-230(+)	S		SIG	22-23	8.876	10.61	6.414	11.38	ExpAA=2.34 First60=2.34 PredHel=0 Topology=o	0				N	0	7.9	3.9	7.9	.		Hem-c26351_g1_i1.p1	Hypothetical secreted protein	s/uk				0	0	0	c-type lectin 27kd	3E-035	JAS02529.1	98	98	32	Triatoma infestans	uncharacterized protein LOC106666810	3E-026	XP_014249760.1	82	88	30	Cimex lectularius
Hem-c19967_g1_i1.p1	T	85	0	Hem-c19967_g1_i1.p1	258	GENE.c19967_g1_i1~~c19967_g1_i1.p1 ORF type:5prime_partial len:86 (+),score=19.93,JAC13713.1|95.294|2.10e-49 c19967_g1_i1:1-258(+)	T	*	SIG	15-16	10.106	9.21	8.479	9.1	ExpAA=0.12 First60=0.12 PredHel=0 Topology=o	0				N	0	8.2	1.2	4.7	.		Hem-c19967_g1_i1.p1	Hypothetical secreted protein	s/uk				2	2.85	0.83	hypothetical protein, partial	3E-040	JAC13713.1	95	97	12	Triatoma infestans	zinc finger MYM-type protein 1	2E-005	XP_001842473.1	34	53	12	Culex quinquefasciatus
Hem-c2004_g1_i1.p1	M	96	0	Hem-c2004_g1_i1.p1	288	GENE.c2004_g1_i1~~c2004_g1_i1.p1 ORF type:3prime_partial len:97 (+),score=17.49,JAW11248.1|95.833|4.90e-61 c2004_g1_i1:61-348(+)	M		SIG	23-24	11.25	5.02	8.416	4.84	ExpAA=17.66 First60=17.66 PredHel=0 Topology=i	0				N	0	16.7	3.1	1	.		Hem-c2004_g1_i1.p1	Hypothetical secreted protein	s/uk				5	4.87	1.42	putative reticulocalbin calumenin dna supercoiling factor	2E-049	JAW11248.1	95	98	29	Panstrongylus lignarius	Calumenin precursor, putative	5E-019	XP_002423469.1	50	73	27	Pediculus humanus corporis
Hem-c20134_g1_i1.p1	I	92	0	Hem-c20134_g1_i1.p1	276	GENE.c20134_g1_i1~~c20134_g1_i1.p1 ORF type:internal len:93 (+),score=12.16,JAW07606.1|86.792|8.50e-27 c20134_g1_i1:2-277(+)	I		SIG	24-25	10.661	9.81	7.878	9.78	ExpAA=16.14 First60=16.10 PredHel=1 Topology=o4-23i	1	20.7	4.3	75	N	0	8.7	8.7	3.3	.		Hem-c20134_g1_i1.p1	Hypothetical secreted protein	s/uk				0	0	0	putative alpha amylase	4E-021	JAW07606.1	86	92	4	Panstrongylus lignarius	glycogen debranching enzyme isoform X2	1E-004	XP_008217573.1	34	53	5	Nasonia vitripennis
Hem-c8129_g1_i1.p1	M	115	1	Hem-c8129_g1_i1.p1	345	GENE.c8129_g1_i1~~c8129_g1_i1.p1 ORF type:3prime_partial len:116 (+),score=23.47,JAR98954.1|92.308|5.57e-65 c8129_g1_i1:157-501(+)	M		SIG	25-26	12.927	4.95	10.108	4.79	ExpAA=5.08 First60=5.01 PredHel=0 Topology=o	0				N	0	8.7	1.7	7.8	.		Hem-c8129_g1_i1.p1	hypothetical secreted protein precursor	s/uk				3	1.78	0.52	vanin-like protein 1, partial	1E-049	JAR98954.1	92	99	57	Triatoma infestans	vanin-like protein 2	9E-021	XP_014254899.1	47	66	20	Cimex lectularius
Hem-c8215_g1_i1.p1	M	71	0	Hem-c8215_g1_i1.p1	216	GENE.c8215_g1_i1~~c8215_g1_i1.p1 ORF type:complete len:72 (+),score=2.49 c8215_g1_i1:78-293(+)	M	*	SIG	29-30	8.45	10.29	5.08	10.45	ExpAA=6.40 First60=6.40 PredHel=0 Topology=o	0				N	0	11.3	5.6	4.2	.		Hem-c8215_g1_i1.p1	Hypothetical secreted protein	s/uk				1	3.29	0.96	coiled-coil domain-containing protein 40	6.6	XP_016658135.1	30	50	7	Acyrthosiphon pisum	Rab proteins geranylgeranyltransferase component A, putative	11	XP_002429416.1	37	65	7	Pediculus humanus corporis
Hem-c9564_g1_i1.p1	W	69	0	Hem-c9564_g1_i1.p1	210	GENE.c9564_g1_i1~~c9564_g1_i1.p1 ORF type:5prime_partial len:70 (+),score=0.62 c9564_g1_i1:1-210(+)	W	*	SIG	23-24	7.961	6.78	5.196	5.66	ExpAA=0.38 First60=0.38 PredHel=0 Topology=o	0				N	0	7.2	5.8	7.2	.		Hem-c9564_g1_i1.p1	Hypothetical secreted protein	s/uk				0	0	0	hypothetical protein g.21091	43	JAS72143.1	40	51	14	Homalodisca liturata	hypothetical protein NEUTE1DRAFT_81158	18	XP_009850624.1	29	54	1	Neurospora tetrasperma FGSC 2508
Hem-c9679_g1_i1.p1	S	67	0	Hem-c9679_g1_i1.p1	204	GENE.c9679_g1_i1~~c9679_g1_i1.p1 ORF type:5prime_partial len:68 (+),score=4.00 c9679_g1_i1:3-206(+)	S	*	SIG	29-30	7.363	10.27	4.367	10.89	ExpAA=0.42 First60=0.42 PredHel=0 Topology=o	0				N	1	20.9	4.5	4.5	.		Hem-c9679_g1_i1.p1	Hypothetical secreted protein	s/uk				0	0	0	ACYPI003359	11	BAH71180.1	32	57	12	Acyrthosiphon pisum	AGAP007905-PA-like protein	69	KFB39684.1	35	61	1	Anopheles sinensis
Hem-c9262_g1_i1.p1	F	88	0	Hem-c9262_g1_i1.p1	264	GENE.c9262_g1_i1~~c9262_g1_i1.p1 ORF type:internal len:89 (+),score=5.34,JAC13694.1|83.333|1.03e-31,JAC13694.1|57.143|4.56e-05,JAC13694.1|53.659|1.17e-04 c9262_g1_i1:3-266(+)	F		SIG	25-26	9.685	10.36	6.572	11.72	ExpAA=17.43 First60=17.43 PredHel=1 Topology=i12-34o	1	25	61.4	13.6	N	2	22.7	8	2.3	.		Hem-c9262_g1_i1.p1	Hypothetical secreted protein	s/uk				2	2.61	0.76	putative secreted protein precursor, partial	2E-031	JAC13694.1	84	88	39	Triatoma infestans	putative E3 ubiquitin-protein ligase	0.34	OTN67895.1	33	56	1	Plasmodium knowlesi
Hem-c8700_g1_i1.p1	M	68	0	Hem-c8700_g1_i1.p1	207	GENE.c8700_g1_i1~~c8700_g1_i1.p1 ORF type:complete len:69 (+),score=0.77 c8700_g1_i1:423-629(+)	M	*	SIG	30-31	7.88	7.63	4.33	4.72	ExpAA=3.06 First60=3.06 PredHel=0 Topology=o	0				N	0	5.9	2.9	4.4	.		Hem-c8700_g1_i1.p1	Hypothetical secreted protein	s/uk				14	60.16	17.59	hypothetical protein LSTR_LSTR007254, partial	8.7	RZF43982.1	30	63	19	Laodelphax striatella	conserved hypothetical protein	31	CCC93988.1	39	53	8	Trypanosoma congolense IL3000
Hem-c3988_g1_i1.p1	A	94	0	Hem-c3988_g1_i1.p1	282	GENE.c3988_g1_i1~~c3988_g1_i1.p1 ORF type:internal len:95 (+),score=21.37,JAC13935.1|97.872|5.02e-58 c3988_g1_i1:2-283(+)	A		SIG	17-18	9.876	3.97	8.028	3.85	ExpAA=28.54 First60=22.77 PredHel=0 Topology=o	0				N	0	11.7	9.6	7.4	.		Hem-c3988_g1_i1.p1	Hypothetical secreted protein	s/uk				1	1.04	0.3	putative dolichol kinase, partial	1E-046	JAC13935.1	97	98	21	Triatoma infestans	dolichol kinase-like	3E-033	XP_014249200.1	72	88	20	Cimex lectularius
Hem-c4214_g1_i1.p1	Q	234	0	Hem-c4214_g1_i1.p1	705	GENE.c4214_g1_i1~~c4214_g1_i1.p1 ORF type:5prime_partial len:235 (+),score=28.45,JAC15193.1|99.573|1.49e-153 c4214_g1_i1:3-707(+)	Q	*	SIG	32-33	25.965	6.57	22.381	6.35	ExpAA=1.31 First60=0.59 PredHel=0 Topology=o	0				N	0	16.2	3.8	5.1	.		Hem-c4214_g1_i1.p1	Hypothetical secreted protein	s/uk				9	1.5	0.44	hypothetical protein	1E-131	JAC15193.1	99	99	9	Triatoma infestans	protein unc-79 homolog isoform X1	1E-102	XP_024081972.1	81	88	9	Cimex lectularius
Hem-c3800_g1_i1.p1	V	78	0	Hem-c3800_g1_i1.p1	234	GENE.c3800_g1_i1~~c3800_g1_i1.p1 ORF type:internal len:79 (-),score=1.30 c3800_g1_i1:2-235(-)	V		SIG	15-16	9.048	9.92	7.295	10.29	ExpAA=3.25 First60=3.25 PredHel=0 Topology=o	0				N	1	14.1	6.4	5.1	.		Hem-c3800_g1_i1.p1	Hypothetical secreted protein	s/uk				1	2.16	0.63	putative transposable element, partial	14	JAW15526.1	41	61	41	Panstrongylus lignarius	transposase, partial	0.15	AAB47714.1	51	67	40	Stomoxys calcitrans
Hem-c3755_g1_i1.p1	M	140	0	Hem-c3755_g1_i1.p1	420	GENE.c3755_g1_i1~~c3755_g1_i1.p1 ORF type:3prime_partial len:141 (+),score=9.71,JAW10854.1|91.429|2.87e-89 c3755_g1_i1:110-529(+)	M		SIG	22-23	15.734	8.68	13.086	8.77	ExpAA=0.34 First60=0.25 PredHel=0 Topology=o	0				N	0	15.7	8.6	5	.		Hem-c3755_g1_i1.p1	Hypothetical secreted protein	s/uk				6	2.33	0.68	putative trypsin-like serine protease	2E-073	JAW10854.1	91	93	38	Panstrongylus lignarius	trypsin-1-like isoform X1	2E-024	XP_024084641.1	50	62	30	Cimex lectularius
Hem-c27519_g1_i1.p1	A	66	0	Hem-c27519_g1_i1.p1	198	GENE.c27519_g1_i1~~c27519_g1_i1.p1 ORF type:internal len:67 (+),score=16.57,JAW07986.1|95.455|1.91e-34 c27519_g1_i1:3-200(+)	A		SIG	17-18	6.953	10.24	5.162	9.9	ExpAA=0.00 First60=0.00 PredHel=0 Topology=o	0				N	1	13.6	6.1	4.5	.		Hem-c27519_g1_i1.p1	Hypothetical secreted protein	s/uk				0	0	0	putative microtubule binding protein, partial	1E-027	JAC88595.1	95	96	7	Panstrongylus megistus	centrosome-associated zinc finger protein CP190	2E-004	XP_014244488.1	42	57	7	Cimex lectularius
Hem-c5997_g1_i1.p1	M	69	0	Hem-c5997_g1_i1.p1	207	GENE.c5997_g1_i1~~c5997_g1_i1.p1 ORF type:3prime_partial len:70 (+),score=4.02,JAW10531.1|73.913|7.21e-29 c5997_g1_i1:38-244(+)	M		SIG	28-29	7.85	5.54	4.716	4.51	ExpAA=12.31 First60=12.31 PredHel=0 Topology=i	0				N	0	18.8	2.9	1.4	.		Hem-c5997_g1_i1.p1	Hypothetical secreted protein	s/uk				0	0	0	putative deoxyribonuclease i	1E-023	JAW10531.1	73	86	17	Panstrongylus lignarius	Serpentine Receptor, class SX	18	NP_504336.2	38	56	17	Caenorhabditis elegans
Hem-c5300_g1_i1.p1	S	91	0	Hem-c5300_g1_i1.p1	276	GENE.c5300_g1_i1~~c5300_g1_i1.p1 ORF type:5prime_partial len:92 (+),score=3.06,JAC14949.1|59.016|7.07e-11 c5300_g1_i1:3-278(+)	S	*	SIG	27-28	10.684	9.43	7.446	9.7	ExpAA=17.15 First60=17.15 PredHel=1 Topology=i5-27o	1	24.2	70.3	5.5	N	0	11	2.2	1.1	.		Hem-c5300_g1_i1.p1	Hypothetical secreted protein	s/uk				0	0	0	putative myosin class ii heavy chain, partial	2E-009	JAC14949.1	60	63	3	Triatoma infestans	rootletin isoform X6	0.052	XP_014258566.1	43	51	3	Cimex lectularius
Hem-c5006_g1_i1.p1	M	134	1	Hem-c5006_g1_i1.p1	402	GENE.c5006_g1_i1~~c5006_g1_i1.p1 ORF type:3prime_partial len:135 (+),score=18.52,JAW08068.1|97.761|6.26e-91 c5006_g1_i1:86-487(+)	M		SIG	28-29	15.084	9.07	11.938	8.78	ExpAA=15.49 First60=15.49 PredHel=0 Topology=o	0				N	1	11.9	6	6	.		Hem-c5006_g1_i1.p1	Hypothetical secreted protein	s/uk				4	1.7	0.5	putative molecular chaperone grp170/sil1 hsp70 superfamily protein	8E-072	JAW08068.1	97	99	14	Panstrongylus lignarius	hypoxia up-regulated protein 1 isoform X1	2E-053	XP_024082938.1	81	90	13	Cimex lectularius
Hem-c5111_g1_i2.p1	V	96	0	Hem-c5111_g1_i2.p1	291	GENE.c5111_g1_i2~~c5111_g1_i2.p1 ORF type:5prime_partial len:97 (+),score=1.89,XP_014251660.1|50.769|4.93e-12 c5111_g1_i2:2-292(+)	V	*	SIG	21-22	11.044	9.65	8.578	9.3	ExpAA=20.02 First60=20.02 PredHel=1 Topology=i7-29o	1	22.9	69.8	7.3	N	1	17.7	2.1	6.3	.		Hem-c5111_g1_i2.p1	Hypothetical secreted protein	s/uk				0	0	0	carcinine transporter	9E-010	XP_014251660.1	50	69	11	Cimex lectularius	carcinine transporter	7E-009	XP_014251660.1	50	69	11	Cimex lectularius
Hem-c964_g1_i1.p1	W	71	0	Hem-c964_g1_i1.p1	213	GENE.c964_g1_i1~~c964_g1_i1.p1 ORF type:internal len:72 (+),score=10.68,JAC88683.1|98.592|7.38e-42 c964_g1_i1:3-215(+)	W		SIG	18-19	8.453	10.28	6.186	10.61	ExpAA=17.67 First60=17.67 PredHel=1 Topology=o5-27i	1	31	7	62	N	0	16.9	4.2	5.6	.	2 | 32 TLNRFSR|DY 0.524 *ProP* | 35 RFSRDYR|YV 0.586 *ProP* |	Hem-c964_g1_i1.p1	Hypothetical secreted protein	s/uk				1	3.58	1.05	putative piezo-type mechanosensitive ion channel component 1, partial	2E-035	JAC88683.1	98	100	6	Panstrongylus megistus	piezo-type mechanosensitive ion channel component, partial	4E-015	XP_021206809.1	60	72	3	Bombyx mori
Hem-c9321_g1_i2.p1	M	144	0	Hem-c9321_g1_i2.p1	432	GENE.c9321_g1_i2~~c9321_g1_i2.p1 ORF type:3prime_partial len:145 (+),score=22.02,JAW09246.1|64.583|6.24e-53 c9321_g1_i2:87-518(+)	M		SIG	26-27	16.613	9.22	13.518	8.17	ExpAA=1.04 First60=1.04 PredHel=0 Topology=o	0				N	0	11.8	1.4	2.1	.		Hem-c9321_g1_i2.p1	Hypothetical secreted protein	s/uk				3	1.1	0.32	putative secreted protein precursor	2E-045	JAW09246.1	64	79	26	Panstrongylus lignarius	uncharacterized protein LOC109622764	0.052	XP_019932758.1	31	57	23	Aedes albopictus
Hem-c10875_g1_i1.p1	L	82	0	Hem-c10875_g1_i1.p1	249	GENE.c10875_g1_i1~~c10875_g1_i1.p1 ORF type:5prime_partial len:83 (+),score=14.19,JAC86559.1|84.615|2.69e-22 c10875_g1_i1:3-251(+)	L	*	SIG	17-18	9.324	9.38	7.181	8.27	ExpAA=0.09 First60=0.09 PredHel=0 Topology=o	0				N	0	12.2	3.7	3.7	.		Hem-c10875_g1_i1.p1	Hypothetical secreted protein	s/uk				4	6.56	1.92	putative trna guanine-1-methyltransferase	1E-017	JAC86559.1	84	90	17	Panstrongylus megistus	tRNA methyltransferase 10 homolog A	2E-004	XP_014254724.1	42	64	18	Cimex lectularius
Hem-c11129_g1_i1.p1	R	152	0	Hem-c11129_g1_i1.p1	459	GENE.c11129_g1_i1~~c11129_g1_i1.p1 ORF type:5prime_partial len:153 (+),score=17.95,JAC16165.1|100.000|1.28e-106 c11129_g1_i1:2-460(+)	R	*	SIG	22-23	17.075	8.92	14.718	8.93	ExpAA=8.85 First60=8.85 PredHel=0 Topology=o	0				N	0	12.5	4.6	5.3	.		Hem-c11129_g1_i1.p1	Hypothetical secreted protein	s/uk				10	3.29	0.96	putative sulfate/bicarbonate/oxalate exchanger sat-1, partial	1E-082	JAC16165.1	100	100	26	Triatoma infestans	sodium-independent sulfate anion transporter-like	4E-063	XP_014259216.1	85	89	22	Cimex lectularius
Hem-c15646_g1_i1.p1	L	109	0	Hem-c15646_g1_i1.p1	327	GENE.c15646_g1_i1~~c15646_g1_i1.p1 ORF type:internal len:110 (+),score=9.72,JAW09647.1|88.991|5.52e-62 c15646_g1_i1:1-327(+)	L		SIG	19-20	12.07	6.55	10.126	6.54	ExpAA=0.96 First60=0.96 PredHel=0 Topology=o	0				N	0	13.8	3.7	5.5	.		Hem-c15646_g1_i1.p1	Hypothetical secreted protein	s/uk				3	2.04	0.6	putative conserved plasma membrane protein	7E-050	JAW09647.1	88	95	22	Panstrongylus lignarius	uncharacterized protein LOC106673770	2E-015	XP_014261497.1	42	59	21	Cimex lectularius
Hem-c15923_g1_i1.p1	E	122	1	Hem-c15923_g1_i1.p1	366	GENE.c15923_g1_i1~~c15923_g1_i1.p1 ORF type:internal len:123 (+),score=22.32,AER92527.1|95.082|7.34e-79 c15923_g1_i1:1-366(+)	E		SIG	23-24	13.878	9.79	11.163	10.17	ExpAA=21.66 First60=21.66 PredHel=1 Topology=o4-26i	1	18	3.3	78.7	N	5	20.5	3.3	5.7	.		Hem-c15923_g1_i1.p1	Hypothetical secreted protein	s/uk				6	3.11	0.91	putative cation transporter family protein	2E-061	JAW09951.1	95	98	26	Panstrongylus lignarius	glycine receptor subunit alpha-2-like isoform X2	3E-031	XP_024085916.1	57	72	29	Cimex lectularius
Hem-c15332_g2_i1.p2	M	77	0	Hem-c15332_g2_i1.p2	234	GENE.c15332_g2_i1~~c15332_g2_i1.p2 ORF type:complete len:78 (+),score=7.23 c15332_g2_i1:1812-2045(+)	M	*	SIG	24-25	9.007	10.1	6.308	10.21	ExpAA=0.45 First60=0.43 PredHel=0 Topology=o	0				N	0	13	1.3	3.9	.	1 | 43 NEVRSKR|EN 0.539 *ProP* |	Hem-c15332_g2_i1.p2	Hypothetical secreted protein	s/uk				13	28.06	8.2	uncharacterized protein LOC114126774, partial	1.0	XP_027846585.1	30	66	12	Aphis gossypii	L protein	1.7	APT69603.1	40	55	2	Lassa mammarenavirus
Hem-c18018_g1_i1.p2	M	67	0	Hem-c18018_g1_i1.p2	204	GENE.c18018_g1_i1~~c18018_g1_i1.p2 ORF type:complete len:68 (+),score=6.55 c18018_g1_i1:94-297(+)	M	*	SIG	34-35	7.774	10.64	3.773	9.86	ExpAA=7.34 First60=7.34 PredHel=0 Topology=o	0				N	0	16.4	9	3	.		Hem-c18018_g1_i1.p2	Hypothetical secreted protein	s/uk				0	0	0	uncharacterized protein LOC109032174 isoform X1	5.1	XP_018899704.1	38	46	7	Bemisia tabaci	hypothetical protein, conserved	4.8	GBE61249.1	40	53	1	Babesia ovata
Hem-c13479_g1_i1.p2	M	83	1	Hem-c13479_g1_i1.p2	252	GENE.c13479_g1_i1~~c13479_g1_i1.p2 ORF type:complete len:84 (+),score=7.43,JAC16824.1|94.118|6.21e-15 c13479_g1_i1:32-283(+)	M	*	SIG	24-25	9.569	4.65	6.641	4.42	ExpAA=0.62 First60=0.62 PredHel=0 Topology=o	0				N	1	10.8	1.2	8.4	.		Hem-c13479_g1_i1.p2	Hypothetical secreted protein	s/uk				0	0	0	putative g-protein coupled receptor mth2, partial	6E-012	JAC16824.1	96	96	7	Triatoma infestans	G-protein coupled receptor Mth2-like	1.6	XP_001120679.2	27	45	18	Apis mellifera
Hem-c14611_g1_i1.p2	M	80	0	Hem-c14611_g1_i1.p2	243	GENE.c14611_g1_i1~~c14611_g1_i1.p2 ORF type:complete len:81 (-),score=0.20 c14611_g1_i1:2244-2486(-)	M	*	SIG	24-25	9.693	10.39	6.845	10.42	ExpAA=8.87 First60=8.87 PredHel=0 Topology=o	0				N	0	15	1.3	3.8	.		Hem-c14611_g1_i1.p2	Hypothetical secreted protein	s/uk				0	0	0	hypothetical protein g.18099	20	JAS21816.1	26	44	11	Clastoptera arizonana	IS110 family transposase	11	WP_078347728.1	35	56	17	Mucilaginibacter pedocola
Hem-c14439_g1_i1.p2	T	81	0	Hem-c14439_g1_i1.p2	246	GENE.c14439_g1_i1~~c14439_g1_i1.p2 ORF type:5prime_partial len:82 (-),score=2.64 c14439_g1_i1:1041-1286(-)	T	*	SIG	25-26	9.706	10.23	6.635	9.58	ExpAA=19.28 First60=19.28 PredHel=1 Topology=i13-32o	1	23.5	60.5	16	N	0	11.1	7.4	.	.		Hem-c14439_g1_i1.p2	Hypothetical secreted protein	s/uk				0	0	0	tubulin-specific chaperone E	15	XP_025419853.1	34	60	7	Sipha flava	FPV139 protein, partial	0.74	CAJ21209.1	33	55	36	Fowlpox virus
Hem-c14406_g1_i2.p1	M	88	0	Hem-c14406_g1_i2.p1	267	GENE.c14406_g1_i2~~c14406_g1_i2.p1 ORF type:complete len:89 (+),score=0.55,JAC15160.1|80.000|1.46e-14 c14406_g1_i2:49-315(+)	M	*	SIG	24-25	9.64	8.75	7.043	8.72	ExpAA=3.71 First60=3.71 PredHel=0 Topology=o	0				N	1	20.5	1.1	4.5	.		Hem-c14406_g1_i2.p1	Hypothetical secreted protein	s/uk				6	7.53	2.2	putative catalytic domain of lysosomal alpha-mannosidase, partial	3E-011	JAC15160.1	80	85	4	Triatoma infestans	protein kinase, putative	1.7	SBT70668.1	30	54	2	Plasmodium malariae
Hem-c14754_g1_i1.p1	R	97	0	Hem-c14754_g1_i1.p1	291	GENE.c14754_g1_i1~~c14754_g1_i1.p1 ORF type:internal len:98 (+),score=14.85,ATU83017.1|65.432|1.32e-23 c14754_g1_i1:3-293(+)	R		SIG	29-30	10.95	4.7	7.88	4.42	ExpAA=20.75 First60=20.75 PredHel=1 Topology=i7-29o	1	22.7	70.1	7.2	N	1	15.5	3.1	6.2	.		Hem-c14754_g1_i1.p1	Hypothetical secreted protein	s/uk				1.04	0.99	0.29	secreted hypothetical protein	2E-018	ATU83017.1	65	75	19	Pristhesancus plagipennis	uncharacterized protein LOC106671071 isoform X1	0.74	XP_024083109.1	34	52	21	Cimex lectularius
Hem-c25951_g1_i1.p1	M	73	0	Hem-c25951_g1_i1.p1	222	GENE.c25951_g1_i1~~c25951_g1_i1.p1 ORF type:complete len:74 (+),score=17.04 c25951_g1_i1:186-407(+)	M	*	SIG	20-21	8.463	5.42	6.174	4.87	ExpAA=1.56 First60=1.56 PredHel=0 Topology=o	0				N	1	15.1	2.7	2.7	.		Hem-c25951_g1_i1.p1	Hypothetical secreted protein	s/uk				0	0	0	dynactin subunit 1 isoform X2	8.6	XP_014258931.1	36	51	4	Cimex lectularius	conserved Plasmodium protein, unknown function	14	SOV21068.1	23	58	2	Plasmodium sp. DRC-Itaito
Hem-c27353_g1_i1.p2	I	95	0	Hem-c27353_g1_i1.p2	285	GENE.c27353_g1_i1~~c27353_g1_i1.p2 ORF type:internal len:96 (+),score=16.19,JAW10051.1|96.842|1.80e-60 c27353_g1_i1:3-287(+)	I		SIG	17-18	10.405	4.93	8.535	4.88	ExpAA=0.04 First60=0.04 PredHel=0 Topology=o	0				N	4	17.9	5.3	5.3	.		Hem-c27353_g1_i1.p2	Hypothetical secreted protein	s/uk				1	1.01	0.29	putative neural cell adhesion molecule 1, partial	2E-047	JAW10051.1	96	98	21	Panstrongylus lignarius	fasciclin-2 isoform X3	2E-006	XP_006560182.1	34	57	10	Apis mellifera
Hem-c23905_g1_i1.p1	M	68	0	Hem-c23905_g1_i1.p1	204	GENE.c23905_g1_i1~~c23905_g1_i1.p1 ORF type:3prime_partial len:69 (+),score=10.19,JAC86682.1|100.000|1.69e-47 c23905_g1_i1:67-270(+)	M		SIG	29-30	7.581	7.72	4.601	8	ExpAA=22.24 First60=22.24 PredHel=1 Topology=i13-35o	1	32.4	48.5	19.1	N	0	11.8	7.4	5.9	.		Hem-c23905_g1_i1.p1	Hypothetical secreted protein	s/uk				0	0	0	putative conserved plasma membrane protein	6E-036	JAC86682.1	100	100	22	Panstrongylus megistus	uncharacterized protein LOC106669796	3E-026	XP_014255018.1	77	83	22	Cimex lectularius
Hem-c23221_g1_i1.p1	M	80	0	Hem-c23221_g1_i1.p1	240	GENE.c23221_g1_i1~~c23221_g1_i1.p1 ORF type:3prime_partial len:81 (+),score=9.30,JAW12049.1|98.750|5.48e-52 c23221_g1_i1:155-394(+)	M		SIG	23-24	9.024	4.24	6.376	4.03	ExpAA=20.87 First60=20.86 PredHel=1 Topology=i5-27o	1	27.5	66.3	6.3	N	0	13.8	3.8	1.3	.		Hem-c23221_g1_i1.p1	Hypothetical secreted protein	s/uk				0	0	0	putative ypt/rab gtpase activating protein	9E-040	JAC15257.1	100	100	7	Triatoma infestans	TBC1 domain family member 9	7E-031	XP_394426.4	84	92	7	Apis mellifera
Hem-c9307_g1_i2.p1	L	133	0	Hem-c9307_g1_i2.p1	399	GENE.c9307_g1_i2~~c9307_g1_i2.p1 ORF type:internal len:134 (+),score=11.89,XP_022198054.1|24.490|4.09e-05 c9307_g1_i2:3-401(+)	L		SIG	22-23	14.978	5.44	12.762	5.1	ExpAA=23.04 First60=23.04 PredHel=1 Topology=o10-32i	1	16.5	7.5	75.9	N	0	11.3	4.5	4.5	.		Hem-c9307_g1_i2.p1	hypothetical secreted protein precursor	s/uk				5	2.15	0.63	uncharacterized protein LOC111055197	1E-004	XP_022198054.1	24	46	62	Nilaparvata lugens	transposase	0.57	WP_075518265.1	38	47	10	Moritella viscosa
Hem-c8596_g1_i1.p1	M	75	0	Hem-c8596_g1_i1.p1	225	GENE.c8596_g1_i1~~c8596_g1_i1.p1 ORF type:3prime_partial len:76 (+),score=11.35,JAP06085.1|88.000|1.14e-42 c8596_g1_i1:73-297(+)	M		SIG	18-19	8.93	9.4	6.817	9.48	ExpAA=24.74 First60=24.72 PredHel=1 Topology=o5-24i	1	25.3	6.7	68	N	0	9.3	4	5.3	.		Hem-c8596_g1_i1.p1	Hypothetical secreted protein	s/uk				0	0	0	putative cytochrome, partial	2E-033	JAP06085.1	88	93	42	Triatoma dimidiata	probable cytochrome P450 6a13	2E-008	XP_014244280.1	42	60	14	Cimex lectularius
Hem-c9721_g1_i1.p2	M	67	0	Hem-c9721_g1_i1.p2	204	GENE.c9721_g1_i1~~c9721_g1_i1.p2 ORF type:complete len:68 (-),score=6.84 c9721_g1_i1:771-974(-)	M	*	SIG	16-17	7.478	8.12	5.678	9.4	ExpAA=0.01 First60=0.01 PredHel=0 Topology=o	0				N	0	14.9	7.5	7.5	.		Hem-c9721_g1_i1.p2	Hypothetical secreted protein	s/uk				2	9.5	2.78	hypothetical protein g.32505	6.7	JAT29047.1	28	56	6	Graphocephala atropunctata	DNA ligase I, putative	69	XP_001271117.1	39	67	3	Aspergillus clavatus NRRL 1
Hem-c1008_g1_i1.p1	G	115	1	Hem-c1008_g1_i1.p1	345	GENE.c1008_g1_i1~~c1008_g1_i1.p1 ORF type:internal len:116 (+),score=23.47,JAS02316.1|97.273|4.59e-74 c1008_g1_i1:2-346(+)	G		SIG	30-31	12.702	5.15	9.468	4.37	ExpAA=5.26 First60=5.26 PredHel=0 Topology=o	0				N	0	11.3	7.8	13	.		Hem-c1008_g1_i1.p1	Hypothetical secreted protein	s/uk				5	2.97	0.87	collagen alpha-1 chain, partial	6E-062	JAS02316.1	97	98	36	Triatoma infestans	collagen alpha-1(IV) chain	6E-008	XP_001947747.2	35	42	6	Acyrthosiphon pisum
Hem-c5565_g1_i1.p1	M	103	0	Hem-c5565_g1_i1.p1	309	GENE.c5565_g1_i1~~c5565_g1_i1.p1 ORF type:3prime_partial len:104 (+),score=14.66,JAW10167.1|94.175|7.40e-58 c5565_g1_i1:135-443(+)	M		SIG	16-17	11.661	6.82	10.158	6.32	ExpAA=0.05 First60=0.05 PredHel=0 Topology=o	0				N	0	12.6	8.7	4.9	.		Hem-c5565_g1_i1.p1	Hypothetical secreted protein	s/uk				1	0.79	0.23	putative flavin-containing monooxygenase	4E-053	JAW10167.1	94	98	23	Panstrongylus lignarius	flavin-containing monooxygenase FMO GS-OX5-like	2E-040	XP_014244539.1	75	86	25	Cimex lectularius
Hem-c6112_g1_i1.p1	S	125	0	Hem-c6112_g1_i1.p1	375	GENE.c6112_g1_i1~~c6112_g1_i1.p1 ORF type:internal len:126 (+),score=26.28,JAW12638.1|75.455|4.72e-56 c6112_g1_i1:2-376(+)	S		SIG	34-35	14.333	6.42	10.547	5.04	ExpAA=11.25 First60=11.25 PredHel=0 Topology=i	0				N	0	14.4	4	0.8	.		Hem-c6112_g1_i1.p1	Hypothetical secreted protein	s/uk				2	0.98	0.29	putative secreted protein, partial	3E-042	JAW12638.1	75	89	48	Panstrongylus lignarius	hypothetical protein, conserved	0.19	GBE63106.1	29	52	7	Babesia ovata
Hem-c6227_g1_i1.p1	R	107	0	Hem-c6227_g1_i1.p1	321	GENE.c6227_g1_i1~~c6227_g1_i1.p1 ORF type:internal len:108 (+),score=21.02,JAW08120.1|92.473|2.29e-53 c6227_g1_i1:2-322(+)	R		SIG	28-29	12.368	4.54	9.019	4.47	ExpAA=20.83 First60=20.82 PredHel=1 Topology=i13-35o	1	20.6	67.3	12.1	N	1	8.4	3.7	6.5	.		Hem-c6227_g1_i1.p1	Hypothetical secreted protein	s/uk				3	2.14	0.63	putative puromycin-sensitive aminopeptidase	6E-046	JAW08120.1	92	96	10	Panstrongylus lignarius	aminopeptidase N isoform X3	7E-015	XP_014240293.1	42	62	11	Cimex lectularius
Hem-c7739_g1_i1.p1	Q	120	3	Hem-c7739_g1_i1.p1	360	GENE.c7739_g1_i1~~c7739_g1_i1.p1 ORF type:internal len:121 (+),score=28.42,JAC15447.1|97.500|4.60e-83 c7739_g1_i1:1-360(+)	Q		SIG	23-24	13.763	6.32	11.125	6.07	ExpAA=0.41 First60=0.40 PredHel=0 Topology=o	0				N	2	7.5	6.7	7.5	.	1 | 102 PTRRAKR|VV 0.686 *ProP* |	Hem-c7739_g1_i1.p1	Hypothetical secreted protein	s/uk				9	4.84	1.42	hypothetical protein	9E-069	JAW07637.1	98	100	9	Panstrongylus lignarius	protein KIAA0100	1E-048	XP_014240236.1	73	84	6	Cimex lectularius
Hem-c6712_g1_i1.p1	M	73	0	Hem-c6712_g1_i1.p1	222	GENE.c6712_g1_i1~~c6712_g1_i1.p1 ORF type:complete len:74 (+),score=5.85,JAI54211.1|94.521|1.14e-41 c6712_g1_i1:148-369(+)	M	*	SIG	30-31	8.695	9.39	5.172	6.04	ExpAA=22.70 First60=22.70 PredHel=1 Topology=i12-34o	1	30.1	53.4	16.4	N	0	9.6	2.7	2.7	.		Hem-c6712_g1_i1.p1	Hypothetical secreted protein	s/uk				1	2.82	0.82	putative alpha-16-fucosyltransferase, partial	2E-033	JAI54211.1	94	97	14	Rhodnius neglectus	alpha-(1,6)-fucosyltransferase	5E-026	XP_014253946.1	80	91	12	Cimex lectularius
Hem-c6746_g1_i1.p1	N	113	0	Hem-c6746_g1_i1.p1	342	GENE.c6746_g1_i1~~c6746_g1_i1.p1 ORF type:5prime_partial len:114 (+),score=11.61 c6746_g1_i1:2-343(+)	N	*	SIG	28-29	12.515	11.27	9.504	11.76	ExpAA=8.75 First60=8.75 PredHel=0 Topology=o	0				N	0	9.7	8.8	8	.	2 | 56 FKRRFRR|EA 0.693 *ProP* | 87 IGQRVKR|SR 0.719 *ProP* |	Hem-c6746_g1_i1.p1	Hypothetical secreted protein	s/uk				67	40.68	11.9	beta-1,3-glucan-binding protein-like isoform X1	3.8	XP_022208089.1	28	46	14	Nilaparvata lugens	dual oxidase 2 precursor	1.6	NP_054799.4	45	67	2	Homo sapiens
Hem-c13336_g1_i5.p1	M	71	0	Hem-c13336_g1_i5.p1	216	GENE.c13336_g1_i5~~c13336_g1_i5.p1 ORF type:complete len:72 (-),score=3.52 c13336_g1_i5:272-487(-)	M	*	SIG	40-41	7.592	8.51	3.561	7.98	ExpAA=7.05 First60=7.05 PredHel=0 Topology=o	0				N	0	21.1	8.5	7	.		Hem-c13336_g1_i5.p1	Hypothetical secreted protein	s/uk				3	9.88	2.89	uncharacterized protein LOC112600286	19	XP_025203262.1	34	50	4	Melanaphis sacchari	ubinuclein-1 isoform X5	14	XP_020942321.1	35	48	6	Sus scrofa
Hem-c13535_g1_i1.p1	E	152	0	Hem-c13535_g1_i1.p1	459	GENE.c13535_g1_i1~~c13535_g1_i1.p1 ORF type:5prime_partial len:153 (+),score=3.02 c13535_g1_i1:2-460(+)	E	*	SIG	22-23	16.663	8.19	14.149	8.46	ExpAA=0.06 First60=0.06 PredHel=0 Topology=o	0				N	0	11.2	9.9	7.2	.		Hem-c13535_g1_i1.p1	Hypothetical secreted protein	s/uk				2	0.66	0.19	elongation of very long chain fatty acids protein 6	3.6	XP_018898618.1	23	44	29	Bemisia tabaci	hypothetical protein ASPACDRAFT_111523	2.9	XP_020059990.1	36	43	9	Aspergillus aculeatus ATCC 16872
Hem-c13360_g1_i3.p1	L	126	0	Hem-c13360_g1_i3.p1	378	GENE.c13360_g1_i3~~c13360_g1_i3.p1 ORF type:internal len:127 (+),score=13.37,JAS78236.1|58.537|2.95e-47 c13360_g1_i3:2-379(+)	L		SIG	43-44	14.25	9.72	9.378	9.91	ExpAA=29.47 First60=21.90 PredHel=1 Topology=i21-43o	1	17.5	65.9	16.7	N	0	11.9	7.1	3.2	.		Hem-c13360_g1_i3.p1	Hypothetical secreted protein	s/uk				0	0	0	hypothetical protein g.10693, partial	6E-036	JAS78236.1	58	73	43	Homalodisca liturata	protein-L-isoaspartate(D-aspartate) O-methyltransferase isoform X3	6E-032	XP_014255850.1	68	80	39	Cimex lectularius
Hem-c12659_g3_i1.p1	M	69	0	Hem-c12659_g3_i1.p1	210	GENE.c12659_g3_i1~~c12659_g3_i1.p1 ORF type:complete len:70 (-),score=12.68 c12659_g3_i1:70-279(-)	M	*	SIG	25-26	7.694	4.89	4.715	4.29	ExpAA=0.53 First60=0.53 PredHel=0 Topology=o	0				N	0	10.1	8.7	10.1	.		Hem-c12659_g3_i1.p1	Hypothetical secreted protein	s/uk				1	3.91	1.14	hypothetical protein g.19131	3.0	JAS16525.1	29	48	9	Clastoptera arizonana	immunoglobulin light chain variable region, partial	6.2	AOW44064.1	34	52	49	Homo sapiens
Hem-c1280_g1_i1.p1	M	93	1	Hem-c1280_g1_i1.p1	279	GENE.c1280_g1_i1~~c1280_g1_i1.p1 ORF type:3prime_partial len:107 (+),score=19.99,JAW07897.1|97.170|3.17e-66 c1280_g1_i1:40-318(+)	M		SIG	23-24	10.534	10.87	7.956	11.88	ExpAA=0.01 First60=0.01 PredHel=0 Topology=o	0				N	2	11.8	9.7	9.7	.		Hem-c1280_g1_i1.p1	Hypothetical secreted protein	s/uk				0	0	0	putative ral gtpase-activating protein subunit beta isoform x2, partial	5E-050	JAW07897.1	97	98	9	Panstrongylus lignarius	ral GTPase-activating protein subunit beta isoform X4	3E-033	XP_024080336.1	68	86	8	Cimex lectularius
Hem-c1426_g1_i1.p1	S	181	1	Hem-c1426_g1_i1.p1	543	GENE.c1426_g1_i1~~c1426_g1_i1.p1 ORF type:internal len:182 (+),score=21.87,JAW07678.1|96.685|2.41e-122 c1426_g1_i1:3-545(+)	S		SIG	20-21	21.104	8.98	18.832	8.48	ExpAA=0.08 First60=0.01 PredHel=0 Topology=o	0				N	0	13.8	3.9	4.4	.		Hem-c1426_g1_i1.p1	Hypothetical secreted protein	s/uk				9	2.22	0.65	putative vitellogenin-6, partial	1E-102	JAW07678.1	96	100	14	Panstrongylus lignarius	uncharacterized protein LOC106661112 isoform X2	3E-070	XP_014239788.1	69	84	13	Cimex lectularius
Hem-c14544_g5_i4.p1	M	114	0	Hem-c14544_g5_i4.p1	345	GENE.c14544_g5_i4~~c14544_g5_i4.p1 ORF type:complete len:115 (+),score=3.38,JAC13952.1|39.344|4.17e-04 c14544_g5_i4:1535-1879(+)	M	*	SIG	22-23	13.048	8.99	10.746	9.18	ExpAA=3.40 First60=3.40 PredHel=0 Topology=o	0				N	0	18.4	4.4	1.8	.		Hem-c14544_g5_i4.p1	hypothetical secreted protein precursor	s/uk	Sigp			32	19.02	5.56	putative secreted protein precursor, partial	0.069	JAC13952.1	39	62	87	Triatoma infestans	rhoptry associated protein I, partial	8.1	ALM33429.1	31	44	12	Plasmodium knowlesi
Hem-c14509_g1_i4.p1	V	73	0	Hem-c14509_g1_i4.p1	222	GENE.c14509_g1_i4~~c14509_g1_i4.p1 ORF type:5prime_partial len:74 (+),score=6.60,JAQ17585.1|68.627|7.72e-18 c14509_g1_i4:1-222(+)	V	*	SIG	21-22	8.437	9.75	6.021	10.07	ExpAA=0.01 First60=0.01 PredHel=0 Topology=o	0				N	0	17.8	6.8	4.1	.		Hem-c14509_g1_i4.p1	Hypothetical secreted protein	s/uk				0	0	0	Inositol-trisphosphate 3-kinase A	4E-013	JAG39412.1	76	84	12	Lygus hesperus	inositol-trisphosphate 3-kinase homolog isoform X2	1E-011	XP_014255327.1	73	80	12	Cimex lectularius
Hem-c13971_g1_i2.p1	M	71	0	Hem-c13971_g1_i2.p1	216	GENE.c13971_g1_i2~~c13971_g1_i2.p1 ORF type:complete len:72 (+),score=0.64 c13971_g1_i2:395-610(+)	M	*	SIG	21-22	7.811	9.62	5.6	9.99	ExpAA=25.40 First60=25.33 PredHel=1 Topology=o5-27i	1	31	7	62	N	0	18.3	1.4	2.8	.		Hem-c13971_g1_i2.p1	Hypothetical secreted protein	s/uk				1	3.29	0.96	E3 ubiquitin-protein ligase MYCBP2-like	3.9	XP_018903228.1	34	50	3	Bemisia tabaci	uncharacterized protein KIAA1109-like	25	XP_012944361.1	27	50	1	Aplysia californica
Hem-c10794_g1_i1.p1	M	90	0	Hem-c10794_g1_i1.p1	273	GENE.c10794_g1_i1~~c10794_g1_i1.p1 ORF type:complete len:91 (+),score=7.55 c10794_g1_i1:541-813(+)	M	*	SIG	24-25	10.736	7.66	7.941	7.89	ExpAA=22.00 First60=22.00 PredHel=1 Topology=o5-27i	1	24.4	5.6	70	N	3	18.9	1.1	5.6	.		Hem-c10794_g1_i1.p1	Hypothetical secreted protein	s/uk				0	0	0	centriolin	0.59	XP_026806271.1	29	48	11	Rhopalosiphum maidis	hypothetical protein DQ04_00181210	0.58	XP_009306655.1	27	51	5	Trypanosoma grayi
Hem-c10828_g1_i1.p2	R	141	2	Hem-c10828_g1_i1.p2	426	GENE.c10828_g1_i1~~c10828_g1_i1.p2 ORF type:5prime_partial len:142 (+),score=15.90,JAW07869.1|96.403|5.30e-90 c10828_g1_i1:1-426(+)	R	*	SIG	29-30	15.512	7.81	12.19	6.18	ExpAA=6.46 First60=6.37 PredHel=0 Topology=i	0				N	3	17	6.4	5.7	.		Hem-c10828_g1_i1.p2	Hypothetical secreted protein	s/uk				3	1.13	0.33	putative nuclear pore complex nup155 component d nup154 sc, partial	2E-073	JAW07869.1	96	98	13	Panstrongylus lignarius	nuclear pore complex protein Nup154 isoform X2	6E-030	XP_014248542.1	48	66	10	Cimex lectularius
Hem-c11370_g1_i1.p3	M	80	0	Hem-c11370_g1_i1.p3	243	GENE.c11370_g1_i1~~c11370_g1_i1.p3 ORF type:complete len:81 (+),score=4.24 c11370_g1_i1:195-437(+)	M	*	SIG	22-23	8.518	4.94	6.166	4.51	ExpAA=3.71 First60=3.70 PredHel=0 Topology=o	0				N	1	26.3	11.3	5	.		Hem-c11370_g1_i1.p3	Hypothetical secreted protein	s/uk				3	5.45	1.59	Ubiquitin-conjugating enzyme E2 J1, partial	11	JAG13876.1	38	46	27	Lygus hesperus	hypothetical protein ASPSYDRAFT_161505	4.8	OJJ53787.1	41	51	8	Aspergillus sydowii CBS 593.65
Hem-c18284_g1_i1.p1	G	127	0	Hem-c18284_g1_i1.p1	381	GENE.c18284_g1_i1~~c18284_g1_i1.p1 ORF type:internal len:128 (+),score=14.43,JAC15814.1|98.425|2.85e-79 c18284_g1_i1:2-382(+)	G		SIG	15-16	14.056	4.87	12.536	4.87	ExpAA=3.68 First60=3.68 PredHel=0 Topology=o	0				N	1	15.7	6.3	4.7	.		Hem-c18284_g1_i1.p1	Hypothetical secreted protein	s/uk				2	0.95	0.28	putative kinase a-anchor protein neurobeachin	2E-066	JAC15814.1	98	99	4	Triatoma infestans	WD repeat and FYVE domain-containing protein 3 isoform X2	3E-036	XP_014261988.1	66	72	4	Cimex lectularius
Hem-c18049_g1_i1.p1	M	106	0	Hem-c18049_g1_i1.p1	321	GENE.c18049_g1_i1~~c18049_g1_i1.p1 ORF type:complete len:107 (+),score=14.98 c18049_g1_i1:39-359(+)	M	*	SIG	23-24	12.027	9.81	9.531	10.5	ExpAA=17.91 First60=17.90 PredHel=0 Topology=o	0				N	1	14.2	3.8	6.6	.		Hem-c18049_g1_i1.p1	Hypothetical secreted protein	s/uk				166	118.4	34.62	hypothetical protein g.24208	0.071	JAS94479.1	26	41	39	Homalodisca liturata	hypothetical protein Smp_125870	0.34	XP_018648972.1	43	54	3	Schistosoma mansoni
Hem-c1607_g1_i1.p1	M	86	0	Hem-c1607_g1_i1.p1	258	GENE.c1607_g1_i1~~c1607_g1_i1.p1 ORF type:3prime_partial len:87 (+),score=19.94,XP_024217241.1|43.038|1.87e-10 c1607_g1_i1:133-390(+)	M		SIG	23-24	9.136	5.28	6.51	5.05	ExpAA=18.74 First60=18.74 PredHel=1 Topology=o4-22i	1	20.9	4.7	74.4	N	8	22.1	8.1	2.3	.		Hem-c1607_g1_i1.p1	hypothetical secreted protein precursor	s/uk	Sigp			3	4.27	1.25	uncharacterized protein LOC112210903	2E-008	XP_024217241.1	43	59	77	Halyomorpha halys	hypothetical protein PVIIG_04770	0.26	KMZ79971.1	31	48	1	Plasmodium vivax India VII
Hem-c16463_g1_i1.p1	M	78	0	Hem-c16463_g1_i1.p1	234	GENE.c16463_g1_i1~~c16463_g1_i1.p1 ORF type:3prime_partial len:79 (+),score=9.57,XP_024081257.1|71.622|1.96e-29 c16463_g1_i1:116-349(+)	M		SIG	25-26	8.593	4.9	5.837	4.77	ExpAA=0.36 First60=0.36 PredHel=0 Topology=o	0				N	2	14.1	2.6	6.4	.		Hem-c16463_g1_i1.p1	Hypothetical secreted protein	s/uk				0	0	0	vacuolar protein sorting-associated protein 13D	4E-024	XP_024081257.1	72	84	2	Cimex lectularius	vacuolar protein sorting-associated protein 13D	3E-023	XP_024081257.1	72	84	2	Cimex lectularius
Hem-c1545_g1_i1.p1	S	80	0	Hem-c1545_g1_i1.p1	240	GENE.c1545_g1_i1~~c1545_g1_i1.p1 ORF type:internal len:81 (+),score=3.88,JAC17072.1|89.744|1.74e-44 c1545_g1_i1:1-240(+)	S		SIG	21-22	8.875	5.92	6.452	4.78	ExpAA=15.95 First60=15.94 PredHel=1 Topology=o4-23i	1	23.8	5	71.3	N	0	13.8	7.5	5	.		Hem-c1545_g1_i1.p1	Hypothetical secreted protein	s/uk				0	0	0	putative chitin binding peritrophin-a domain protein	9E-040	JAC17072.1	89	92	29	Triatoma infestans	cathepsin B-like cysteine proteinase 4	1.7	XP_001943652.1	35	50	17	Acyrthosiphon pisum
Hem-c15500_g1_i1.p1	M	166	0	Hem-c15500_g1_i1.p1	498	GENE.c15500_g1_i1~~c15500_g1_i1.p1 ORF type:3prime_partial len:167 (+),score=10.58,JAP03884.1|84.713|1.05e-99 c15500_g1_i1:60-557(+)	M		SIG	18-19	18.771	6.64	17.036	7.18	ExpAA=0.77 First60=0.77 PredHel=0 Topology=o	0				N	0	12.7	7.2	3.6	.		Hem-c15500_g1_i1.p1	Hypothetical secreted protein	s/uk				5	1.42	0.42	hypothetical protein, partial	7E-079	JAP03884.1	85	94	33	Triatoma dimidiata	Cwf19l1	4E-020	PRD26183.1	34	58	29	Nephila clavipes
Hem-c25636_g1_i1.p1	M	161	1	Hem-c25636_g1_i1.p1	483	GENE.c25636_g1_i1~~c25636_g1_i1.p1 ORF type:3prime_partial len:162 (+),score=28.23,XP_014286655.1|58.642|2.46e-53 c25636_g1_i1:95-577(+)	M		SIG	20-21	18.872	9.52	16.542	9.56	ExpAA=22.49 First60=22.48 PredHel=1 Topology=i5-27o	1	13.7	83.2	3.1	N	0	9.3	3.7	5.6	.		Hem-c25636_g1_i1.p1	Hypothetical secreted protein	s/uk				8	2.4	0.7	polypeptide N-acetylgalactosaminyltransferase 11	4E-046	XP_014286655.1	58	72	26	Halyomorpha halys	polypeptide N-acetylgalactosaminyltransferase 11-like	4E-041	XP_014251914.1	54	70	26	Cimex lectularius
Hem-c24293_g1_i1.p1	M	110	0	Hem-c24293_g1_i1.p1	330	GENE.c24293_g1_i1~~c24293_g1_i1.p1 ORF type:3prime_partial len:111 (+),score=15.70,JAC14849.1|99.091|1.99e-70 c24293_g1_i1:135-464(+)	M		SIG	25-26	11.59	6.81	8.975	6.92	ExpAA=16.14 First60=16.14 PredHel=1 Topology=i7-29o	1	20	73.6	6.4	N	3	20.9	11.8	3.6	.		Hem-c24293_g1_i1.p1	Hypothetical secreted protein	s/uk				3	1.99	0.58	protein tyrosine kinase, partial	4E-057	JAC14849.1	99	99	12	Triatoma infestans	discoidin domain-containing receptor 2-like isoform X7	6E-037	XP_014243499.1	81	91	10	Cimex lectularius
Hem-c24027_g1_i1.p1	Q	76	0	Hem-c24027_g1_i1.p1	231	GENE.c24027_g1_i1~~c24027_g1_i1.p1 ORF type:5prime_partial len:77 (-),score=3.52 c24027_g1_i1:3-233(-)	Q	*	SIG	27-28	8.534	10.04	5.719	9.39	ExpAA=20.34 First60=19.08 PredHel=1 Topology=i21-43o	1	28.9	43.4	27.6	N	0	11.8	2.6	9.2	.		Hem-c24027_g1_i1.p1	Hypothetical secreted protein	s/uk				0	0	0	Cullin-3	6.5	JAF98953.1	37	60	21	Lygus hesperus	hypothetical protein ASPCAL13215	14	CEL10088.1	37	60	19	Aspergillus calidoustus
Hem-c24889_g1_i1.p1	K	88	0	Hem-c24889_g1_i1.p1	264	GENE.c24889_g1_i1~~c24889_g1_i1.p1 ORF type:internal len:89 (+),score=16.55,JAC88815.1|75.000|1.93e-38 c24889_g1_i1:3-266(+)	K		SIG	17-18	9.915	8.6	8.256	7.94	ExpAA=1.58 First60=1.29 PredHel=0 Topology=o	0				N	1	10.2	9.1	3.4	.		Hem-c24889_g1_i1.p1	Hypothetical secreted protein	s/uk				0	0	0	putative lipid exporter abca1, partial	2E-031	JAC88815.1	75	82	5	Panstrongylus megistus	ATP-binding cassette sub-family A member 3-like	2E-018	XP_024084040.1	48	73	5	Cimex lectularius
Hem-c24569_g1_i1.p1	V	68	1	Hem-c24569_g1_i1.p1	204	GENE.c24569_g1_i1~~c24569_g1_i1.p1 ORF type:internal len:69 (+),score=11.72,XP_022207612.1|46.512|2.35e-07 c24569_g1_i1:1-204(+)	V		SIG	22-23	7.913	10.29	5.292	11.27	ExpAA=5.64 First60=5.64 PredHel=0 Topology=o	0				N	0	1.5	5.9	11.8	.		Hem-c24569_g1_i1.p1	Hypothetical secreted protein	s/uk				0	0	0	uncharacterized protein LOC111064224	6E-006	XP_022207612.1	46	72	39	Nilaparvata lugens	AGAP013348-PA	1E-005	XP_003437044.1	58	71	31	Anopheles gambiae str. PEST
Hem-c27535_g1_i1.p1	M	72	1	Hem-c27535_g1_i1.p1	216	GENE.c27535_g1_i1~~c27535_g1_i1.p1 ORF type:3prime_partial len:73 (-),score=1.08 c27535_g1_i1:1-216(-)	M		SIG	23-24	8.307	9.39	5.49	9.1	ExpAA=20.26 First60=20.26 PredHel=1 Topology=i7-26o	1	26.4	63.9	9.7	N	2	9.7	4.2	4.2	.		Hem-c27535_g1_i1.p1	Hypothetical secreted protein	s/uk				1	3.29	0.96	nicolin-1-like	43	XP_014252216.1	40	53	15	Cimex lectularius	RAP protein, putative	1.7	SBT79595.1	29	48	7	Plasmodium malariae
Hem-c26532_g1_i1.p1	A	99	1	Hem-c26532_g1_i1.p1	297	GENE.c26532_g1_i1~~c26532_g1_i1.p1 ORF type:internal len:100 (+),score=12.70,JAP05477.1|89.899|2.82e-57 c26532_g1_i1:2-298(+)	A		SIG	26-27	10.962	5.61	8.303	5.6	ExpAA=11.91 First60=11.86 PredHel=0 Topology=o	0				N	0	9.1	7.1	4	.		Hem-c26532_g1_i1.p1	Hypothetical secreted protein	s/uk				1	0.89	0.26	putative hsp90 co-chaperone cns1, partial	6E-048	JAP05477.1	90	93	18	Triatoma dimidiata	SET and MYND domain-containing protein 4-like isoform X1	2E-028	XP_014247079.1	65	75	15	Cimex lectularius
Hem-c21183_g1_i1.p1	N	84	1	Hem-c21183_g1_i1.p1	255	GENE.c21183_g1_i1~~c21183_g1_i1.p1 ORF type:5prime_partial len:85 (+),score=11.87 c21183_g1_i1:2-256(+)	N	*	SIG	25-26	9.703	5.56	6.768	4.68	ExpAA=14.77 First60=14.77 PredHel=1 Topology=o4-21i	1	20.2	4.8	75	N	0	16.7	3.6	2.4	.		Hem-c21183_g1_i1.p1	Hypothetical secreted protein	s/uk				0	0	0	hypothetical protein LSTR_LSTR012962	0.78	RZF44140.1	29	52	6	Laodelphax striatella	CYP81D5	0.43	OAO97689.1	35	55	12	Arabidopsis thaliana
Hem-c2175_g1_i1.p1	S	121	1	Hem-c2175_g1_i1.p1	363	GENE.c2175_g1_i1~~c2175_g1_i1.p1 ORF type:internal len:122 (+),score=22.33,JAC14758.1|100.000|3.50e-78 c2175_g1_i1:3-365(+)	S		SIG	25-26	13.66	6.39	10.945	5.86	ExpAA=8.47 First60=8.37 PredHel=0 Topology=o	0				N	0	14	2.5	4.1	.		Hem-c2175_g1_i1.p1	Hypothetical secreted protein	s/uk				2	1.06	0.31	hypothetical protein	3E-064	JAC14758.1	100	100	6	Triatoma infestans	integrator complex subunit 1	2E-039	XP_014247851.1	64	79	6	Cimex lectularius
Hem-c20338_g1_i1.p1	I	76	0	Hem-c20338_g1_i1.p1	231	GENE.c20338_g1_i1~~c20338_g1_i1.p1 ORF type:5prime_partial len:77 (+),score=23.26,JAS02412.1|94.203|1.94e-38 c20338_g1_i1:1-231(+)	I	*	SIG	20-21	8.953	4.61	6.666	4.46	ExpAA=9.59 First60=9.59 PredHel=0 Topology=o	0				N	0	7.9	3.9	3.9	.	1 | 26 CNIRHKR|QD 0.646 *ProP* |	Hem-c20338_g1_i1.p1	Hypothetical secreted protein	s/uk				1	2.3	0.67	chitin deacetylase with chitin-binding peritrophin-A domain	1E-032	JAS02410.1	94	97	13	Triatoma infestans	uncharacterized protein LOC106670636 isoform X2	3E-018	XP_014256639.1	65	80	12	Cimex lectularius
Hem-c20373_g1_i1.p1	M	221	2	Hem-c20373_g1_i1.p1	663	GENE.c20373_g1_i1~~c20373_g1_i1.p1 ORF type:3prime_partial len:222 (+),score=33.50,XP_014245545.1|64.706|5.06e-100,XP_014245545.1|33.571|1.26e-07 c20373_g1_i1:16-678(+)	M		SIG	18-19	24.468	8.47	22.33	8.4	ExpAA=0.10 First60=0.10 PredHel=0 Topology=o	0				N	1	9.5	7.2	9	.		Hem-c20373_g1_i1.p1	Hypothetical secreted protein	s/uk				3	0.55	0.16	BMP-binding endothelial regulator protein	3E-092	XP_014245545.1	64	82	36	Cimex lectularius	BMP-binding endothelial regulator protein	2E-091	XP_014245545.1	64	82	36	Cimex lectularius
Hem-c19986_g1_i1.p1	F	80	0	Hem-c19986_g1_i1.p1	243	GENE.c19986_g1_i1~~c19986_g1_i1.p1 ORF type:5prime_partial len:81 (+),score=5.38 c19986_g1_i1:2-244(+)	F	*	SIG	23-24	9.057	9.56	6.323	8.11	ExpAA=0.07 First60=0.06 PredHel=0 Topology=o	0				N	1	13.8	6.3	2.5	.		Hem-c19986_g1_i1.p1	Hypothetical secreted protein	s/uk				1	1.82	0.53	uncharacterized protein K02A2.6-like	5.1	XP_015376853.1	34	43	9	Diuraphis noxia	conserved Plasmodium protein, unknown function	18	CXI22480.1	30	46	3	Plasmodium berghei
Hem-c20915_g1_i1.p1	V	79	0	Hem-c20915_g1_i1.p1	240	GENE.c20915_g1_i1~~c20915_g1_i1.p1 ORF type:5prime_partial len:80 (+),score=5.01,JAC13773.1|91.139|4.08e-43 c20915_g1_i1:1-240(+)	V	*	SIG	16-17	8.759	5.16	6.934	5.16	ExpAA=7.94 First60=2.23 PredHel=0 Topology=o	0				N	1	22.8	5.1	5.1	3.8		Hem-c20915_g1_i1.p1	Hypothetical secreted protein	s/uk				1	1.92	0.56	putative conserved plasma membrane protein, partial	3E-036	JAC13773.1	91	96	11	Triatoma infestans	transmembrane protein 245-like	1E-007	XP_014240772.1	40	53	10	Cimex lectularius
Hem-c20927_g1_i1.p1	D	72	0	Hem-c20927_g1_i1.p1	216	GENE.c20927_g1_i1~~c20927_g1_i1.p1 ORF type:internal len:73 (-),score=3.25 c20927_g1_i1:1-216(-)	D		SIG	25-26	8.447	9.97	5.457	10.03	ExpAA=8.46 First60=8.10 PredHel=0 Topology=o	0				N	0	8.3	5.6	1.4	.		Hem-c20927_g1_i1.p1	Hypothetical secreted protein	s/uk				0	0	0	dynein beta chain, ciliary	0.60	XP_022195291.1	33	48	1	Nilaparvata lugens	hypothetical protein GLYMA_08G153800	24	KRH43498.1	68	68	5	Glycine max
Hem-c20609_g1_i1.p1	G	95	0	Hem-c20609_g1_i1.p1	285	GENE.c20609_g1_i1~~c20609_g1_i1.p1 ORF type:internal len:96 (+),score=17.39,JAW07425.1|97.895|2.24e-58 c20609_g1_i1:1-285(+)	G		SIG	40-41	9.963	6.45	6.181	5.83	ExpAA=2.82 First60=2.82 PredHel=0 Topology=o	0				N	1	10.5	13.7	3.2	.		Hem-c20609_g1_i1.p1	Hypothetical secreted protein	s/uk				1	1.01	0.29	putative vacuolar protein, partial	6E-047	JAW07425.1	97	98	3	Panstrongylus lignarius	vacuolar protein sorting-associated protein 13B isoform X2	1E-026	XP_014252592.1	61	77	3	Cimex lectularius
Hem-c23442_g1_i1.p1	W	67	1	Hem-c23442_g1_i1.p1	201	GENE.c23442_g1_i1~~c23442_g1_i1.p1 ORF type:internal len:68 (+),score=7.88,JAW14293.1|80.000|4.26e-32 c23442_g1_i1:2-202(+)	W		SIG	22-23	7.786	4.14	5.114	4.07	ExpAA=1.54 First60=1.54 PredHel=0 Topology=o	0				N	1	11.9	6	4.5	.		Hem-c23442_g1_i1.p1	Hypothetical secreted protein	s/uk				0	0	0	putative alpha platelet-derived growth factor receptor precursor, partial	4E-024	JAW14293.1	85	96	44	Panstrongylus lignarius	platelet-derived growth factor receptor alpha	0.97	XP_023387899.1	38	56	4	Pteropus vampyrus
Hem-c23528_g1_i1.p1	V	209	0	Hem-c23528_g1_i1.p1	627	GENE.c23528_g1_i1~~c23528_g1_i1.p1 ORF type:internal len:210 (+),score=29.10,JAC13624.1|96.774|3.59e-105 c23528_g1_i1:1-627(+)	V		SIG	21-22	24.37	9.43	22.09	9.5	ExpAA=0.39 First60=0.39 PredHel=0 Topology=o	0				N	0	12.4	2.4	5.7	.		Hem-c23528_g1_i1.p1	Hypothetical secreted protein	s/uk				5	0.99	0.29	putative glycoside hydrolase family 99, partial	9E-084	JAC13624.1	96	98	42	Triatoma infestans	glycoprotein endo-alpha-1,2-mannosidase	2E-029	XP_001600700.1	41	58	34	Nasonia vitripennis
Hem-c23732_g1_i1.p1	P	172	0	Hem-c23732_g1_i1.p1	516	GENE.c23732_g1_i1~~c23732_g1_i1.p1 ORF type:internal len:173 (+),score=21.19,JAW12691.1|93.377|3.37e-101 c23732_g1_i1:2-517(+)	P		SIG	28-29	18.951	8.75	15.75	8.02	ExpAA=14.48 First60=14.43 PredHel=0 Topology=o	0				N	0	13.4	5.8	1.7	.		Hem-c23732_g1_i1.p1	hypothetical secreted protein precursor	s/uk				2	0.54	0.16	putative unknown secreted protein	1E-077	JAW12691.1	90	94	74	Panstrongylus lignarius	uncharacterized protein LOC112127710	7E-053	XP_024084821.1	59	80	75	Cimex lectularius
Hem-c21985_g1_i1.p1	R	81	0	Hem-c21985_g1_i1.p1	243	GENE.c21985_g1_i1~~c21985_g1_i1.p1 ORF type:internal len:82 (-),score=1.47 c21985_g1_i1:2-244(-)	R		SIG	22-23	9.513	10.11	6.798	10.03	ExpAA=0.27 First60=0.27 PredHel=0 Topology=o	0				N	0	17.3	4.9	3.7	.		Hem-c21985_g1_i1.p1	Hypothetical secreted protein	s/uk				0	0	0	Mitogen-activated protein kinase kinase kinase 15	8.7	JAG02048.1	27	50	8	Lygus hesperus	conserved Plasmodium protein, unknown function	11	CRG93272.1	33	48	8	Plasmodium gallinaceum
Hem-c22138_g1_i1.p1	F	79	0	Hem-c22138_g1_i1.p1	237	GENE.c22138_g1_i1~~c22138_g1_i1.p1 ORF type:internal len:80 (+),score=1.67,JAC14049.1|100.000|2.36e-52 c22138_g1_i1:1-237(+)	F		SIG	19-20	8.832	9.34	6.58	9.69	ExpAA=6.48 First60=6.48 PredHel=0 Topology=o	0				N	0	12.7	10.1	2.5	.		Hem-c22138_g1_i1.p1	Hypothetical secreted protein	s/uk				3	6.1	1.78	putative conserved secreted protein precursor	1E-042	JAC14049.1	100	100	21	Triatoma infestans	protein FAM69A isoform X2	2E-008	XP_024084884.1	39	56	22	Cimex lectularius
Hem-c886_g1_i1.p1	M	151	0	Hem-c886_g1_i1.p1	456	GENE.c886_g1_i1~~c886_g1_i1.p1 ORF type:complete len:152 (+),score=17.63,JAC15280.1|90.476|5.89e-65,JAC15280.1|93.878|1.67e-24 c886_g1_i1:299-754(+)	M	*	SIG	29-30	17.472	8.95	14.186	8.74	ExpAA=19.32 First60=19.32 PredHel=1 Topology=i7-24o	1	11.3	84.1	4.6	N	0	8.6	8.6	2.6	.		Hem-c886_g1_i1.p1	Hypothetical secreted protein	s/uk				10.32	3.43	1	putative heparan sulfate-glucuronic acid c5-epimerase	6E-051	JAC15280.1	90	93	19	Triatoma infestans	D-glucuronyl C5-epimerase B	3E-040	XP_014255745.1	73	84	19	Cimex lectularius
Hem-c9859_g1_i1.p1	M	87	0	Hem-c9859_g1_i1.p1	264	GENE.c9859_g1_i1~~c9859_g1_i1.p1 ORF type:complete len:88 (+),score=13.39 c9859_g1_i1:53-316(+)	M	*	SIG	23-24	9.744	9.46	7.042	9.52	ExpAA=6.73 First60=6.73 PredHel=0 Topology=o	0				N	3	14.9	5.7	10.3	.		Hem-c9859_g1_i1.p1	Hypothetical secreted protein	s/uk				12	15.68	4.59	hypothetical protein CM83_22798	1.7	JAG21485.1	34	47	33	Lygus hesperus	unknown protein	0.26	AAV91088.1	35	58	25	Grouper iridovirus
Hem-c9590_g1_i1.p1	M	75	0	Hem-c9590_g1_i1.p1	225	GENE.c9590_g1_i1~~c9590_g1_i1.p1 ORF type:3prime_partial len:76 (+),score=11.75,ADN29798.1|53.846|3.32e-20 c9590_g1_i1:1-225(+)	M		SIG	21-22	8.312	4.96	5.86	4.34	ExpAA=5.84 First60=5.84 PredHel=0 Topology=o	0				N	0	16	5.3	2.7	.		Hem-c9590_g1_i1.p1	Hypothetical secreted protein	s/uk				91	238.83	69.84	31 salivary protein MYS precursor	5E-016	ADN29797.1	56	66	42	Triatoma matogrossensis	Pc75, similar to salivary protein MYS3	1E-007	BBA30648.1	44	63	46	Panstrongylus chinai
[truncated: 31 more rows]
[truncated: 100 more columns]

## Sheet: Housekeeping
Link to pep	First residue	Seq size	DP's	Link to cds	Seq size	Description	First codon	*	SigP Result	Cleavage Position	MW	pI	Mature MW	pI	TMHMM result	Predicted helices	% membrane	% outside	% inside	DGPI GPI anchor prediction	No. potential glyc sites	Percent Ser+Thr	Percent Gly	Percent Pro	Percent GGY	ProP furin cleavage predictions	Contig name	Comments	Class	DBase	Evalue	% Coverage	tsord READS	tsord FPKM	tsord TPM	Best match to HEMIPTERA protein database	E value	Match	% identity	% similarity	% Coverage	Species of best match	Best match to NR-LIGHT protein database	E value	Match	% identity	% similarity	% Coverage	Species of best match
[truncated: 6,347 more rows]
[truncated: 100 more columns]

[truncated: 2 more sheets: Unknowns, I, PM, V, TE]
